# Supplementary material for: Unraveling the Effects of Carotenoids Accumulation in Human Papillary Thyroid Carcinoma
Source: Antioxidants (Basel). 2022 Jul 27;11(8):1463. doi: 10.3390/antiox11081463 (PMC9405418; doi:10.3390/antiox11081463)
Supplement: Supplementary file 1 [file antioxidants-11-01463-s001.zip]

Archive with 8 entries (6 files):
- antioxidants-1800570-supplementary/
- antioxidants-1800570-supplementary/Supplementary File_Antioxidants/
- antioxidants-1800570-supplementary/Supplementary File_Antioxidants/.DS_Store
- antioxidants-1800570-supplementary/Supplementary File_Antioxidants/DI MASI ET AL_Antioxidants_Supporting information.pdf
- antioxidants-1800570-supplementary/Supplementary File_Antioxidants/Supplementary Table S2_DI MASIi.xlsx
- antioxidants-1800570-supplementary/Supplementary File_Antioxidants/Supplementary Table S5_DI MASI.xlsx
- antioxidants-1800570-supplementary/Supplementary File_Antioxidants/Supplementary Table S6_DI MASI.xlsx
- antioxidants-1800570-supplementary/Supplementary File_Antioxidants/Supplementary Tables S7 and S8.xlsx
