# Supplementary material for: Unraveling the Effects of Carotenoids Accumulation in Human Papillary Thyroid Carcinoma
Source: Antioxidants (Basel). 2022 Jul 27;11(8):1463. doi: 10.3390/antiox11081463 (PMC9405418; doi:10.3390/antiox11081463)
Supplement: Supplementary file 1 [file antioxidants-11-01463-s001.zip › antioxidants-1800570-supplementary/Supplementary File_Antioxidants/Supplementary Table S2_DI MASIi.xlsx]

## Sheet: TIR48
Supplementary Table S2. List of the genes significantly modulated in the analyzed PTC patients (i.e., TIR48, TIR50, TIR70, and TIR94)..
Gene name	FC	Uniprot Code	Protein name	Function
RBP4	176.069	P02753	Retinol binding protein 4, plasma	Retinol-binding protein that mediates retinol transport in blood plasma
MEIS2	89.2636	O14770	Homeobox protein Meis2	Involved in transcriptional regulation
HSD17B2	25.8125	H3BQY3	Hydroxysteroid (17-beta) dehydrogenase 2	integral component of membrane
GATA4	21.259	P43694	GATA binding protein 4	Transcriptional activator
FOXA1	13.0864	P55317	Forkhead box A1	Transcription factor that is involved in embryonic development
FOXG1	7.72749	P55316	Forkhead box G1	Transcription repression factor which plays an important role in the establishment of the regional subdivision of the developing brain and in the development of the telencephalon.
SOX2	7.46426	P48431	SRY (sex determining region Y)-box 2	Transcription factor and controls the expression of a number of genes involved in embryonic development
ISL1	7.4127	P61371	ISL LIM homeobox 1	DNA-binding transcriptional activator.
EPO	5.6962	P01588	Erythropoietin	Hormone involved in the regulation of erythrocyte proliferation and differentiation and the maintenance of a physiological level of circulating erythrocyte mass
GLI1	4.62675	P08151	GLI family zinc finger 1	Acts as a transcriptional activator
PLAT	4.53154	P00750	Plasminogen activator	Converts the abundant, but inactive, zymogen plasminogen to plasmin by hydrolyzing a single Arg-Val bond in plasminogen
MSX2	3.45815	P35548	Msh homeobox 2	Acts as a transcriptional regulator in bone development
EFNB1	2.73208	P98172	Ephrin-B1	Cell surface transmembrane ligand for Eph receptors, a family of receptor tyrosine kinases which are crucial for migration, repulsion and adhesion during neuronal, vascular and epithelial development
LRAT	2.54912	O95237	Lecithin retinol acyltransferase (phosphatidylcholine--retinol O-acyltransferase)	Transfers the acyl group from the sn-1 position of phosphatidylcholine to all-trans retinol, producing all-trans retinyl esters. LRAT plays a critical role in vision.
WNT8A	1.71713	Q9H1J5	Wingless-type MMTV integration site family, member 8A	Ligand for members of the frizzled family of seven transmembrane receptors. Plays a role in embryonic patterning
HOXA1	1.51572	P49639	Homeobox A1	Regulates multiple developmental processes including brainstem, inner and outer ear, abducens nerve and cardiovascular development and morphogenesis as well as cognition and behavior
OLIG2	1.50525	Q13516	Oligodendrocyte lineage transcription factor 2	Required for oligodendrocyte and motor neuron specification in the spinal cord, as well as for the development of somatic motor neurons in the hindbrain. It promotes oligodendrocyte differentiation.
Downregulated genes (FC<1.5)
Gene name	FC	Uniprot Code	Protein name	Function
HOXB1	-1.67018	P14653	Homeobox B1	Sequence-specific transcription factor which is part of a developmental regulatory system that provides cells with specific positional identities on the anterior-posterior axis
RET	-1.76541	P07949	Ret proto-oncogene	Receptor tyrosine-protein kinase involved in numerous cellular mechanisms including cell proliferation, neuronal navigation, cell migration, and cell differentiation upon binding with glial cell derived neurotrophic factor family ligands
ALDH1A1	-1.81504	P00352	Aldehyde dehydrogenase 1 family, member A1	Functions downstream of retinol dehydrogenases and catalyzes the oxidation of retinaldehyde into retinoic acid, the second step in the oxidation of retinol/vitamin A into retinoic acid
RXRG	-1.87905	P48443	Retinoid X receptor, gamma	Receptor for retinoic acid
RXRB	-1.93187	P28702	Retinoid X receptor, beta	Receptor for retinoic acid
CRABP2	-1.94531	P29373	Cellular retinoic acid binding protein 2	Transports retinoic acid to the nucleus. Regulates the access of retinoic acid to the nuclear retinoic acid receptors.
SREBF1	-2.07053	P36956	Sterol regulatory element binding transcription factor 1	Precursor of the transcription factor form (Processed sterol regulatory element-binding protein 1), which is embedded in the endoplasmic reticulum membrane
PPARA	-2.08493	Q07869	Peroxisome proliferator-activated receptor alpha	Ligand-activated transcription factor. Key regulator of lipid metabolism
RPLP0	-2.12874	P05388	Ribosomal protein, large, P0	Ribosomal protein P0 is the functional equivalent of E.coli protein L10.
PITX2	-2.26577	Q99697	Paired-like homeodomain 2	Controls cell proliferation in a tissue-specific manner and is involved in morphogenesis.
STRA8	-2.34567	Q7Z7C7	Stimulated by retinoic acid gene 8 homolog (mouse)	Meiosis-inducer required for the transition into meiosis for both female and male germ cells
RXRA	-2.37841	P19793	Retinoid X receptor, alpha	Receptor for retinoic acid that acts as a transcription factor
CHD7	-2.44528	Q9P2D1	Chromodomain helicase DNA binding protein 7	Probable transcription regulator. Maybe involved in the in 45S precursor rRNA production
CRABP1	-2.60268	P29762	Cellular retinoic acid binding protein 1	Cytosolic CRABPs may regulate the access of retinoic acid to the nuclear retinoic acid receptors
EGR1	-3.13834	P18146	Early growth response 1	Transcriptional regulator
BHLHE40	-3.20428	O14503	Basic helix-loop-helix family, member e40	Transcriptional repressor involved in the regulation of the circadian rhythm by negatively regulating the activity of the clock genes and clock-controlled genes
HNF1B	-3.24901	P35680	HNF1 homeobox B	Transcription factor that binds to the inverted palindrome 5'-GTTAATNATTAAC-3'
JAG1	-3.29436	P78504	Jagged 1	Ligand for multiple Notch receptors and involved in the mediation of Notch signaling
MYC	-3.45815	A0A0B4J1R1	V-myc myelocytomatosis viral oncogene homolog (avian)	Transcription factor that binds DNA in a non-specific manner; regulator of somatic reprogramming, controls self-renewal of embryonic stem cells; activates the transcription of growth-related genes
B2M	-3.50642	P61769	Beta-2-microglobulin	Component of the class I major histocompatibility complex (MHC). Involved in the presentation of peptide antigens to the immune system
CYP1B1	-4.43828	Q16678	Cytochrome P450, family 1, subfamily B, polypeptide 1	A cytochrome P450 monooxygenase involved in the metabolism of various endogenous substrates, including fatty acids, steroid hormones and vitamins
PPARD	-4.69134	Q03181	Peroxisome proliferator-activated receptor delta	Ligand-activated transcription factor. Receptor that binds peroxisome proliferators such as hypolipidemic drugs and fatty acids
TUBB3	-6.9644	Q13509	Tubulin, beta 3	Tubulin is the major constituent of microtubules
MAFB	-7.51618	Q9Y5Q3	V-maf musculoaponeurotic fibrosarcoma oncogene homolog B (avian)	Acts as a transcriptional activator or repressor
TGFB2	-9.18959	P61812	Transforming growth factor, beta 2	Transforming growth factor beta-2 proprotein: Precursor of the Latency-associated peptide (LAP) and Transforming growth factor beta-2 (TGF-beta-2) chains, which constitute the regulatory and active subunit of TGF-beta-2, respectively
RDH10	-9.38268	Q8IZV5	Retinol dehydrogenase 10 (all-trans)	Retinol dehydrogenase with a clear preference for NADP
NANOG	-9.71356	Q9H9S0	Nanog homeobox	Transcription regulator involved in inner cell mass and embryonic stem (ES) cells proliferation and self-renewal
NRIP1	-9.71356	P48552	Nuclear receptor interacting protein 1	Modulates transcriptional activation by steroid receptors such as NR3C1, NR3C2 and ESR1. Also modulates transcriptional repression by nuclear hormone receptors. Positive regulator of the circadian clock gene. Involved in the regulation of ovarian function expression. Plays a role in renal development
CYP26A1	-11.0043	O43174	Cytochrome P450, family 26, subfamily A, polypeptide 1	A cytochrome P450 monooxygenase involved in the metabolism of all-trans retinoic acid (atRA), a signaling molecule that binds to retinoic acid receptors and regulates gene transcription
CD38	-12.5533	P28907	CD38 molecule	Synthesizes the second messengers cyclic ADP-ribose and nicotinate-adenine dinucleotide phosphate, the former a second messenger for glucose-induced insulin secretion. Also has cADPr hydrolase activity. Also moonlights as a receptor in cells of the immune system.
RARRES3	-12.6407	A0A348GSI2	Retinoic acid receptor responder (tazarotene induced) 3	Exhibits both phospholipase A1/2 and acyltransferase activities
APOA2	-16.7955	P02652	Apolipoprotein A-II	May stabilize HDL (high density lipoprotein) structure by its association with lipids, and affect the HDL metabolism
KLF4	-17.6305	O43474	Kruppel-like factor 4 (gut)	Transcription factor; can act both as activator and as repressor (in embryonic developmet)
SHH	-18.6357	Q15465	Sonic hedgehog	The C-terminal part of the sonic hedgehog protein precursor displays an autoproteolysis and a cholesterol transferase activity
STRA6	-25.8125	Q9BX79	Stimulated by retinoic acid gene 6 homolog (mouse)	Functions as retinol transporter
LEFTY1	-30.4844	O75610	Left-right determination factor 1	Required for left-right axis determination as a regulator of LEFTY2 and NODAL
BMP2	-34.0598	P12643	Bone morphogenetic protein 2	Growth factor of the TGF-beta superfamily that plays essential roles in many developmental processes, including cardiogenesis, neurogenesis, and osteogenesis
ADH1A	-63.5579	P07327	Alcohol dehydrogenase 1A (class I), alpha polypeptide	Oxidizes primary as well as secondary alcohols. Ethanol is a very poor substrate
CYP26B1	-123.64	Q9NR63	Cytochrome P450, family 26, subfamily B, polypeptide 1	Involved in the metabolism of retinoic acid (RA), rendering this classical morphogen inactive through oxidation
HOXB4	-123.64	P17483	Homeobox B4	Sequence-specific transcription factor which is part of a developmental regulatory system that provides cells with specific positional identities on the anterior-posterior axis
RARB	-162.017	P10826	Retinoic acid receptor, beta	Receptor for retinoic acid
DHRS3	-212.306	O75911	Dehydrogenase/reductase (SDR family) member 3	Catalyzes the reduction of all-trans-retinal to all-trans-retinol in the presence of NADPH
RARA	-243.875	P10276	Retinoic acid receptor, alpha	Receptor for retinoic acid
DLX5	-501.463	P56178	Distal-less homeobox 5	Transcriptional factor involved in bone development. Acts as an immediate early BMP-responsive transcriptional activator essential for osteoblast differentiation

## Sheet: TIR 50
Upregulated genes (FC>1.5) in TIR 50
Gene name	FC	Uniprot Code	Protein name	Function
MEIS2	302.334	O14770	Homeobox protein Meis2	Involved in transcriptional regulation
CRABP1	165.421	P29762	Cellular retinoic acid binding protein 1	Cytosolic CRABPs may regulate the access of retinoic acid to the nuclear retinoic acid receptors
GLI1	28.443	P08151	GLI family zinc finger 1	Acts as a transcriptional activator
CD38	17.3878	P28907	CD38 molecule	Synthesizes the second messengers cyclic ADP-ribose and nicotinate-adenine dinucleotide phosphate, the former a second messenger for glucose-induced insulin secretion. Also has cADPr hydrolase activity. Also moonlights as a receptor in cells of the immune system.
ISL1	16.5642	P61371	ISL LIM homeobox 1	DNA-binding transcriptional activator.
CRABP2	11.5514	P29373	Cellular retinoic acid binding protein 2	Transports retinoic acid to the nucleus. Regulates the access of retinoic acid to the nuclear retinoic acid receptors.
CHD7	10.1261	Q9P2D1	Chromodomain helicase DNA binding protein 7	Probable transcription regulator. Maybe involved in the in 45S precursor rRNA production
HOXB4	9.12611	P17483	Homeobox B4	Sequence-specific transcription factor which is part of a developmental regulatory system that provides cells with specific positional identities on the anterior-posterior axis
KLF4	6.32033	O43474	Kruppel-like factor 4 (gut)	Transcription factor; can act both as activator and as repressor (in embryonic developmet)
OLIG2	2.17347	Q13516	Oligodendrocyte lineage transcription factor 2	Required for oligodendrocyte and motor neuron specification in the spinal cord, as well as for the development of somatic motor neurons in the hindbrain. It promotes oligodendrocyte differentiation.
TGFB2	1.97247	P61812	Transforming growth factor, beta 2	Transforming growth factor beta-2 proprotein: Precursor of the Latency-associated peptide (LAP) and Transforming growth factor beta-2 (TGF-beta-2) chains, which constitute the regulatory and active subunit of TGF-beta-2, respectively
STRA6	1.81504	Q9BX79	Stimulated by retinoic acid gene 6 homolog (mouse)	Functions as retinol transporter. Accepts all-trans retinol from the extracellular retinol-binding protein RBP4, facilitates retinol transport across the cell membrane, and then transfers retinol to the cytoplasmic retinol-binding protein RBP1
MYC	1.6245	A0A0B4J1R1	V-myc myelocytomatosis viral oncogene homolog (avian)	Transcription factor that binds DNA in a non-specific manner; regulator of somatic reprogramming, controls self-renewal of embryonic stem cells; activates the transcription of growth-related genes
PPARD	1.58008	Q03181	Peroxisome proliferator-activated receptor delta	Ligand-activated transcription factor. Receptor that binds peroxisome proliferators such as hypolipidemic drugs and fatty acids
DHRS3	1.52626	O75911	Dehydrogenase/reductase (SDR family) member 3	Catalyzes the reduction of all-trans-retinal to all-trans-retinol in the presence of NADPH
FOXG1	1.52626	P55316	Forkhead box G1	Transcription repression factor which plays an important role in the establishment of the regional subdivision of the developing brain and in the development of the telencephalon.
Downregulated genes (FC<1.5)
Gene name	FC	Uniprot Code	Protein name	Function
CYP26C1	-1.52626	A0A096LNL5	Cytochrome P450, family 26, subfamily C, polypeptide 1	Plays a role in retinoic acid metabolism. Acts on retinoids, including all-trans-retinoic acid (RA) and its stereoisomer 9-cis-RA (preferred substrate).
SOX9	-1.65864	P48436	SRY (sex determining region Y)-box 9	Transcription factor that plays a key role in chondrocytes differentiation and skeletal development
RXRB	-1.72907	P28702	Retinoid X receptor, beta	Receptor for retinoic acid
PITX2	-1.93187	Q99697	Paired-like homeodomain 2	Controls cell proliferation in a tissue-specific manner and is involved in morphogenesis
PPARA	-2	Q07869	Peroxisome proliferator-activated receptor alpha	Ligand-activated transcription factor. Key regulator of lipid metabolism
TGM2	-2	P21980	Transglutaminase 2 (C polypeptide, protein-glutamine-gamma-glutamyltransferase)	Calcium-dependent acyltransferase that catalyzes the formation of covalent bonds between peptide-bound glutamine and various primary amines, such as gamma-amino group of peptide-bound lysine, or mono- and polyamines, thereby producing cross-linked or aminated proteins, respectively
JAG1	-2.01391	P78504	Jagged 1	Ligand for multiple Notch receptors and involved in the mediation of Notch signaling
BHLHE40	-2.15846	O14503	Basic helix-loop-helix family, member e40	Transcriptional repressor involved in the regulation of the circadian rhythm by negatively regulating the activity of the clock genes and clock-controlled genes
GAPDH	-2.90795	P04406	Glyceraldehyde-3-phosphate dehydrogenase	Has both glyceraldehyde-3-phosphate dehydrogenase and nitrosylase activities, thereby playing a role in glycolysis and nuclear functions, respectively
B2M	-3.63008	P61769	Beta-2-microglobulin	Component of the class I major histocompatibility complex (MHC). Involved in the presentation of peptide antigens to the immune system
RET	-3.68075	P07949	Ret proto-oncogene	Receptor tyrosine-protein kinase involved in numerous cellular mechanisms including cell proliferation, neuronal navigation, cell migration, and cell differentiation upon binding with glial cell derived neurotrophic factor family ligands
RARA	-4.69134	P10276	Retinoic acid receptor, alpha	Receptor for retinoic acid
APOA2	-6.10504	P02652	Apolipoprotein A-II	May stabilize HDL (high density lipoprotein) structure by its association with lipids, and affect the HDL metabolism
DLX5	-12.295	P56178	Distal-less homeobox 5	Transcriptional factor involved in bone development. Acts as an immediate early BMP-responsive transcriptional activator essential for osteoblast differentiation
ALDH1A3	-15.1369	P47895	Aldehyde dehydrogenase 1 family, member A3	NAD-dependent aldehyde dehydrogenase that catalyzes the formation of retinoic acid
TUBB3	-27.6652	Q13509	Tubulin, beta 3	Tubulin is the major constituent of microtubules
HOXA1	-65.3448	P49639	Homeobox A1	Sequence-specific transcription factor. Regulates multiple developmental processes including brainstem, inner and outer ear, abducens nerve and cardiovascular development and morphogenesis as well as cognition and behavior
RDH10	-203.657	Q8IZV5	Retinol dehydrogenase 10 (all-trans)	Retinol dehydrogenase with a clear preference for NADP. Converts all-trans-retinol to all-trans-retinal
RPLP0	-349.706	P05388	Ribosomal protein, large, P0	Ribosomal protein P0 is the functional equivalent of E.coli protein L10.
RARG	-491.143	P13631	Retinoic acid receptor, gamma	Receptor for retinoic acid. Retinoic acid receptors bind as heterodimers to their target response elements in response to their ligands, all-trans or 9-cis retinoic acid, and regulate gene expression in various biological processes.

## Sheet: TIR70
Upregulated genes (FC>1.5) in TIR 70
Gene name	FC	Uniprot Code	Protein name	Function
RXRA	4705.07	P19793	Retinoid X receptor, alpha	Receptor for retinoic acid that acts as a transcription factor
HOXA5	592.224	P20719	Homeobox A5	Sequence-specific transcription factor which is part of a developmental regulatory system that provides cells with specific positional identities on the anterior-posterior axis
DLX5	115.36	P56178	Distal-less homeobox 5	Transcriptional factor involved in bone development. Acts as an immediate early BMP-responsive transcriptional activator essential for osteoblast differentiation
PITX2	83.2859	Q99697	Paired-like homeodomain 2	Controls cell proliferation in a tissue-specific manner and is involved in morphogenesis.
HOXA1	80.4489	P49639	Homeobox A1	Sequence-specific transcription factor. Regulates multiple developmental processes including brainstem, inner and outer ear, abducens nerve and cardiovascular development and morphogenesis as well as cognition and behavior
PAX6	54.5686	P26367	Paired box 6	Transcription factor with important functions in the development of the eye, nose, central nervous system and pancreas
ALDH1A2	39.3966	O94788	Aldehyde dehydrogenase 1 family, member A2	Converts retinaldehyde to retinoic acid
OLIG2	25.4572	Q13516	Oligodendrocyte lineage transcription factor 2	Required for oligodendrocyte and motor neuron specification in the spinal cord, as well as for the development of somatic motor neurons in the hindbrain. It promotes oligodendrocyte differentiation.
HOXB4	25.2813	P17483	Homeobox B4	Sequence-specific transcription factor which is part of a developmental regulatory system that provides cells with specific positional identities on the anterior-posterior axis
HSD17B2	5.85634	H3BQY3	Hydroxysteroid (17-beta) dehydrogenase 2	integral component of membrane
NANOG	2.88786	Q9H9S0	Nanog homeobox	Transcription regulator involved in inner cell mass and embryonic stem (ES) cells proliferation and self-renewal
UCP1	2.51403	P25874	Uncoupling protein 1 (mitochondrial, proton carrier)	Mitochondrial protein responsible for thermogenic respiration, a specialized capacity of brown adipose tissue and beige fat that participates in non-shivering adaptive thermogenesis to temperature and diet variations and more generally to the regulation of energy balance
EGR1	1.93187	P18146	Early growth response 1	Transcriptional regulator
TFAP2C	1.77769	Q92754	Transcription factor AP-2 gamma (activating enhancer binding protein 2 gamma)	Sequence-specific DNA-binding protein that interacts with inducible viral and cellular enhancer elements to regulate transcription of selected genes
Downregulated genes (FC<1.5)
Gene name	FC	Uniprot Code	Protein name	Function
ALDH1A1	-1.54756	P00352	Aldehyde dehydrogenase 1 family, member A1	Cytosolic dehydrogenase that catalyzes the irreversible oxidation of a wide range of aldehydes to their corresponding carboxylic acid
BHLHE40	-1.77769	O14503	Basic helix-loop-helix family, member e40	Transcriptional repressor involved in the regulation of the circadian rhythm by negatively regulating the activity of the clock genes and clock-controlled genes
GBX2	-2	P52951	Gastrulation brain homeobox 2	act as a transcription factor for cell pluripotency and differentiation in the embryo
CD38	-2.02792	P28907	CD38 molecule	Synthesizes the second messengers cyclic ADP-ribose and nicotinate-adenine dinucleotide phosphate, the former a second messenger for glucose-induced insulin secretion. Also has cADPr hydrolase activity. Also moonlights as a receptor in cells of the immune system.
CYP26B1	-2.21914	Q9NR63	Cytochrome P450, family 26, subfamily B, polypeptide 1	Involved in the metabolism of retinoic acid (RA), rendering this classical morphogen inactive through oxidation
ASCL1	-2.2974	P50553	Achaete-scute complex homolog 1 (Drosophila)	Transcription factor that plays a key role in neuronal differentiation: acts as a pioneer transcription factor, accessing closed chromatin to allow other factors to bind and activate neural pathways
DHRS3	-2.2974	O75911	Dehydrogenase/reductase (SDR family) member 3	Catalyzes the reduction of all-trans-retinal to all-trans-retinol in the presence of NADPH
HPRT1	-2.42839	P00492	Hypoxanthine phosphoribosyltransferase 1	Converts guanine to guanosine monophosphate, and hypoxanthine to inosine monophosphate
MEIS2	-2.46229	O14770	Homeobox protein Meis2	Involved in transcriptional regulation
SREBF1	-2.8481	P36956	Sterol regulatory element binding transcription factor 1	Precursor of the transcription factor form (Processed sterol regulatory element-binding protein 1), which is embedded in the endoplasmic reticulum membrane
RXRB	-2.88786	P28702	Retinoid X receptor, beta	Receptor for retinoic acid
FABP5	-2.94854	Q01469	Fatty acid binding protein 5 (psoriasis-associated)	Intracellular carrier for long-chain fatty acids and related active lipids, such as endocannabinoids, that regulate the metabolism and actions of the ligands they bind. In addition to the cytosolic transport, selectively delivers specific fatty acids from the cytosol to the nucleus
RDH10	-3.38698	Q8IZV5	Retinol dehydrogenase 10 (all-trans)	Retinol dehydrogenase with a clear preference for NADP. Converts all-trans-retinol to all-trans-retinal
ISL1	-3.63008	P61371	ISL LIM homeobox 1	DNA-binding transcriptional activator
MAFB	-3.75809	Q9Y5Q3	V-maf musculoaponeurotic fibrosarcoma oncogene homolog B (avian)	Acts as a transcriptional activator or repressor
B2M	-4.08405	P61769	Beta-2-microglobulin	Component of the class I major histocompatibility complex (MHC). Involved in the presentation of peptide antigens to the immune system
KLF4	-4.14106	O43474	Kruppel-like factor 4 (gut)	Transcription factor; can act both as activator and as repressor (in embryonic developmet)
HNF1B	-4.14106	P35680	HNF1 homeobox B	Transcription factor that binds to the inverted palindrome 5'-GTTAATNATTAAC-3'
ADH1A	-4.28709	P07327	Alcohol dehydrogenase 1A (class I), alpha polypeptide	Oxidizes primary as well as secondary alcohols. Ethanol is a very poor substrate
RPLP0	-4.59479	P05388	Ribosomal protein, large, P0	Ribosomal protein P0 is the functional equivalent of E.coli protein L10.
JAG1	-5.16941	P78504	Jagged 1	Ligand for multiple Notch receptors and involved in the mediation of Notch signaling
RARG	-6.6807	P48443	Retinoid X receptor, gamma	Receptor for retinoic acid
MSX2	-7.1602	P35548	Msh homeobox 2	Acts as a transcriptional regulator in bone development
PPARD	-10.4107	Q03181	Peroxisome proliferator-activated receptor delta	Ligand-activated transcription factor. Receptor that binds peroxisome proliferators such as hypolipidemic drugs and fatty acids
PPARA	-10.7779	Q07869	Peroxisome proliferator-activated receptor alpha	Ligand-activated transcription factor. Key regulator of lipid metabolism
HOXB1	-12.042	P14653	Homeobox B1	Sequence-specific transcription factor which is part of a developmental regulatory system that provides cells with specific positional identities on the anterior-posterior axis
RET	-12.1257	P07949	Ret proto-oncogene	Receptor tyrosine-protein kinase involved in numerous cellular mechanisms including cell proliferation, neuronal navigation, cell migration, and cell differentiation upon binding with glial cell derived neurotrophic factor family ligands
TGFB2	-12.6407	P61812	Transforming growth factor, beta 2	Transforming growth factor beta-2 proprotein: Precursor of the Latency-associated peptide (LAP) and Transforming growth factor beta-2 (TGF-beta-2) chains, which constitute the regulatory and active subunit of TGF-beta-2, respectively
GAPDH	-15.455	P04406	Glyceraldehyde-3-phosphate dehydrogenase	Has both glyceraldehyde-3-phosphate dehydrogenase and nitrosylase activities, thereby playing a role in glycolysis and nuclear functions, respectively
RBP4	-18.507	P02753	Retinol binding protein 4, plasma	Retinol-binding protein that mediates retinol transport in blood plasma
CDX1	-22.9433	P47902	Caudal type homeobox 1	Plays a role in transcriptional regulation
RARA	-23.5883	P10276	Retinoic acid receptor, alpha	Receptor for retinoic acid
RARRES3	-26.3549	A0A348GSI2	Retinoic acid receptor responder (tazarotene induced) 3	Possibly acts as a tumor suppressor or growth regulator
BMP2	-32	P12643	Bone morphogenetic protein 2	Growth factor of the TGF-beta superfamily that plays essential roles in many developmental processes, including cardiogenesis, neurogenesis, and osteogenesis
APOA2	-36.5044	P02652	Apolipoprotein A-II	May stabilize HDL (high density lipoprotein) structure by its association with lipids, and affect the HDL metabolism
FOXG1	-41.0696	P55316	Forkhead box G1	Transcription repression factor which plays an important role in the establishment of the regional subdivision of the developing brain and in the development of the telencephalon.
SOX9	-45.2548	P48436	SRY (sex determining region Y)-box 9	Transcription factor that plays a key role in chondrocytes differentiation and skeletal development
SHH	-47.5048	Q15465	Sonic hedgehog	The C-terminal part of the sonic hedgehog protein precursor displays an autoproteolysis and a cholesterol transferase activity
CRABP2	-48.5029	P29373	Cellular retinoic acid binding protein 2	Transports retinoic acid to the nucleus. Regulates the access of retinoic acid to the nuclear retinoic acid receptors.
RBP1	-70.5219	P09455	Retinol binding protein 1, cellular	Cytoplasmic retinol-binding protein
TUBB3	-101.829	Q13509	Tubulin, beta 3	Tubulin is the major constituent of microtubules
PLAT	-117.784	P00750	Plasminogen activator	Converts the abundant, but inactive, zymogen plasminogen to plasmin by hydrolyzing a single Arg-Val bond in plasminogen
ALDH1A3	-157.586	P47895	Aldehyde dehydrogenase 1 family, member A3	NAD-dependent aldehyde dehydrogenase that catalyzes the formation of retinoic acid
CHD7	-187.403	Q9P2D1	Chromodomain helicase DNA binding protein 7	Probable transcription regulator. Maybe involved in the in 45S precursor rRNA production
FGF8	-233.941	A1A515	Fibroblast growth factor 8 (androgen-induced)	Embryonic development, cell growth, morphogenesis, tissue repair, tumor growth and invasion
RBP2	-319.573	P50120	Retinol binding protein 2, cellular	Intracellular transport of retinol
RXRG	-335.461	P48443	Retinoid X receptor, gamma	Receptor for retinoic acid
GLI1	-398.932	P08151	GLI family zinc finger 1	Acts as a transcriptional activator
CYP1B1	-675.588	Q16678	Cytochrome P450, family 1, subfamily B, polypeptide 1	A cytochrome P450 monooxygenase involved in the metabolism of various endogenous substrates, including fatty acids, steroid hormones and vitamins
NRIP1	-1024	P48552	Nuclear receptor interacting protein 1	Modulates transcriptional activation by steroid receptors such as NR3C1, NR3C2 and ESR1. Also modulates transcriptional repression by nuclear hormone receptors. Positive regulator of the circadian clock gene. Involved in the regulation of ovarian function expression. Plays a role in renal development

## Sheet: TIR94
Upregulated genes (FC>1.5) in TIR 94
Gene name	FC	Uniprot Code	Protein name	Function
B2M	2272.4	P61769	Beta-2-microglobulin	Component of the class I major histocompatibility complex (MHC). Involved in the presentation of peptide antigens to the immune system
RPLP0	670.921	P05388	Ribosomal protein, large, P0	Ribosomal protein P0 is the functional equivalent of E.coli protein L10.
JAG1	362.039	P78504	Jagged 1	Ligand for multiple Notch receptors and involved in the mediation of Notch signaling
PPARG	114.563	P37231	Peroxisome proliferator-activated receptor gamma	Nuclear receptor that binds peroxisome proliferators such as hypolipidemic drugs and fatty acids. Once activated by a ligand, the nuclear receptor binds to DNA specific PPAR response elements (PPRE) and modulates the transcription of its target genes, such as acyl-CoA oxidase
KLF4	106.891	O43474	Kruppel-like factor 4 (gut)	Transcription factor; can act both as activator and as repressor (in embryonic developmet)
RXRB	56.8859	P28702	Retinoid X receptor, beta	Receptor for retinoic acid
CHD7	56.493	Q9P2D1	Chromodomain helicase DNA binding protein 7	Probable transcription regulator. Maybe involved in the in 45S precursor rRNA production
RARRES3	33.3589	A0A348GSI2	Retinoic acid receptor responder (tazarotene induced) 3	Exhibits both phospholipase A1/2 and acyltransferase activities
HPRT1	32.8996	P00492	Hypoxanthine phosphoribosyltransferase 1	Converts guanine to guanosine monophosphate, and hypoxanthine to inosine monophosphate
PPARA	31.3414	Q07869	Peroxisome proliferator-activated receptor alpha	Ligand-activated transcription factor. Key regulator of lipid metabolism
CD38	21.1121	P28907	CD38 molecule	Synthesizes the second messengers cyclic ADP-ribose and nicotinate-adenine dinucleotide phosphate, the former a second messenger for glucose-induced insulin secretion. Also has cADPr hydrolase activity. Also moonlights as a receptor in cells of the immune system.
EGR1	20.8215	P18146	Early growth response 1	Transcriptional regulator
NRIP1	12.295	P48552	Nuclear receptor interacting protein 1	Modulates transcriptional activation by steroid receptors such as NR3C1, NR3C2 and ESR1. Also modulates transcriptional repression by nuclear hormone receptors. Positive regulator of the circadian clock gene. Involved in the regulation of ovarian function expression. Plays a role in renal development
NANOG	9.78112	Q9H9S0	Nanog homeobox	Transcription regulator involved in inner cell mass and embryonic stem (ES) cells proliferation and self-renewal
TGFB2	9.71356	P61812	Transforming growth factor, beta 2	Transforming growth factor beta-2 proprotein: Precursor of the Latency-associated peptide (LAP) and Transforming growth factor beta-2 (TGF-beta-2) chains, which constitute the regulatory and active subunit of TGF-beta-2, respectively
SREBF1	8.69388	P36956	Sterol regulatory element binding transcription factor 1	Precursor of the transcription factor form (Processed sterol regulatory element-binding protein 1), which is embedded in the endoplasmic reticulum membrane
EFNB1	6.6807	P98172	Ephrin-B1	Cell surface transmembrane ligand for Eph receptors, a family of receptor tyrosine kinases which are crucial for migration, repulsion and adhesion during neuronal, vascular and epithelial development
UCP1	4.69134	P25874	Uncoupling protein 1 (mitochondrial, proton carrier)	Mitochondrial protein responsible for thermogenic respiration, a specialized capacity of brown adipose tissue and beige fat that participates in non-shivering adaptive thermogenesis to temperature and diet variations and more generally to the regulation of energy balance
RARB	4.62675	P10826	Retinoic acid receptor, beta	Receptor for retinoic acid
BMP2	4.05584	P12643	Bone morphogenetic protein 2	Growth factor of the TGF-beta superfamily that plays essential roles in many developmental processes, including cardiogenesis, neurogenesis, and osteogenesis
ALDH1A3	3.63008	P47895	Aldehyde dehydrogenase 1 family, member A3	NAD-dependent aldehyde dehydrogenase that catalyzes the formation of retinoic acid
APOA2	3.03143	P02652	Apolipoprotein A-II	May stabilize HDL (high density lipoprotein) structure by its association with lipids, and affect the HDL metabolism
TGM2	2.75108	P21980	Transglutaminase 2 (C polypeptide, protein-glutamine-gamma-glutamyltransferase)	Calcium-dependent acyltransferase that catalyzes the formation of covalent bonds between peptide-bound glutamine and various primary amines, such as gamma-amino group of peptide-bound lysine, or mono- and polyamines, thereby producing cross-linked or aminated proteins, respectively
LRAT	2.73208	O95237	Lecithin retinol acyltransferase (phosphatidylcholine--retinol O-acyltransferase)	Transfers the acyl group from the sn-1 position of phosphatidylcholine to all-trans retinol, producing all-trans retinyl esters. LRAT plays a critical role in vision.
RXRG	2.63902	P48443	Retinoid X receptor, gamma	Receptor for retinoic acid
ALDH1A1	2.20381	P00352	Aldehyde dehydrogenase 1 family, member A1	Functions downstream of retinol dehydrogenases and catalyzes the oxidation of retinaldehyde into retinoic acid, the second step in the oxidation of retinol/vitamin A into retinoic acid
RBP2	2.02792	P50120	Retinol binding protein 2, cellular	Intracellular transport of retinol
WNT5A	1.89212	P41221	Wingless-type MMTV integration site family, member 5A	Ligand for members of the frizzled family of seven transmembrane receptors. Can activate or inhibit canonical Wnt signaling, depending on receptor context. In the presence of FZD4, activates beta-catenin signaling. In the presence of ROR2, inhibits the canonical Wnt pathway by promoting beta-catenin degradation through a GSK3-independent pathway which involves down-regulation of beta-catenin-indu…
HOXA5	1.79005	P20719	Homeobox A5	Sequence-specific transcription factor which is part of a developmental regulatory system that provides cells with specific positional identities on the anterior-posterior axis
FABP5	1.68179	Q01469	Fatty acid binding protein 5 (psoriasis-associated)	Intracellular carrier for long-chain fatty acids and related active lipids, such as endocannabinoids, that regulate the metabolism and actions of the ligands they bind. In addition to the cytosolic transport, selectively delivers specific fatty acids from the cytosol to the nucleus
RXRA	1.54756	P19793	Retinoid X receptor, alpha	Receptor for retinoic acid that acts as a transcription factor
Downregulated genes (FC<1.5)
Gene name	FC	Uniprot Code	Protein name	Function
NEUROD1	-1.71713	Q13562	Neurogenic differentiation 1	Acts as a transcriptional activator. Associates with the p300/CBP transcription coactivator complex to stimulate transcription of the secretin gene as well as the gene encoding the cyclin-dependent kinase inhibitor CDKN1A
RARG	-2.08493	P48443	Retinoid X receptor, gamma	Receptor for retinoic acid
GAPDH	-3.09513	P04406	Glyceraldehyde-3-phosphate dehydrogenase	Has both glyceraldehyde-3-phosphate dehydrogenase and nitrosylase activities, thereby playing a role in glycolysis and nuclear functions, respectively
MSX2	-3.5801	P35548	Msh homeobox 2	Acts as a transcriptional regulator in bone development
BHLHE40	-3.65533	O14503	Basic helix-loop-helix family, member e40	Transcriptional repressor involved in the regulation of the circadian rhythm by negatively regulating the activity of the clock genes and clock-controlled genes
GLI1	-3.65533	P08151	GLI family zinc finger 1	Acts as a transcriptional activator
RDH10	-4.82323	Q8IZV5	Retinol dehydrogenase 10 (all-trans)	Retinol dehydrogenase with a clear preference for NADP. Converts all-trans-retinol to all-trans-retinal
CYP1B1	-5.24157	Q16678	Cytochrome P450, family 1, subfamily B, polypeptide 1	A cytochrome P450 monooxygenase involved in the metabolism of various endogenous substrates, including fatty acids, steroid hormones and vitamins
RET	-5.46416	P07949	Ret proto-oncogene	Receptor tyrosine-protein kinase involved in numerous cellular mechanisms including cell proliferation, neuronal navigation, cell migration, and cell differentiation upon binding with glial cell derived neurotrophic factor family ligands
SOX9	-6.32033	P48436	SRY (sex determining region Y)-box 9	Transcription factor that plays a key role in chondrocytes differentiation and skeletal development
FGF8	-7.88986	A1A515	Fibroblast growth factor 8 (androgen-induced)	Plays an important role in the regulation of embryonic development, cell proliferation, cell differentiation and cell migration
DHRS3	-8.39773	O75911	Dehydrogenase/reductase (SDR family) member 3	Catalyzes the reduction of all-trans-retinal to all-trans-retinol in the presence of NADPH
RARA	-8.81524	P10276	Retinoic acid receptor, alpha	Receptor for retinoic acid
EPO	-9.38268	P01588	Erythropoietin	Hormone involved in the regulation of erythrocyte proliferation and differentiation and the maintenance of a physiological level of circulating erythrocyte mass
TBX1	-9.78112	O43435	T-box 1	transcriptional regulator involved in developmental processes
OLIG2	-14.9285	Q13516	Oligodendrocyte lineage transcription factor 2	Required for oligodendrocyte and motor neuron specification in the spinal cord, as well as for the development of somatic motor neurons in the hindbrain. It promotes oligodendrocyte differentiation.
GBX2	-15.1369	P52951	Gastrulation brain homeobox 2	act as a transcription factor for cell pluripotency and differentiation in the embryo
CRABP2	-18.1261	P29373	Cellular retinoic acid binding protein 2	Transports retinoic acid to the nucleus. Regulates the access of retinoic acid to the nuclear retinoic acid receptors.
CYP26B1	-19.9733	Q9NR63	Cytochrome P450, family 26, subfamily B, polypeptide 1	Involved in the metabolism of retinoic acid (RA), rendering this classical morphogen inactive through oxidation
HOXB1	-21.5557	P14653	Homeobox B1	Sequence-specific transcription factor which is part of a developmental regulatory system that provides cells with specific positional identities on the anterior-posterior axis
TFAP2C	-24.2515	Q92754	Transcription factor AP-2 gamma (activating enhancer binding protein 2 gamma)	Sequence-specific DNA-binding protein that interacts with inducible viral and cellular enhancer elements to regulate transcription of selected genes
FOXG1	-28.443	P55316	Forkhead box G1	Transcription repression factor which plays an important role in the establishment of the regional subdivision of the developing brain and in the development of the telencephalon.
STRA6	-33.1285	Q9BX79	Stimulated by retinoic acid gene 6 homolog (mouse)	Functions as retinol transporter. Accepts all-trans retinol from the extracellular retinol-binding protein RBP4, facilitates retinol transport across the cell membrane, and then transfers retinol to the cytoplasmic retinol-binding protein RBP1
HOXB4	-42.2243	P17483	Homeobox B4	Sequence-specific transcription factor which is part of a developmental regulatory system that provides cells with specific positional identities on the anterior-posterior axis
PITX2	-43.7133	Q99697	Paired-like homeodomain 2	Controls cell proliferation in a tissue-specific manner and is involved in morphogenesis
ISL1	-60.5477	P61371	ISL LIM homeobox 1	DNA-binding transcriptional activator. Recognizes and binds to the consensus octamer binding site 5'-ATAATTAA-3' in promoter of target genes.
RBP4	-66.257	P02753	Retinol binding protein 4, plasma	Retinol-binding protein that mediates retinol transport in blood plasma
ASCL1	-67.6492	P50553	Achaete-scute complex homolog 1 (Drosophila)	Transcription factor that plays a key role in neuronal differentiation: acts as a pioneer transcription factor, accessing closed chromatin to allow other factors to bind and activate neural pathways
CDX1	-67.6492	P47902	Caudal type homeobox 1	Plays a role in transcriptional regulation
CYP26C1	-67.6492	A0A096LNL5	Cytochrome P450, family 26, subfamily C, polypeptide 1	Plays a role in retinoic acid metabolism. Acts on retinoids, including all-trans-retinoic acid (RA) and its stereoisomer 9-cis-RA (preferred substrate).
DCX	-67.6492	O43602	Doublecortin	Microtubule-associated protein required for initial steps of neuronal dispersion and cortex lamination during cerebral cortex development
DHRS9	-67.6492	C9J430	Dehydrogenase/reductase (SDR family) member 9	Plays a role in the biosynthesis of retinoic acid from retinaldehyde
FOXA1	-67.6492	P55317	Forkhead box A1	Transcription factor that is involved in embryonic development
GATA4	-67.6492	P43694	GATA binding protein 4	Transcriptional activator
HNF1B	-67.6492	P35680	HNF1 homeobox B	Transcription factor that binds to the inverted palindrome 5'-GTTAATNATTAAC-3'
LEFTY1	-67.6492	O75610	Left-right determination factor 1	Required for left-right axis determination as a regulator of LEFTY2 and NODAL
OTX2	-67.6492	P32243	Orthodenticle homeobox 2	Transcription factor probably involved in the development of the brain and the sense organs
PAX6	-67.6492	P26367	Paired box 6	Transcription factor with important functions in the development of the eye, nose, central nervous system and pancreas
SOX2	-67.6492	P48431	SRY (sex determining region Y)-box 2	Transcription factor and controls the expression of a number of genes involved in embryonic development
TUBB3	-67.6492	Q13509	Tubulin, beta 3	Tubulin is the major constituent of microtubules
WNT8A	-67.6492	Q9H1J5	Wingless-type MMTV integration site family, member 8A	Ligand for members of the frizzled family of seven transmembrane receptors. Plays a role in embryonic patterning
HSD17B2	-74.028	H3BQY3	Hydroxysteroid (17-beta) dehydrogenase 2	integral component of membrane
ADH1A	-177.294	P07327	Alcohol dehydrogenase 1A (class I), alpha polypeptide	Oxidizes primary as well as secondary alcohols. Ethanol is a very poor substrate
LHX1	-809.002	P48742	LIM homeobox 1	Potential transcription factor. May play a role in early mesoderm formation and later in lateral mesoderm differentiation and neurogenesis
SHH	-1060.11	Q15465	Sonic hedgehog	The C-terminal part of the sonic hedgehog protein precursor displays an autoproteolysis and a cholesterol transferase activity
ALDH1A2	-5113.16	O94788	Aldehyde dehydrogenase 1 family, member A2	Converts retinaldehyde to retinoic acid
STRA8	-7912.95	Q7Z7C7	Stimulated by retinoic acid gene 8 homolog (mouse)	Meiosis-inducer required for the transition into meiosis for both female and male germ cells
CYP26A1	-7967.99	O43174	Cytochrome P450, family 26, subfamily A, polypeptide 1	A cytochrome P450 monooxygenase involved in the metabolism of all-trans retinoic acid (atRA), a signaling molecule that binds to retinoic acid receptors and regulates gene transcription
