# Supplementary material for: Unraveling the Effects of Carotenoids Accumulation in Human Papillary Thyroid Carcinoma
Source: Antioxidants (Basel). 2022 Jul 27;11(8):1463. doi: 10.3390/antiox11081463 (PMC9405418; doi:10.3390/antiox11081463)
Supplement: Supplementary file 1 [file antioxidants-11-01463-s001.zip › antioxidants-1800570-supplementary/Supplementary File_Antioxidants/Supplementary Table S5_DI MASI.xlsx]

## Sheet: Suppl Table S5
Supplementary Table S5. Unsupervised hierarchical clustering analysis of our dataset of “Human Retinoid Acid Pathway”-regulated genes with matched expression data in TCGA-PTC database (22).
PATIENT_ID	CLUSTER ID	FUSION_OTHER	DARK	MB_COV	RISK_GROUP	MACIS_SCORE	HISTOLOGICAL_TYPE	AGE	SEX	HISTORY_RADIATION_EXPOSURE	PATH_T_STAGE	PATH_N_STAGE	PATH_M_STAGE	RACE	ETHNICITY	TUMOR_STATUS	OS_STATUS	OS_MONTHS	DFS_STATUS	DFS_MONTHS	Order	OS Censoring	DFS Censoring	RARA	RARB	RARG	RXRA	RXRB	RXRG	PPARD	STRA6	ADH1A	ALDH1A1	ALDH1A2	ALDH1A3	CYP1B1	CYP26A1	CYP26B1	CYP26C1	DHRS3	DHRS9	LRAT	RDH10	CRABP1	CRABP2	FABP5	RBP1	RBP2	RBP4
TCGA-EM-A22M			No	29	Low	4.67	Classical	52	Male	NO	T1b	N0	MX	[Not Available]	[Not Available]	TUMOR FREE	1:DECEASED					0
TCGA-FE-A232			No	29.22	Intermediate	5.57	Classical	44	Female	NO	T3	NX	MX	WHITE	NOT HISPANIC OR LATINO	TUMOR FREE	1:DECEASED					0
TCGA-BJ-A28W				0	Low		Classical	32	Female		T2	N0	M0	WHITE	NOT HISPANIC OR LATINO	[Not Available]	0:LIVING	11.3	0:DiseaseFree	11.3		1	1
TCGA-BJ-A45E			No	28.58	Low		Classical	46	Female		T1a	N0	M0	WHITE	NOT HISPANIC OR LATINO	TUMOR FREE	0:LIVING	0.03	0:DiseaseFree	0.03		1	1
TCGA-DE-A4M8			No	28.2	Intermediate	5.39	Classical	61	Female	NO	T2	N1	M0	WHITE	NOT HISPANIC OR LATINO	TUMOR FREE	0:LIVING	6.08	0:DiseaseFree	6.08		1	1
TCGA-DE-A4MA				0	Intermediate	6.42	Classical	52	Female	NO	T3	N1a	M0	BLACK OR AFRICAN AMERICAN	NOT HISPANIC OR LATINO	[Unknown]	0:LIVING	30.09	0:DiseaseFree	30.09		1	1
TCGA-DE-A4MB				0	Intermediate	9.64	Classical	79	Female	NO	T3	N1b	M0	WHITE	HISPANIC OR LATINO	WITH TUMOR	0:LIVING	11.56	0:DiseaseFree	11.56		1	1
TCGA-DJ-A2Q8		BRAF_SVOPL	No	29.34	Intermediate	4.03	Tall Cell	47	Female	NO	T1a	N0	M0	[Not Available]	NOT HISPANIC OR LATINO	TUMOR FREE	0:LIVING	7.06	0:DiseaseFree	7.06		1	1
TCGA-EL-A3D1			No	29.34	Low	4.75	Classical	39	Male	NO	T2	N0	M0	ASIAN	NOT HISPANIC OR LATINO	TUMOR FREE	0:LIVING	74.24	0:DiseaseFree	74.24		1	1
TCGA-EL-A3D4			No	29.06										BLACK OR AFRICAN AMERICAN	NOT HISPANIC OR LATINO	TUMOR FREE	0:LIVING	45.37	0:DiseaseFree	45.37		1	1
TCGA-ET-A2N1			Yes	29.09	Intermediate	4.66	Classical	47	Female	NO	T2	N1a	MX	ASIAN	NOT HISPANIC OR LATINO	TUMOR FREE	0:LIVING	29.17	0:DiseaseFree	29.17		1	1
TCGA-ET-A3DU			No	29.39	Intermediate	4.52	Classical	21	Female	NO	T1	N1a	MX	WHITE	NOT HISPANIC OR LATINO	WITH TUMOR	0:LIVING	25.3	0:DiseaseFree	25.3		1	1
TCGA-L6-A4EP			No	27.42	Low	4.18	Classical	41	Female	NO	T2	N0	M0	ASIAN	NOT HISPANIC OR LATINO	TUMOR FREE	0:LIVING	0.59	0:DiseaseFree	0.59		1	1
TCGA-ET-A3BV			No	29.49	Intermediate	4.96	Classical	47	Female	NO	T2	N1a	MX	WHITE	NOT HISPANIC OR LATINO	TUMOR FREE	1:DECEASED		1:Recurred/Progressed	39.55		0	0
TCGA-BJ-A0ZJ	CL1	CCDC6_RET	No	30.03	Intermediate	4.45	Classical	36	Male	NO	T2	N1a	M0	WHITE	NOT HISPANIC OR LATINO	TUMOR FREE	1:DECEASED				10	0		-0.44	0.84	-0.07	0.4	0.23	-0.6	0.39	-1.52	0.89	0.67	1.26	-2.05	-1.97	-0.87	1.06	-1.52	-0.62	1.08	-0.82	0.09	3.38	0.77	0.81	0.43	0	0.72
TCGA-EL-A3CW	CL1		No	29.48										WHITE	NOT HISPANIC OR LATINO	[Unknown]	1:DECEASED	56.96			15	0		-0.6	1.22	-0.96	0.05	0.03	-2.81	-0.31	-1.74	0.95	0.94	0.84	-1.11	-0.93	0.36	2.14	-0.26	-1.33	1.33	0.36	0.08	3.69	-1.03	-0.05	0.65	0	-1.28
TCGA-EL-A3CO	CL1		No	29.04	Intermediate	10.09	Classical	88	Male	NO	T3	N1b	M0	WHITE	NOT HISPANIC OR LATINO	[Unknown]	1:DECEASED	97.67			16	0		0.82	0.11	-0.73	0.43	0.04	-6.23	0.12	-5.66	3.27	0.75	2.59	-1.52	-1.24	-0.35	2.92	-1.52	-2.51	1.42	-0.33	0.65	2.86	-1.13	1.57	-0.3	0	1.81
TCGA-EM-A1YD	CL1		No	28.8	Low	5.35	Follicular	53	Female	NO	T2	N0	MX	[Not Available]	[Not Available]	TUMOR FREE	1:DECEASED				18	0		0.06	1.55	-0.82	0.63	0.04	-5.78	-0.11	-5.14	2.84	1.16	1.31	-4.2	-3.75	-0.85	4.47	-1.52	-2.62	-1.89	0.12	-0.05	3.02	-2.94	1.36	0.84	0	-0.04
TCGA-EL-A3CS	CL1		No	28.82	High	7.16	Classical	62	Female	YES	T4a	N0	M0	WHITE	NOT HISPANIC OR LATINO	WITH TUMOR	1:DECEASED	45.5			41	0		0	-0.56	-0.12	-0.08	0.05	-4.52	-0.03	0.46	0	0.36	1.9	-2.2	0.19	0.7	-0.8	-1.52	-0.6	-2.01	2.23	0.17	-0.86	-1.9	-0.98	2.23	0	0.72
TCGA-H2-A2K9	CL1		No	29.18	Intermediate	3.94	Classical	25	Male	NO	T2	N1b	MX	WHITE	NOT HISPANIC OR LATINO	[Not Available]	1:DECEASED				61	0		0.01	0.25	-1.77	0.49	0.37	-1.9	-0.43	0.52	0	1.16	-1.47	-3.96	-4.61	-0.4	1.01	-1.27	-0.53	-3.99	-3.3	0.5	-6.66	-0.31	-1.26	-0.79	0.66	4.48
TCGA-BJ-A0YZ	CL1	PAX8_PPARG,PPARG_PAX8	No	30.12	Low	6.1	Classical	65	Male	NO	T2	N0	M0	WHITE	NOT HISPANIC OR LATINO	TUMOR FREE	1:DECEASED				75	0		-0.23	0.64	-0.63	0.06	-0.09	-3.7	-0.49	-7.07	0.5	0.95	3.13	0.73	1.75	-1.38	3.96	-1.52	-1.84	0.17	-1.16	0.11	5.23	-4.12	0.5	-0.75	0	-1.04
TCGA-BJ-A0Z0	CL1	FGFR2_OFD1	No	30.06	Low	5.45	Classical	55	Male		T2	N0	MX	[Not Available]	NOT HISPANIC OR LATINO	TUMOR FREE	1:DECEASED				85	0		-1.04	0.92	-0.68	0.92	-0.07	-0.83	0.58	-5.55	0.48	1.18	-0.67	-4.36	-1.66	-0.9	-0.48	-0.16	-1.99	-4.49	-0.31	-0.26	1.97	-0.07	-2.76	0.07	0	-1.76
TCGA-BJ-A0ZE	CL1		No	30.11	Intermediate	8.75	Classical	63	Female	NO	T3	N0	M0	WHITE	NOT HISPANIC OR LATINO	TUMOR FREE	1:DECEASED				87	0		-0.75	-0.35	-0.96	-0.12	-0.08	-0.88	-0.29	-6.15	0	0.57	2.02	-0.39	-3.79	-1.38	-3.16	-0.75	-1.2	-4.2	0.46	0.09	-0.55	0.24	-2.89	0.14	0	-1.88
TCGA-EM-A22K	CL1		No	29.78	Intermediate	5.01	Classical	46	Female	NO	T1b	N1b	MX	[Not Available]	[Not Available]	WITH TUMOR	1:DECEASED				94	0		-0.05	1.45	-0.11	0.08	0.14	0.58	0.61	-5.32	0	0.66	-2.27	-2.44	-1.93	0.44	0.52	1.57	-0.97	-1.87	-0.32	0.6	1.79	0.95	-1.31	-2.75	0	-2.46
TCGA-DJ-A2Q2	CL1		No	28.77	Intermediate	6.03	Follicular	57	Female	YES	T3	N0	M0	WHITE	NOT HISPANIC OR LATINO	TUMOR FREE	1:DECEASED				99	0		-0.77	1.24	-1.27	0.43	-0.2	-3.78	-0.46	-5.97	0	2.19	-2.28	0.93	-3.62	-0.46	0.77	-0.05	-1.44	-1.32	-0.21	-0.67	4.18	-5.86	-0.29	-1.42	0	0.03
TCGA-EM-A1YB	CL1		No	29.01	Low	6.65	Follicular	73	Female	YES	T2	NX	MX	[Not Available]	[Not Available]	TUMOR FREE	1:DECEASED				101	0		-1.2	1.38	-1.12	-0.72	-0.21	-8.82	-0.71	-6.82	0	0.2	-1.01	2.01	-3.66	-0.67	1.61	-0.82	-1.79	-3.15	-1.35	-0.41	4.44	-5.23	-1.3	-0.92	0	-0.92
TCGA-EM-A22N	CL1		No	28.99	Low	6.04	Follicular	68	Female	NO	T1b	N0	MX	[Not Available]	[Not Available]	TUMOR FREE	1:DECEASED				103	0		-0.91	2.2	-1.42	0.18	-0.02	-8.51	-0.62	-5.92	0.94	0.8	-0.86	1.67	-3.38	-0.43	1.9	-1.14	-3.01	-4.03	-0.57	-0.26	-0.15	-3.87	-1.48	-0.49	0.69	-2.01
TCGA-EM-A1YC	CL1		No	28.94	Intermediate	7.51	Follicular	71	Female	NO	T3	N0	MX	[Not Available]	[Not Available]	TUMOR FREE	1:DECEASED				108	0		-0.98	1.01	-1.22	0.27	-0.75	-8	-0.73	-5.81	0	1.05	-3.32	2.42	-3.67	-1.38	1.06	-0.06	-2.63	-3.04	2.25	0.26	-0.54	-4.11	-1.46	2.43	1.04	-2.75
TCGA-EM-A1CW	CL1		No	29.16	Intermediate	4.45	Follicular	39	Female		T3	N0	MX	[Not Available]	[Not Available]	[Not Available]	1:DECEASED				110	0		-1.22	1.06	-1.44	0.39	-0.02	-3.3	-0.29	-5.85	0.41	2.25	-1.2	0.94	-4.77	0.34	-0.13	-0.13	-0.68	-0.76	0.04	-0.87	3.55	-5.08	-1.33	0.76	0	-2.12
TCGA-EM-A1YA	CL1		No	28.78	Low	7.03	Follicular	74	Female	NO	T2	NX	MX	[Not Available]	[Not Available]	TUMOR FREE	1:DECEASED				114	0		-0.71	1.15	-1.44	0.36	0.11	-9.07	-0.26	-6.89	0	1.17	0.66	1.18	-4.73	-0.96	2.02	-0.31	-2.29	-0.27	0.19	-0.2	-3	-4.2	0.18	1.95	0	-2.79
TCGA-EM-A22J	CL1		No	29.08			Follicular	56	Female	YES	T2	N0	MX	[Not Available]	[Not Available]	TUMOR FREE	1:DECEASED				117	0		-0.38	0.77	-1.11	0.42	-0.09	-7.9	0.23	-6.21	0	0.33	-1.26	-1.57	-3.57	-1.38	0.48	-1.52	-3.76	-3.92	-0.18	0.51	0.62	-5.18	-1.52	-2.76	0	0.04
TCGA-BJ-A0ZG	CL1		No	30.25	Low	7.51	Follicular	80	Male	NO	T1	N0	M0	WHITE	NOT HISPANIC OR LATINO	TUMOR FREE	1:DECEASED				119	0		-0.78	1.56	-0.93	0.62	0.23	-1.69	0.03	-7.1	2.9	0.86	1.23	-2.25	-2.91	-0.23	3.55	-1.52	-2.02	-2.89	0.57	-0.21	4.96	-3.36	-0.12	0.61	0.49	-1.74
TCGA-BJ-A0ZC	CL1		No	29.36	Low	5.45	Classical	55	Male	NO	T1	N0	M0	WHITE	NOT HISPANIC OR LATINO	TUMOR FREE	1:DECEASED				120	0		-1.2	1.59	-1.28	0.68	0.16	-2.87	0.36	-5.88	0.52	1.34	1.4	-2.93	-3.66	-0.17	3.2	-1	-2.26	-2.8	-0.04	0.09	5.04	-6.74	-1.85	2.18	0	-2.61
TCGA-EM-A1YE	CL1		No	28.71	Low	4.66	Follicular	47	Female	NO	T2	N0	MX	[Not Available]	[Not Available]	TUMOR FREE	1:DECEASED				123	0		-0.4	1.11	-0.63	0.48	0.4	-5.83	0.17	-6.2	0	0.01	-0.61	-3.04	-2.69	-1.38	3.31	-0.03	-2.55	-4.97	-1.1	0.31	4.37	-2.97	-0.29	1.73	0	-1.75
TCGA-DE-A2OL	CL1		Yes	29.33	Low	4.39	Follicular	44	Female	NO	T2	NX	MX	WHITE	NOT HISPANIC OR LATINO	TUMOR FREE	1:DECEASED				128	0		-0.34	1.08	-0.76	0.46	0.24	-3.59	0.76	-3.89	0.95	1.19	0.21	-5.5	-2.75	-0.82	0.26	-0.97	-1.02	-4.42	0.68	-0.04	3.29	0.98	-0.94	0.2	0.3	-0.03
TCGA-EL-A3H1	CL1		Yes	26.96	Low	5.88	Classical	66	Female	[Unknown]	T1	N0	M0	BLACK OR AFRICAN AMERICAN	NOT HISPANIC OR LATINO	TUMOR FREE	1:DECEASED	49.28			129	0		-0.14	1.18	-1.03	0.21	0.28	-4.81	0.37	-6.47	0	1.41	-0.98	-5.07	-3.94	-0.22	0.02	-1.52	-1.49	-1.04	0.51	-0.22	1.09	0.81	-2.43	-1.46	0.95	-0.87
TCGA-EL-A3H2	CL1		No	29.57	Low	6.59	Classical	58	Male	YES	T2	N0	MX	WHITE	NOT HISPANIC OR LATINO	WITH TUMOR	1:DECEASED	33.48			137	0		-0.9	1.09	-1.63	0.77	0.42	-7.75	0.73	-5.05	0.75	0.74	-3.34	-3.22	-2.4	-1.38	2.08	-1.52	-2.19	-2.83	0.05	-0.23	5.03	0.62	0	-0.84	0	-2.77
TCGA-BJ-A0ZA	CL1		No	29.94	Low	6.38	Classical	67	Female	NO	T2	N0	M0	WHITE	NOT HISPANIC OR LATINO	TUMOR FREE	1:DECEASED				143	0		-0.77	1.47	-1.22	0.54	0.3	-0.71	-0.13	-6.89	0	1	-0.45	-1.26	-3.94	-0.3	1.15	-0.44	-1.2	-0.76	0.52	-0.13	2.32	-4.42	-0.26	-2.2	0	0.5
TCGA-EM-A22Q	CL1		No	29.29	Intermediate	4.72	Follicular	36	Male	NO	T3	N0	MX	[Not Available]	[Not Available]	TUMOR FREE	1:DECEASED				156	0		-0.62	-1.4	-0.06	0.65	-0.61	-3.31	0.21	-5.81	0	0.19	-0.46	-0.61	-6.73	0.61	1.17	1.26	-1.4	-4.97	1.3	-0.01	4.33	-3.75	-1.57	2.79	0	-3.52
TCGA-EM-A22L	CL1		No	29.82	Low	3.76	Follicular	33	Female	NO	T2	N0	MX	[Not Available]	[Not Available]	[Not Available]	1:DECEASED				159	0		-0.89	0.54	-0.81	0.1	0.2	0.17	0.45	-1.4	0	0.71	0.36	1.12	-4.39	0.47	1.02	2.3	-2.11	-4.37	-0.85	0.14	2.38	-1.77	-1.82	-2.61	0	-1.67
TCGA-EL-A3CX	CL1		Yes	28.97	Low	4.09	Classical	22	Female	NO	T2	N0	M0	WHITE	HISPANIC OR LATINO	TUMOR FREE	0:LIVING	80.85	0:DiseaseFree	80.85	1	1	1	0.92	0.23	0.26	-0.29	0.18	-8.78	0.17	-1.85	0	1.46	5.85	-5.57	-6.69	5.98	0.17	1.3	-1.84	-2.15	-0.31	3.05	-6.44	0.53	0.09	3.06	6.28	2.09
TCGA-E8-A415	CL1		No	29.63	Intermediate	3.4	Classical	39	Female	[Unknown]	T1a	N1b	M0	ASIAN	NOT HISPANIC OR LATINO	TUMOR FREE	0:LIVING	13.8	0:DiseaseFree	13.8	2	1	1	-0.43	-0.08	0.11	0.16	0.12	-0.42	0.03	-0.98	0.63	0.33	2.36	1.01	1.95	-0.52	-0.46	-0.29	-0.05	1	0.08	-0.22	1.76	-0.47	0.87	-1.07	0.35	-0.05
TCGA-DJ-A3UU	CL1		No	29.96	Intermediate	6.25	Classical	49	Female	NO	T3	N0	M0	WHITE	NOT HISPANIC OR LATINO	TUMOR FREE	0:LIVING	17.67	0:DiseaseFree	17.67	3	1	1	-0.4	0.75	0.05	0.36	0.03	0.76	0.27	0.89	0	-0.08	1.07	-1.86	1.66	-0.29	-0.8	-1.52	0.66	-1.95	0.13	0.04	1.03	0.2	-1.29	1.26	0	-1.06
TCGA-DJ-A3V4	CL1			0	Intermediate	6.19	Tall Cell	60	Female	NO	T3	N1a	M0	WHITE	NOT HISPANIC OR LATINO	TUMOR FREE	0:LIVING	14.55	0:DiseaseFree	14.55	4	1	1	-0.75	0.59	-0.3	-0.03	-0.13	0.54	-0.07	-2.25	0.38	-0.96	1.81	-0.31	0.81	0.64	0.89	-0.03	0.08	-0.53	0.52	-0.25	2.41	-0.45	-0.6	-0.88	0	-0.22
TCGA-DJ-A3UY	CL1		No	29.17	Low	3.46	Classical	32	Female	NO	T1b	N0	M0	WHITE	NOT HISPANIC OR LATINO	TUMOR FREE	0:LIVING	21.35	0:DiseaseFree	21.35	5	1	1	-0.19	0.35	0.08	0.31	0.01	-1.76	0.16	-1.25	0.4	-0.15	1.61	0.24	-0.09	2.97	0.58	0.01	-0.43	0.11	-0.02	-0.06	2.17	-0.67	0.69	0.81	0.4	1.24
TCGA-E8-A434	CL1			0	Low	4.69	Classical	56	Female	NO	T1a	N0	M0	ASIAN	NOT HISPANIC OR LATINO	TUMOR FREE	0:LIVING	14.09	0:DiseaseFree	14.09	6	1	1	-0.58	0.44	-0.03	0.01	0.28	-0.87	0.04	-1.36	1.41	0.01	1.81	0.22	-0.94	2.32	-0.42	0.8	-0.16	0.12	0.29	0.05	2.7	0.32	0.27	1.28	0	0.25
TCGA-DJ-A1QM	CL1		No	28.83	Low	3.57	Follicular	42	Male	NO	T1a	N0	M0	WHITE	NOT HISPANIC OR LATINO	TUMOR FREE	0:LIVING	1.45	0:DiseaseFree	1.45	7	1	1	-0.11	0.88	-0.38	0.42	0.03	-1.56	0.5	0.48	0.36	0.66	0.57	0.23	-0.2	1.29	1.4	-0.44	-1.3	-1.11	-0.12	-0.32	4.01	-0.14	0.13	0.71	0	-0.61
TCGA-DJ-A13O	CL1		No	29.88	Low	4.81	Classical	56	Male	NO	T1b	N0	M0	WHITE	NOT HISPANIC OR LATINO	TUMOR FREE	0:LIVING	7.36	0:DiseaseFree	7.36	8	1	1	-0.4	0.48	-0.22	0.07	0.14	-1.28	-0.05	-1.29	1.12	1.04	1.51	0.75	-0.57	-0.82	-0.71	0.11	0.09	1.43	0.69	-0.19	3.53	0.06	0.79	0.81	0	1.6
TCGA-DJ-A3UX	CL1		No	30.14	Low	3.83	Classical	46	Female	NO	T1	N0	M0	WHITE	NOT HISPANIC OR LATINO	WITH TUMOR	0:LIVING	11.33	0:DiseaseFree	11.33	9	1	1	-0.78	1.02	-0.09	0.3	0.21	-0.33	0.1	-0.24	2.81	0.83	2.55	-1.55	-0.26	0.16	-0.06	-0.34	-0.21	-1.62	1.17	0.05	1.83	-0.31	-0.19	-0.41	0	0.44
TCGA-CE-A27D	CL1	ETV6_NTRK3	No	29.25	Intermediate	4	Classical	28	Female		T2	N1	M0	ASIAN	NOT HISPANIC OR LATINO	TUMOR FREE	0:LIVING	0.1	0:DiseaseFree	0.1	11	1	1	-0.05	0.56	-0.54	0.2	-0.19	-0.51	0.18	-0.65	0.79	1.19	1.75	-0.77	-1.17	0.5	0.94	-0.54	-1.15	1.45	0.07	-0.29	2.55	1.19	1.92	-0.49	0	-0.51
TCGA-BJ-A28T	CL1		Yes	29.97	Intermediate		Classical	34	Female		T1	N1a	M0	WHITE	NOT HISPANIC OR LATINO	TUMOR FREE	0:LIVING	2.79	0:DiseaseFree	2.79	12	1	1	-0.67	1.21	-0.73	0.35	-0.08	-2.93	0.05	-2.22	3.36	0.65	1.96	-1.55	-0.69	1.3	0.92	-1.52	-2.01	1.48	-0.56	-0.08	2.25	-0.64	1.76	-0.23	0	1.33
TCGA-DJ-A4V0	CL1	ETV6_NTRK3	No	28.83	Low	3.73	Classical	36	Female	NO	T2	N0	M0	ASIAN	NOT HISPANIC OR LATINO	TUMOR FREE	0:LIVING	9.33	0:DiseaseFree	9.33	13	1	1	-0.35	1.31	-0.46	0.28	0.12	-1.24	0.29	-2.75	2.11	0.9	1.69	-1.38	-0.97	-0.07	1.24	-0.02	-1.93	1.14	-0.31	0.15	1.73	0.08	1.05	-0.58	0.45	-0.73
TCGA-DJ-A3UZ	CL1	BRAF_SND1,SND1_BRAF		0	Intermediate	6.84	Classical	70	Female	YES	T3	N0	M0	WHITE	NOT HISPANIC OR LATINO	TUMOR FREE	0:LIVING	12.75	0:DiseaseFree	12.75	14	1	1	-0.55	1.42	-0.74	0.22	0.24	0.33	0.21	-3.31	1.88	0.68	1.08	-1.14	-1.75	0.22	0.42	-0.29	-0.61	-0.29	0.74	-0.24	2.36	-1.35	-1.47	-0.45	0	-0.23
TCGA-E8-A416	CL1		Yes	29.55	Low	4.53	Classical	51	Female	[Unknown]	T1b	N0	M0	ASIAN	NOT HISPANIC OR LATINO	TUMOR FREE	0:LIVING	14.06	0:DiseaseFree	14.06	17	1	1	-1.04	1.8	-0.55	0.31	0.4	-5.54	0.35	-3.81	3.09	1.51	3.01	-2.47	-2.57	-0.2	-0.1	-1.13	-1.68	-1.08	0.38	-0.27	3.95	-1.45	2.07	-0.79	0.7	-1.17
TCGA-FY-A3R6	CL1	UACA_LTK	No	29.97	Intermediate	5.22	Classical	57	Female		T2	N1b	MX	WHITE	NOT HISPANIC OR LATINO	[Unknown]	0:LIVING	0.76	0:DiseaseFree	0.76	20	1	1	-0.42	0.53	-0.92	-0.22	-0.31	-0.22	0.14	-3.48	0	0.12	0.1	0.3	-0.31	0.8	-0.44	2.15	-0.92	0.81	-0.05	0.05	0.81	-0.52	0.63	-0.83	0	-0.31
TCGA-DJ-A4UW	CL1		No	28.49	Intermediate	4.52	Tall Cell	34	Female	NO	T1a	N1b	M0	ASIAN	NOT HISPANIC OR LATINO	TUMOR FREE	0:LIVING	9.43	0:DiseaseFree	9.43	21	1	1	0.27	0.8	-0.36	0.24	-0.17	0.23	0.21	0.8	1.33	1.26	2.55	0.08	0.63	2.11	0.14	-0.19	0.18	-1.75	0.71	0.68	2.18	0.83	0.01	0.22	0	0.6
TCGA-EL-A3TA	CL1		No	28.74	Low	5.61	Classical	42	Male	NO	T2	N0	M0	WHITE	NOT HISPANIC OR LATINO	TUMOR FREE	0:LIVING	66.85	0:DiseaseFree	66.85	22	1	1	0.49	0.68	0.25	0.41	0.27	0.2	0.33	1.07	1.51	0.4	1.47	-0.84	-0.14	-0.58	1.33	-0.02	0.68	0.74	0.42	0.08	2.21	0.78	1.41	0.72	0	2.59
TCGA-EL-A3T0	CL1	AP3B1_BRAF,BRAF_AP3B1	No	30.03	Intermediate	6.7	Classical	45	Female	NO	T3	N1	M0	WHITE	NOT HISPANIC OR LATINO	WITH TUMOR	0:LIVING	130.62	0:DiseaseFree	130.62	24	1	1	0.84	0.67	-0.3	-0.14	-0.02	0.42	0.03	-2	2.36	0.15	2.86	0.29	1.21	-0.12	3.24	0.52	-0.16	-0.28	-0.63	0.79	2.81	0.23	0.66	0.12	0	1.36
TCGA-FY-A3R7	CL1		No	29.77	Intermediate	4.6	Classical	50	Female	NO	T3	N1a	MX	WHITE	NOT HISPANIC OR LATINO	[Unknown]	0:LIVING	0.03	0:DiseaseFree	0.03	25	1	1	-0.4	1.15	0	0.4	0.03	0.32	0.02	-0.18	0.94	0.83	2.15	-0.74	0.55	-0.04	1.97	0.5	0.01	-0.18	-0.5	-0.3	2.74	-0.62	0.41	0.76	0	-0.08
TCGA-EM-A3AR	CL1		No	29.58	Intermediate	3.64	Classical	41	Male	NO	T1b	N1a	MX	[Not Available]	[Not Available]	TUMOR FREE	0:LIVING	16.75	0:DiseaseFree	16.75	26	1	1	-0.86	1.26	-0.44	0.47	0.09	-0.81	-0.03	-1.1	2.36	1.54	1.21	-2.23	-0.1	-0.29	0.47	-0.72	-0.53	-1.27	0.71	0.12	4.08	0.12	0.06	0.12	0	-0.5
TCGA-ET-A3DQ	CL1	FKBP15_RET	No	29.06	Low	3.74	Follicular	43	Female	NO	T1	N0	MX	WHITE	NOT HISPANIC OR LATINO	TUMOR FREE	0:LIVING	59.82	0:DiseaseFree	59.82	27	1	1	0.2	1.2	-1.03	0.22	-0.22	0.02	0.32	0.71	3	1.18	2.28	-0.15	-0.18	0.73	0.68	0.27	-1.15	-0.36	-1.05	0.12	1.01	-2.51	-0.56	0.51	0	0.18
TCGA-EL-A3GQ	CL1		No	29.95	Low	6.96	Follicular	72	Female	NO	T1	N0	M0	WHITE	NOT HISPANIC OR LATINO	TUMOR FREE	0:LIVING	30.16	0:DiseaseFree	30.16	28	1	1	-0.81	1.33	-0.47	-0.11	0.18	0.07	-0.14	-0.08	2.31	0.14	2.6	-1.81	2.13	-0.59	1.48	-1.08	-0.46	-1.59	0.88	0.45	0.52	-2.34	0.81	0.22	0	0.29
TCGA-DJ-A4V4	CL1		No	28.75	Intermediate	4.11	Tall Cell	48	Female	NO	T1a	N0	M0	WHITE	NOT HISPANIC OR LATINO	TUMOR FREE	0:LIVING	3.38	0:DiseaseFree	3.38	29	1	1	-0.24	-0.1	-0.03	0.05	0	0.31	0.05	1.28	0	0.04	1.77	0.14	1.26	0.31	-0.95	0.51	0.79	0.09	0.34	-0.12	1.83	1.22	-0.85	0.45	0	-1.08
TCGA-BJ-A45H	CL1			0	Intermediate	6.05	Classical	45	Male		T3	N0	M0	WHITE	NOT HISPANIC OR LATINO	WITH TUMOR	0:LIVING	7.82	0:DiseaseFree	7.82	30	1	1	0.13	0.23	0.21	-0.01	0.07	0.94	0.28	-0.77	0.55	-0.15	1.9	-0.38	0.91	-0.82	0.75	-1.52	0.37	0.31	0.22	0.16	2.19	0.67	-0.85	1.19	0	2.06
TCGA-J8-A42S	CL1			0	Intermediate	4.05	Classical	45	Male	[Unknown]	T1b	N1a	MX	WHITE	[Not Evaluated]	[Unknown]	0:LIVING	2.46	0:DiseaseFree	2.46	31	1	1	0.7	-0.55	0.56	-0.27	0.19	0.98	0.18	0.75	0.46	-0.45	1.42	-0.32	0.56	-0.04	-0.77	-1.52	0.45	-0.74	-0.49	-0.05	0.65	0.61	-0.81	1.61	0	0.83
TCGA-ET-A39S	CL1		No	29.51	Low	3.4	Classical	27	Female	NO	T1	N0	MX	WHITE	NOT HISPANIC OR LATINO	TUMOR FREE	0:LIVING	55.06	0:DiseaseFree	55.06	32	1	1	0.11	0.74	0	0.32	0.2	0.49	-0.01	0.58	1.06	-0.45	0.7	-0.37	0.19	0.28	1.94	-0.74	0.43	0.8	0.73	-0.04	2.57	0.64	-0.5	-0.08	0	-0.54
TCGA-J8-A3YD	CL1			0	Intermediate	4.21	Classical	47	Female	[Unknown]	T1b	N1a	M0	WHITE	[Unknown]	TUMOR FREE	0:LIVING	31.8	0:DiseaseFree	31.8	33	1	1	-0.66	1.09	-0.18	0.25	0.03	-0.89	-0.02	-0.7	0.45	0.61	0.86	0.67	-0.99	-0.07	0.74	1.1	-0.08	0.86	-0.41	-0.64	4.04	0.43	0.61	-0.31	0	-0.9
TCGA-E3-A3E0	CL1	CCDC6_RET	No	30.11	Low	3.82	Classical	34	Female	NO	T2	N0	MX	WHITE	NOT HISPANIC OR LATINO	TUMOR FREE	0:LIVING	66.33	0:DiseaseFree	66.33	34	1	1	-0.3	0.53	-0.29	0.07	0.08	0.8	-0.11	0.13	0	0.7	0.25	-0.06	-1.27	-0.53	0.09	0.67	0.5	1.35	0.38	0.41	2.92	1.24	-0.63	1.33	0	-0.8
TCGA-FK-A3SG	CL1	AKAP13_RET	No	29.81	Intermediate	4.06	Classical	21	Female	NO	T2	N1b	MX	WHITE	NOT HISPANIC OR LATINO	TUMOR FREE	0:LIVING	0.92	0:DiseaseFree	0.92	35	1	1	0.58	-0.3	-0.05	-0.81	-0.21	0.63	0.33	0.88	0	-0.21	0.57	1.44	0.79	-0.4	1.37	0.32	0.96	2.07	-0.08	0.75	0.4	1.44	0.14	1.49	1.56	1.13
TCGA-ET-A3DR	CL1	CCDC6_RET	No	30.31	Intermediate	3.72	Classical	42	Female	NO	T1	N1a	MX	WHITE	NOT HISPANIC OR LATINO	TUMOR FREE	0:LIVING	43.46	0:DiseaseFree	43.46	36	1	1	-0.31	-0.15	0.9	0.6	-0.02	-2.54	-0.32	0.27	0	0.61	-0.67	1.91	-2.56	-0.37	1.43	0.06	-1.04	0.59	-0.92	-0.17	2.64	0.12	-0.94	2.42	0	-1.93
TCGA-FK-A3SE	CL1	CCDC6_RET	No	29.96	Intermediate	4.15	Classical	31	Female	NO	T2	N1a	MX	ASIAN	NOT HISPANIC OR LATINO	TUMOR FREE	0:LIVING	22.01	0:DiseaseFree	22.01	37	1	1	-0.09	-0.38	0.56	0.06	-0.05	-2.25	-0.25	0.85	0.59	0.93	0.26	3.33	-1.9	-0.2	1.11	1.54	-0.83	2.88	-1.43	0.13	2.11	1.06	1.42	2.64	0	0.15
TCGA-EL-A4KD	CL1	GTF2IRD1_ALK	No	28.81	Intermediate	5.63	Classical	41	Male	NO	T3	N1	M0	WHITE	NOT HISPANIC OR LATINO	TUMOR FREE	0:LIVING	29.93	0:DiseaseFree	29.93	38	1	1	0.13	0.75	0.03	0.07	-0.14	0.6	0.51	-0.62	0	-0.6	0.98	-0.35	-1.57	0.02	2.37	1.03	-0.65	-0.16	-1.2	-0.24	-1.72	-3.14	0.75	0.42	0	-1.13
TCGA-EL-A3ZL	CL1			0	Intermediate	4.3	Classical	34	Female	NO	T1	N1	M0	WHITE	NOT HISPANIC OR LATINO	[Unknown]	0:LIVING	50.3	0:DiseaseFree	50.3	39	1	1	0.17	0.41	0.26	-0.06	0.18	0.63	0.21	-0.94	0	-0.7	0.36	-0.16	-0.78	0.15	1.91	0.53	1.59	-0.7	-0.3	0.11	1.02	0.48	0.52	-0.24	0.7	-1.08
TCGA-KS-A41I	CL1			0	Low	4.36	Follicular	47	Female	NO	T1	N0	M0	WHITE	[Not Evaluated]	TUMOR FREE	0:LIVING	15.97	0:DiseaseFree	15.97	40	1	1	0.29	0.1	-0.57	0.25	-0.47	-0.97	0.45	0.49	0	0.32	-2.84	0.09	-2.55	-0.46	-0.88	0.92	-1.28	-1.67	-1.15	-0.77	2.79	-0.62	-0.78	-0.59	0	-2.04
TCGA-BJ-A191	CL1		No	29.4			Other specify	49	Female		T1b	N0	M0	WHITE	NOT HISPANIC OR LATINO	TUMOR FREE	0:LIVING	4.83	0:DiseaseFree	4.83	42	1	1	-0.26	1.65	-0.52	0.01	0.1	-5.03	-0.71	-0.11	0	-0.72	-1.56	-1.59	-5.21	-0.53	-0.31	-0.68	-1.12	-1.1	-5.64	-1.87	-6.4	0.11	0.12	0.21	0	-1.75
TCGA-FY-A40M	CL1			0	Low	4.59	Classical	51	Female	NO	T1b	N0	MX	WHITE	NOT HISPANIC OR LATINO	TUMOR FREE	0:LIVING	4.53	0:DiseaseFree	4.53	43	1	1	0.32	1.8	0.05	-0.7	0.05	-0.65	-0.91	1.52	0	-1.38	-1.83	0.47	-4.42	2.83	1.04	0	-1.78	-1.44	-4.82	0.49	-4.54	-0.28	0.71	1.01	0.39	0.05
TCGA-DJ-A3US	CL1	ALK_STRN,STRN_ALK	No	29.7	Low	3.55	Classical	37	Female	NO	T1b	N0	M0	WHITE	NOT HISPANIC OR LATINO	TUMOR FREE	0:LIVING	32.79	0:DiseaseFree	32.79	44	1	1	-0.5	0.41	-0.55	0.34	0.16	-0.43	0.42	-2.52	0	0.7	-0.83	-1.25	-2.18	-0.38	0.62	-1.11	-1.3	0.4	-0.12	-0.29	1.55	-1.64	0.25	0.17	0	-0.02
TCGA-DJ-A13R	CL1		Yes	29.95	Intermediate	5.5	Follicular	50	Male	NO	T3	N0	M0	WHITE	NOT HISPANIC OR LATINO	TUMOR FREE	0:LIVING	3.02	0:DiseaseFree	3.02	45	1	1	-0.68	-0.22	-1.75	0.27	-0.58	-4.13	-0.05	-6.81	0	1.98	-0.87	-0.23	-2.79	0.7	1.8	1.01	-0.47	-0.03	-1.47	-0.75	0.94	-3.77	2.1	-0.03	0	1.42
TCGA-KS-A4ID	CL1	ZC3HAV1_BRAF		0	Low	4.79	Follicular	55	Female	NO	T1	N0	M0	WHITE	[Not Evaluated]	TUMOR FREE	0:LIVING	20.47	0:DiseaseFree	20.47	46	1	1	-0.16	-0.63	-0.57	0.11	-0.32	-0.32	-0.08	-5.46	0	1.04	-0.03	0.37	-1.63	0.45	-1.82	-0.51	-0.5	1.39	-0.37	-0.34	-2.81	-0.39	1.13	-1.48	0	2.37
TCGA-BJ-A2N7	CL1		No	29.48										WHITE	NOT HISPANIC OR LATINO	WITH TUMOR	0:LIVING	18.36	0:DiseaseFree	18.36	47	1	1	-0.49	1.22	-1.47	0.36	0.27	-0.29	0.22	-1.8	0.64	0.72	1.52	-2.73	-1.65	-0.49	-0.78	-0.44	-0.49	-1.23	1.81	-0.22	2.2	-0.32	-0.31	-2	0	1.09
TCGA-BJ-A2N8	CL1		No	29.48										WHITE	NOT HISPANIC OR LATINO	TUMOR FREE	0:LIVING	16.56	0:DiseaseFree	16.56	48	1	1	-0.56	0.02	-0.88	-0.22	0.3	1.01	-0.54	-2.57	0	1.68	1.98	-1.45	-1.54	0.21	1.88	1.35	0.39	0.39	-0.1	1.71	1.25	-0.09	1.16	-1.11	0	2.71
TCGA-DJ-A4UR	CL1			0	High	7.7	Follicular	36	Female	NO	T3	N1b	M1	ASIAN	NOT HISPANIC OR LATINO	[Unknown]	0:LIVING	10.97	0:DiseaseFree	10.97	49	1	1	0.37	0.06	0.16	-0.45	0.09	0.44	0.66	-1.03	0	0.85	-1.95	-1.22	-2.97	-0.68	-0.93	-0.82	-0.35	-0.58	-0.88	0.45	1.64	1.02	-2.21	-0.68	0	-0.93
TCGA-BJ-A45F	CL1		No	27.1	Low		Classical	59	Female		T1b	N0	M0	WHITE	NOT HISPANIC OR LATINO	TUMOR FREE	0:LIVING	3.45	0:DiseaseFree	3.45	50	1	1	-0.28	0.69	-0.84	0.22	0.05	0.08	-0.17	0.6	0.56	1.27	-1.49	-0.06	-3.61	-1.38	-0.18	0.24	-1.42	0.15	-0.08	0.22	3.18	-0.7	-1.96	-2.83	0	1.2
TCGA-DJ-A3VM	CL1		No	29.96	Low	6.34	Follicular	68	Female	NO	T2	N0	M0	WHITE	NOT HISPANIC OR LATINO	TUMOR FREE	0:LIVING	27.6	0:DiseaseFree	27.6	51	1	1	-0.09	0.34	-0.93	-0.46	0.05	0.52	-0.11	0.42	0	-0.11	0.93	-1.22	-2.14	-0.04	-1.79	1.38	-0.4	-2.82	-1.35	0.17	1.72	0.01	-1.78	-1.55	0	-0.41
TCGA-EM-A4FU	CL1			0	Intermediate	4.36	Follicular	35	Male	NO	T3	NX	MX	[Unknown]	[Unknown]	TUMOR FREE	0:LIVING	37.84	0:DiseaseFree	37.84	53	1	1	0.13	1.21	-0.8	-0.17	-0.01	0.75	0.31	-1.7	0	1.46	1.05	0.38	-4.59	0.3	2.43	1.68	-0.49	-3.15	-0.89	0.1	-0.35	-0.09	-0.98	-1.56	0	0.49
TCGA-BJ-A45D	CL1		No	28.68	Low	3.88	Follicular	36	Male		T2	N0	M0	WHITE	NOT HISPANIC OR LATINO	TUMOR FREE	0:LIVING	6.47	0:DiseaseFree	6.47	54	1	1	0.47	0.07	-0.29	0.4	0.47	2.22	0.26	-0.76	0	0.42	0.93	-0.28	-3.08	0.75	2.34	1.74	-0.35	0.51	-1.9	-0.8	0.64	-0.46	1.35	-0.13	0	-0.25
TCGA-ET-A40P	CL1			0	Low	4.06	Follicular	32	Female	NO	T2	N0	MX	WHITE	NOT HISPANIC OR LATINO	TUMOR FREE	0:LIVING	3.22	0:DiseaseFree	3.22	55	1	1	-0.43	1.15	-0.21	-0.75	0.04	-0.26	-0.15	-0.26	0	1.49	-0.23	0.98	-2.93	2.1	2.83	2.75	-0.3	-2.56	-1.05	0.93	2.95	1.42	0.36	-0.07	0	-0.66
TCGA-DJ-A1QG	CL1		No	28.88	Low	5.5	Follicular	62	Male	NO	T1b	N0	M0	WHITE	NOT HISPANIC OR LATINO	TUMOR FREE	0:LIVING	6.96	0:DiseaseFree	6.96	56	1	1	-0.52	1.58	-0.77	-0.33	-0.54	-0.92	-0.02	0.3	0	0.68	-0.53	0.26	-2.22	1.34	0.2	1.47	-0.49	-2.42	-1.77	0.74	-1.62	1.22	1.12	-1.59	0	0.45
TCGA-DJ-A13S	CL1		No	30.21	Low	3.64	Follicular	19	Female	NO	T1b	N0	M0	WHITE	HISPANIC OR LATINO	TUMOR FREE	0:LIVING	8.71	0:DiseaseFree	8.71	57	1	1	-0.21	-0.5	-1.38	0.3	-0.28	-0.4	-0.27	-1.72	0.38	1.68	-1.3	0.73	-4.86	0.39	-0.84	2.93	-0.68	-2.97	-1.19	-0.05	-5.03	-1.68	-1.75	-3.14	0	-3.14
TCGA-DJ-A3UP	CL1		No	29.93	Low	3.73	Follicular	38	Female	NO	T2	N0	M0	[Unknown]	HISPANIC OR LATINO	[Unknown]	0:LIVING	16.39	0:DiseaseFree	16.39	58	1	1	-0.05	0.86	-0.58	0.14	0.3	1.22	0.11	-5.01	0	1.56	0.24	0.04	-5.4	1.56	1.74	2.68	0.99	-1.57	1.43	0.56	-1.41	-1.23	-0.92	-3.51	0	-2.81
TCGA-EL-A3GW	CL1		No	29.44	Low	3.85	Classical	37	Female	NO	T2	N0	M0	WHITE	HISPANIC OR LATINO	TUMOR FREE	0:LIVING	37.22	0:DiseaseFree	37.22	59	1	1	0.08	-0.4	-1.03	-0.02	-0.07	0.6	-0.17	-6.07	0.36	1.26	-0.06	-1.37	-1.37	0.06	0.61	2.59	-0.05	-2.82	0.38	1.71	-2.83	0.68	-0.6	-0.47	0	-1.28
TCGA-BJ-A28S	CL1		No	29.67										WHITE	NOT HISPANIC OR LATINO	TUMOR FREE	0:LIVING	21.02	0:DiseaseFree	21.02	60	1	1	-0.05	0.32	-0.63	0.54	0.44	0.41	0.31	-3.7	0	0.93	2.22	-2.24	-3.61	-0.85	0.61	-1.52	-1.8	-4.97	0.37	-0.38	-2.13	0.92	-1.86	-1.45	0	3.52
TCGA-EL-A4K6	CL1		No	29.34	High	8.86	Classical	75	Male	NO	T4	N1	MX	WHITE	NOT HISPANIC OR LATINO	TUMOR FREE	0:LIVING	28.71	0:DiseaseFree	28.71	62	1	1	0.56	1.19	-0.88	0.05	1.2	-1.01	0.6	-3.96	0	-0.15	2.11	-3.35	-6.29	-0.56	-3.2	-1.52	0.69	-4.15	2.2	0.98	-7.77	1.39	0.91	0.39	0.82	-2.18
TCGA-EM-A3ST	CL1			0	Intermediate	6.58	Follicular	62	Female	NO	T3	N0	MX	[Unknown]	[Unknown]	TUMOR FREE	0:LIVING	11.5	0:DiseaseFree	11.5	63	1	1	0.46	-1.23	-0.34	-0.1	-0.06	1.16	-0.13	0.47	0	0.7	3.02	-2.08	-5.22	-0.85	0.12	-1.52	1.46	-4.97	0.49	1.75	-3.71	0.88	0.41	-1.47	0.52	-1.22
TCGA-EL-A4KI	CL1		No	28.23	Intermediate	8.44	Classical	63	Male	NO	T3	N0	MX	WHITE	NOT HISPANIC OR LATINO	TUMOR FREE	0:LIVING	8.71	0:DiseaseFree	8.71	64	1	1	0.13	0.09	-0.9	-0.65	0.41	0.77	-0.47	-1.44	0	0.16	-0.62	-1.62	-3.63	-0.85	-0.25	-1.52	2.19	-3.3	-0.2	-0.51	-5.76	-0.87	1.45	0.17	0	-0.24
TCGA-EL-A3ZR	CL1		No	30.04	Low	4.34	Classical	46	Female	NO	T2	N0	M0	WHITE	NOT HISPANIC OR LATINO	TUMOR FREE	0:LIVING	48.13	0:DiseaseFree	48.13	65	1	1	0.08	0.95	-1.19	-0.52	0.17	1.48	0.4	-0.18	0	1.32	-1.81	-1.43	-1.14	1.12	-2.38	1.68	-0.4	-4.97	0	-0.18	-2.03	0	0.82	-0.51	0.44	3.5
TCGA-ET-A25P	CL1			0	Low	3.28	Classical	24	Female	NO	T1	N0	MX	ASIAN	NOT HISPANIC OR LATINO	TUMOR FREE	0:LIVING	18.36	0:DiseaseFree	18.36	66	1	1	0.58	1.41	-0.7	0.13	0.11	0.27	-0.1	-2.18	0	0.62	-1.44	-0.45	-1.29	-1.38	-0.32	-0.58	-1.58	-3.32	-0.29	0.81	-0.47	1.59	1.23	0.02	0.69	-1.61
TCGA-EM-A2P2	CL1		No	29.93	Intermediate	5.18	Follicular	46	Male	NO	T3	N0	MX	[Not Available]	[Not Available]	TUMOR FREE	0:LIVING	17.28	0:DiseaseFree	17.28	67	1	1	0.12	0.91	-0.91	0.03	-0.32	1.94	-0.28	-0.81	0	0.92	1.22	-0.94	-2.38	1.15	0.87	1.83	1.09	-4.3	-0.72	0.91	-4.06	0.74	-1.49	-2.11	0	-2.6
TCGA-J8-A3O0	CL1		No	27.78	Low	3.94	Classical	38	Male	NO	T2	N0	M0	WHITE	NOT HISPANIC OR LATINO	TUMOR FREE	0:LIVING	43.13	0:DiseaseFree	43.13	68	1	1	-0.01	0.61	-0.52	0.33	0.08	0.8	-0.42	-1.28	1.38	-0.12	2.23	0.02	-1.22	1.08	1.08	1.59	0.13	0.22	-0.18	0.92	-1.57	0.86	0.73	0.3	0	0.4
TCGA-CE-A484	CL1		No	28.45	Intermediate	4.6	Classical	37	Female	NO	T2	N1	M0	ASIAN	NOT HISPANIC OR LATINO	TUMOR FREE	0:LIVING	0.39	0:DiseaseFree	0.39	69	1	1	0.28	1.19	0.2	-0.17	0.28	0.04	0.3	-4.68	0	0.48	2.06	-0.59	-3.53	0.64	-0.08	-0.71	-1.36	-3.64	1.81	1.84	1.23	1.71	-0.62	-1.48	0	-2.42
TCGA-ET-A2N4	CL1		No	29.97	Intermediate	6.59	Follicular	53	Female	NO	T3	N0	MX	WHITE	NOT HISPANIC OR LATINO	TUMOR FREE	0:LIVING	2.66	0:DiseaseFree	2.66	70	1	1	0.28	0.14	0.04	-0.2	-0.01	1.72	0.27	-5.85	0	0.15	-0.12	-1.64	-0.37	0.57	1.9	-0.74	0.64	-1.76	-0.22	0.21	1.73	2.02	-0.49	-2.91	0	0.42
TCGA-BJ-A2P4	CL1		No	29.3										WHITE	NOT HISPANIC OR LATINO	TUMOR FREE	0:LIVING	7.03	0:DiseaseFree	7.03	71	1	1	0.4	0.67	-0.17	0.49	-0.21	0.65	0.58	-4.91	0	0.74	-1.46	-1.45	-1.74	0.18	0.14	1.44	-0.43	-2	0.25	-0.09	3.04	0.4	3.59	-0.11	0	-1.38
TCGA-BJ-A291	CL1	LRP8_PAX8,PAX8_GLIS1		0	Low	4.93	Classical	56	Female		T1	N0	M0	WHITE	NOT HISPANIC OR LATINO	TUMOR FREE	0:LIVING	14.49	0:DiseaseFree	14.49	73	1	1	0.77	1.34	-0.56	1.29	0.19	0.54	-0.08	-5.76	0	0.79	1.49	0.16	-4.41	-0.52	5.5	-1.03	-3.21	-3.37	-0.68	0.47	7.37	-5.07	-1.59	3.21	0.49	-2.66
TCGA-EM-A3AJ	CL1	PAX8_PPARG,PAX8_PPARGPAX8_PPARG,PPARG_PAX8	No	29.55	Intermediate	5.33	Follicular	39	Male	NO	T3	N1a	MX	[Not Available]	[Not Available]	TUMOR FREE	0:LIVING	18.96	0:DiseaseFree	18.96	76	1	1	-0.62	0.9	-1.12	-0.58	-0.06	-0.28	-0.56	-6.19	0	0.99	2.29	0.4	-0.96	-0.26	2.31	0.04	-2.34	1.45	-2.41	0.17	4.58	-5.96	0.55	-1.28	0	-0.26
TCGA-ET-A39N	CL1	PAX8_PPARGPAX8_PPARG	No	28.52	Intermediate	4.6	Classical	35	Female	NO	T3	NX	MX	WHITE	NOT HISPANIC OR LATINO	TUMOR FREE	0:LIVING	98.49	0:DiseaseFree	98.49	77	1	1	0.52	-0.56	-0.29	-0.65	-0.17	-8.13	-0.46	-5.18	0	0.94	0.59	-2.55	-1.12	-0.59	0.42	-0.73	-2.71	0.03	1.05	0.43	3.09	0.24	2.26	-0.56	0	-3.07
TCGA-DJ-A13W	CL1		Yes	30.07	Low	4.2	Follicular	45	Female	NO	T1b	N0	M0	WHITE	NOT HISPANIC OR LATINO	TUMOR FREE	0:LIVING	14.59	0:DiseaseFree	14.59	78	1	1	1.04	0.72	-0.58	1.49	0.32	-5.02	1.26	-3.96	0	0.36	-0.58	-8.38	-4.33	-0.37	0.91	-1.52	0.17	-3.96	1.15	-1.07	2.12	2.11	5.26	1.32	0	-3.52
TCGA-EL-A3GO	CL1		No	29.48	Low	4.06	Classical	31	Female	NO	T2	N0	M0	WHITE	HISPANIC OR LATINO	TUMOR FREE	0:LIVING	39.29	0:DiseaseFree	39.29	79	1	1	-0.13	2.02	-1.23	-0.41	-0.22	-1.29	0.07	-5.83	0.45	1.16	0.66	-5.42	-6.2	-0.59	3.2	-1.52	-3.34	-2.65	0.64	0.11	-0.9	2.48	1.35	-0.73	0	-2.73
TCGA-BJ-A45G	CL1		No	28.03	Intermediate	4.59	Follicular	48	Female		T2	N1	M0	WHITE	NOT HISPANIC OR LATINO	TUMOR FREE	0:LIVING	6.34	0:DiseaseFree	6.34	80	1	1	-0.59	1.1	-0.49	0.36	0.22	-1.6	0.32	-1.07	0.44	0.84	-0.02	0.62	-4.41	-0.61	1.31	-0.75	-1.31	-1.35	0.09	-0.13	3.7	-2.28	-0.58	-0.82	0	-0.78
TCGA-EM-A2CP	CL1		Yes	29.66	Low	4.06	Follicular	26	Female	NO	T2	N0	MX	[Not Available]	[Not Available]	TUMOR FREE	0:LIVING	2.99	0:DiseaseFree	2.99	82	1	1	-0.83	0.61	-1.86	0.65	-0.02	-7.65	-0.35	-4.23	1.16	1.6	2.87	-1.6	-2.99	-0.88	1.69	-1.52	-1.57	0	-0.57	0.15	-1.09	-6.31	-0.26	-3.49	0.49	-1.91
TCGA-BJ-A3F0	CL1		No	29.26										WHITE	NOT HISPANIC OR LATINO	TUMOR FREE	0:LIVING	13.93	0:DiseaseFree	13.93	83	1	1	-0.51	1.57	-0.28	0.6	0.24	0.64	0.26	-7	0	1.27	0.23	-1.19	-2.79	-0.56	2.98	-0.42	-0.78	-2.59	-0.77	0.31	4.58	-6.02	1.5	0.7	0	-1.98
TCGA-DJ-A3VG	CL1			0	Low	3.53	Follicular	40	Male	NO	T1b	N0	M0	WHITE	NOT HISPANIC OR LATINO	TUMOR FREE	0:LIVING	8.31	0:DiseaseFree	8.31	84	1	1	-0.45	1.62	-0.55	0.29	0.06	-0.36	0.42	-2.41	1.22	1.7	-2.02	-3.41	-5.24	-0.16	1.12	-0.11	-0.34	-2.04	0.22	-0.17	3.07	-0.87	0.84	-1.58	0	-0.58
TCGA-EM-A3OB	CL1		No	29.67	Low	3.76	Follicular	33	Female	NO	T2	N0	MX	[Unknown]	[Unknown]	TUMOR FREE	0:LIVING	7.82	0:DiseaseFree	7.82	88	1	1	0.4	1.14	-1.61	-0.15	0.27	1.56	0.43	-5.81	0.37	1.06	-2.45	-1.61	-5.87	-1	-0.69	0.56	-0.32	-4.6	0.55	-0.7	-2.86	-0.78	0.07	-1.21	0	-1.53
TCGA-E3-A3DZ	CL1		No	29.9	Intermediate	5.9	Follicular	55	Female	NO	T3	N0	M0	WHITE	NOT HISPANIC OR LATINO	TUMOR FREE	0:LIVING	12.06	0:DiseaseFree	12.06	89	1	1	-0.38	0.93	-0.53	-0.05	0.28	0.03	0.22	-8.08	0	0.54	1.6	0.25	-1.85	-0.07	0.38	1.02	-1.91	-3.28	0.1	1.09	2.88	1.04	1.89	-2.52	0	-3.06
TCGA-DJ-A3UT	CL1		No	29.95	Low	3.71	Follicular	43	Female	NO	T1a	N0	M0	WHITE	HISPANIC OR LATINO	TUMOR FREE	0:LIVING	15.44	0:DiseaseFree	15.44	90	1	1	-0.28	0.95	-0.82	0.3	0.13	-1.95	0.53	-4.55	1.41	1.03	1.81	-0.77	-4.37	-1.38	2.21	-1.52	-0.97	-4.24	0.05	-0.13	3.21	-0.76	-0.94	-1.14	0	-0.03
TCGA-BJ-A18Y	CL1		No	28.77	Low	3.52	Classical	29	Male	NO	T1b	N0	MX	WHITE	NOT HISPANIC OR LATINO	[Not Available]	0:LIVING	23.32	0:DiseaseFree	23.32	91	1	1	-0.33	1.18	-0.36	0.58	0.18	-0.07	0.62	-4.71	1.09	0.72	0.15	-1.1	-1.99	0.16	1.07	0.62	-0.79	-1.87	-0.05	0.16	1.47	-0.17	0.05	-1.57	0	0.96
TCGA-ET-A4KQ	CL1			0	Low	4.8	Follicular	45	Female	NO	T2	NX	MX	WHITE	[Unknown]	TUMOR FREE	0:LIVING	1.94	0:DiseaseFree	1.94	92	1	1	-0.23	1.51	-0.81	0.35	0.28	0.85	0.32	-4.59	1.03	0.66	2.08	-1.54	-3.89	0.76	2.16	0.92	-1.49	-3.23	-0.03	-0.35	2.25	-0.34	0.63	-0.31	0	0.16
TCGA-EL-A4JV	CL1		No	28.47	Low	4.63	Classical	41	Female	NO	T2	N0	M0	ASIAN	NOT HISPANIC OR LATINO	TUMOR FREE	0:LIVING	45.76	0:DiseaseFree	45.76	93	1	1	0.11	0.84	-0.85	0.11	0.36	0.63	0.57	-4.1	0	1.11	-2.18	-0.63	-3.91	0.38	0.91	1.35	-1.06	-3.4	0.4	-0.03	1.9	0.47	-2.2	-2.5	0.48	-2.39
TCGA-ET-A2N5	CL1		No	29.57	Intermediate	6.03	Follicular	46	Female	NO	T3	NX	MX	BLACK OR AFRICAN AMERICAN	NOT HISPANIC OR LATINO	TUMOR FREE	0:LIVING	58.18	0:DiseaseFree	58.18	95	1	1	-0.8	1.61	-1.07	-0.12	0.31	-0.98	0.53	-4.3	0	1.18	-0.09	-0.24	-3.43	-1.38	-1.43	-0.65	-1.61	-0.12	0.51	-0.04	1.59	-2.81	0.11	-2.35	0	-3.52
TCGA-DJ-A2QB	CL1		No	27.87	Intermediate	5.72	Follicular	53	Female	NO	T1b	N1b	M0	ASIAN	NOT HISPANIC OR LATINO	TUMOR FREE	0:LIVING	10.84	0:DiseaseFree	10.84	96	1	1	-0.58	0.64	-1.64	-0.17	0.03	-1.97	0.28	-4.25	0	1.17	-1.75	-0.14	-3.14	-0.56	1.5	0.18	-1.3	-1.44	-0.69	0.45	2.98	-4.66	-0.55	-2.25	0	-1.15
TCGA-DE-A4M9	CL1	PAX8_PPARG,PPARG_PAX8	No	28.65	Low	5	Classical	28	Male	NO	T2	NX	M0	WHITE	NOT HISPANIC OR LATINO	TUMOR FREE	0:LIVING	4.86	0:DiseaseFree	4.86	97	1	1	0.55	0.12	-1	0.29	0.22	-9.1	-0.36	-6.49	0	1.18	-0.11	-1.64	-5.16	-0.27	1.98	-0.7	-3.02	-2.94	0.18	-0.32	4.57	-2.89	-1.89	-3.46	0	-1.97
TCGA-BJ-A192	CL1		No	28.9	Intermediate	6.97	Classical	54	Female	NO	T3	NX	M0	WHITE	[Not Available]	[Not Available]	0:LIVING	8.08	0:DiseaseFree	8.08	98	1	1	0.06	-0.05	-1.59	0.94	-0.07	-8.96	0.31	-3.64	0	2.83	-2.45	0.51	-3.84	-0.3	-0.09	-0.45	-3.33	-1.1	-0.7	-1.04	2.86	-3.35	-1.17	-3.34	0	-0.66
TCGA-EM-A2OW	CL1		No	29.99	Low	3.49	Follicular	37	Female	NO	T1b	NX	MX	[Not Available]	[Not Available]	TUMOR FREE	0:LIVING	13.83	0:DiseaseFree	13.83	100	1	1	-0.99	1.4	-1.51	0.35	0.01	-4.9	-0.32	-6.64	0	2.68	-0.82	1.64	-4.43	-0.21	1.59	-1.02	-1.48	-2.12	-0.69	-0.54	4.26	-6	-0.45	-0.96	0.87	-2.11
TCGA-DJ-A2PP	CL1		No	29.43	Low	4.84	Follicular	47	Male	NO	T2	N0	M0	[Not Available]	NOT HISPANIC OR LATINO	TUMOR FREE	0:LIVING	5.32	0:DiseaseFree	5.32	102	1	1	-0.49	0.21	-1.09	-0.1	0.04	-7.97	0.04	-7	0.38	1.53	0.15	-3.08	-3.06	-1	0.79	-1.15	-2.66	-3.84	1.01	0.24	-1.07	-5.04	-1.63	-1.54	0.38	-0.04
TCGA-EM-A2CO	CL1		No	28.57	Low	7.03	Follicular	77	Female	NO	T2	NX	MX	[Not Available]	[Not Available]	TUMOR FREE	0:LIVING	6.04	0:DiseaseFree	6.04	104	1	1	-0.71	0.98	-1.6	0.15	-0.07	-10.65	-0.65	-6.05	0	1.24	-1.66	2.19	-6	-1.38	1.32	-0.97	-3.58	-3.23	-0.12	-0.41	-0.33	-4.65	-2.68	-0.6	0	-3.52
TCGA-EM-A2CQ	CL1		No	29.98	Intermediate	3.74	Follicular	40	Female	NO	T1b	N1a	MX	[Not Available]	[Not Available]	TUMOR FREE	0:LIVING	12.29	0:DiseaseFree	12.29	105	1	1	-0.75	0.46	-1.19	0.49	0.05	-8.35	-0.14	-5.94	0	1.39	-0.92	0.37	-3.65	-1.02	1.09	-1.17	-1.59	-2.85	0.19	-0.76	0.31	-5.79	-1.04	0.89	0	-2.1
TCGA-EM-A4FK	CL1		No	28.45	Low	3.88	Follicular	33	Female	[Unknown]	T2	NX	MX	[Unknown]	[Unknown]	TUMOR FREE	0:LIVING	9	0:DiseaseFree	9	106	1	1	-0.7	0.13	-1.07	-0.39	0.03	-10.21	0.18	-6.58	0	1.33	-1.68	-0.59	-3.59	-0.94	0.88	-1.52	-3.15	-4.97	0.74	-0.65	-1.21	-7.39	-1.48	-2.49	0	-2.47
TCGA-EM-A2CT	CL1		No	29.84	Low	3.43	Follicular	20	Female	NO	T1b	N0	MX	[Not Available]	[Not Available]	TUMOR FREE	0:LIVING	10.48	0:DiseaseFree	10.48	107	1	1	-0.97	1	-0.9	-0.07	0.03	-4.67	-0.73	-7.18	0.36	0.86	0.19	-1.75	-3.71	-0.73	0.97	1.44	-1.17	-3.88	1.32	-0.56	-0.8	-4.57	-0.53	0.81	0	-3.52
TCGA-EM-A3FL	CL1		Yes	29.73	Low	5.49	Follicular	63	Female	NO	T1b	NX	MX	[Not Available]	[Not Available]	TUMOR FREE	0:LIVING	16.79	0:DiseaseFree	16.79	109	1	1	-1.55	0.79	-1.73	0.49	0.15	-6.81	0.18	-7.12	0	2.25	-2	-0.97	-4.74	-1.38	0.24	-1.1	-1.62	-1.21	0.01	-0.64	3.55	-3.17	-1.93	0.27	0	-2.5
TCGA-DJ-A2Q0	CL1		No	29.49	Low	5.4	Classical	57	Female	NO	T2	N0	M0	WHITE	NOT HISPANIC OR LATINO	TUMOR FREE	0:LIVING	8.11	0:DiseaseFree	8.11	111	1	1	-0.89	0.65	-1.91	-0.31	0.18	-8.38	-0.45	-7.45	0	-0.15	-1.49	1.46	-5.57	-0.19	-0.76	-1.52	-3.3	-3.79	-1.57	-1.55	-3.1	-6.9	-0.68	-1.15	0	-3.52
TCGA-EM-A2OY	CL1		No	29.97	Low	4.46	Follicular	46	Female	NO	T2	N0	MX	[Not Available]	[Not Available]	TUMOR FREE	0:LIVING	17.58	0:DiseaseFree	17.58	112	1	1	-1.29	1.88	-2.18	-0.17	-0.22	-8.26	-0.72	-7.06	0	-0.85	-1.93	-0.78	-5.91	-0.49	-1.2	-1.01	-4.17	-4.46	-0.26	-0.3	-5.64	-3.98	-1.59	-1.9	0	-3.52
TCGA-EM-A3SY	CL1			0	Low	3.52	Follicular	36	Male	NO	T1b	NX	MX	[Unknown]	[Unknown]	TUMOR FREE	0:LIVING	13.5	0:DiseaseFree	13.5	113	1	1	-1.69	0.61	-2.24	-0.14	-0.06	-8.85	-1.24	-6.21	0	0.2	-3.26	2.91	-4.9	-0.88	0.73	-0.66	-3.69	-2.74	-3.96	-0.72	-5.82	-3.72	-1.29	2.72	3.14	-0.59
TCGA-EM-A3O9	CL1		No	29.72	Intermediate	4.55	Follicular	40	Male	NO	T3	N0	MX	[Unknown]	[Unknown]	TUMOR FREE	0:LIVING	9.23	0:DiseaseFree	9.23	115	1	1	-1.2	0.62	-1.79	0.16	-0.11	-7.52	-0.88	-7.59	0	-0.38	0.24	0.99	-3.28	1.67	0.87	0.25	-3.18	0.99	-1.21	-0.78	0.6	-2.7	1	2.78	1.55	-0.17
TCGA-EM-A3OA	CL1		No	29.66	Low	5.06	Follicular	55	Female	NO	T2	N0	MX	[Unknown]	[Unknown]	TUMOR FREE	0:LIVING	13.9	0:DiseaseFree	13.9	116	1	1	-1.1	0.09	-1.03	-0.27	0.22	-9.85	-0.3	-5.75	0.64	2.26	-0.18	-3.2	-3.3	-0.43	-4.12	-1.28	-0.68	-2	1.03	-0.71	-0.91	-6.96	-1.37	-2.05	0	-2.21
TCGA-BJ-A190	CL1			0	Low	5.45	Classical	55	Male	NO	T2	N0	MX	WHITE	NOT HISPANIC OR LATINO	TUMOR FREE	0:LIVING	20.57	0:DiseaseFree	20.57	118	1	1	-0.57	0.96	-0.66	1.27	0.13	-8.61	0.42	-4.35	0.7	0.52	0.05	-3.22	-5.49	-1.38	2.75	-1.13	-2.43	-3.81	-0.4	0.11	2.36	-3.13	-1.99	0.37	0.39	-3.13
TCGA-EM-A4FH	CL1			0	Intermediate	6.93	Follicular	69	Male	NO	T3	NX	MX	[Unknown]	[Unknown]	TUMOR FREE	0:LIVING	16.89	0:DiseaseFree	16.89	121	1	1	-0.42	1.81	-0.82	0.41	0.21	-2.93	-0.04	-6.61	0	0.62	-0.15	-3.17	-3.84	-1.38	4.2	-1.15	-2.1	-3.36	0.5	0.36	5.99	-4.87	0.65	2.6	0.91	-2.21
TCGA-EM-A3O6	CL1		No	29.7	Low	5.52	Follicular	54	Female	NO	T2	NX	MX	[Unknown]	[Unknown]	TUMOR FREE	0:LIVING	11.14	0:DiseaseFree	11.14	122	1	1	-0.95	1.91	-0.58	0.43	0.2	-5.18	0.63	-8.02	0	1.11	-1.34	-3.95	-6.6	-0.52	3.13	-0.67	-1.95	-3.74	-0.81	-0.47	4.97	-4.95	1.39	3.39	0	-3.52
TCGA-KS-A41L	CL1			0	Low	4.06	Follicular	39	Female	NO	T2	N0	M0	WHITE	[Not Evaluated]	TUMOR FREE	0:LIVING	86.63	0:DiseaseFree	86.63	124	1	1	0.17	-0.1	-0.53	0.34	0.04	-8.67	0	-5.52	0	0.07	2.27	-4.35	-6.21	-0.87	3.79	-0.35	-2.12	-3.34	-1	1.06	5.78	-4.5	1.58	1.43	0	-3.52
TCGA-EM-A3FN	CL1		No	29.25	Intermediate	4.62	Follicular	42	Female	NO	T3	N0	MX	[Not Available]	[Not Available]	TUMOR FREE	0:LIVING	12.06	0:DiseaseFree	12.06	125	1	1	-0.25	-0.28	-1.05	0.05	-0.22	-1.47	0.57	-6.43	0.53	0.73	2.02	-3.53	-4.08	-0.15	2.81	-1.52	-2.16	-4.05	0.2	0.2	6.66	-2.55	0.46	2.72	0	-2.98
TCGA-EM-A3AI	CL1		No	29.77	Low	6.13	Follicular	68	Female	NO	T2	NX	MX	[Not Available]	[Not Available]	TUMOR FREE	0:LIVING	17.44	0:DiseaseFree	17.44	126	1	1	-0.14	0.69	-0.17	0.14	0.13	-3.64	-0.26	-4.96	0	-0.12	-0.95	-5.58	-2.55	-0.94	3.61	-1.09	-3.24	-3.7	-0.09	0.28	4.82	-0.02	0.81	0.16	0	-2.48
TCGA-EL-A3D5	CL1		No	29.98										WHITE	NOT HISPANIC OR LATINO	TUMOR FREE	0:LIVING	33.44	0:DiseaseFree	33.44	127	1	1	0.71	1.51	-1.4	-0.18	0.17	-6.93	-0.05	-5.36	0	0.74	-1.38	-4.63	-3.85	-0.2	0.37	0.29	-3.13	-2.85	0.12	1.95	4.13	3.11	-0.59	-2.03	0	-0.35
TCGA-BJ-A45C	CL1			0	Intermediate	7.54	Classical	78	Male	NO	T3	N0	M0	BLACK OR AFRICAN AMERICAN	NOT HISPANIC OR LATINO	TUMOR FREE	0:LIVING	5.75	0:DiseaseFree	5.75	130	1	1	-0.5	1.42	-0.88	1.14	0.54	-6.09	0.39	-7.37	0	1.4	1.08	-4.89	-5.76	-1.38	1.5	-1.07	-0.93	-4.52	0.92	-0.85	2.15	-2.12	-1	-1.74	0	0.03
TCGA-DJ-A1QL	CL1	RPS2P32_THADA,TG_THADA	No	28.85	Low	6.23	Follicular	70	Male	NO	T2	N0	M0	[Not Available]	NOT HISPANIC OR LATINO	TUMOR FREE	0:LIVING	7.19	0:DiseaseFree	7.19	131	1	1	0.07	1.01	-0.25	0.44	0.26	-8.5	0.96	-3.51	0.42	0.97	0.3	-5.89	-5.04	-0.62	1.09	-0.09	-1.23	-3.21	0.16	0.03	2.88	1.15	-2.17	-0.12	0	-2.27
TCGA-BJ-A28V	CL1		Yes	28.95	Intermediate		Classical	79	Female		T3	N0	MX	WHITE	NOT HISPANIC OR LATINO	[Not Available]	0:LIVING	5.09	0:DiseaseFree	5.09	132	1	1	-0.38	1.33	-0.78	0.59	0.31	-7.89	0.54	-7.08	0	1.41	-3.13	-5.39	-5.25	-0.51	2.48	-1.17	-1.68	-4.34	0.8	-0.22	4.21	0.58	-0.01	-0.63	0.35	-3.52
TCGA-BJ-A45K	CL1		Yes	27.8	Low	3.79	Follicular	33	Male		T2	N0	M0	WHITE	NOT HISPANIC OR LATINO	[Unknown]	0:LIVING	8.97	0:DiseaseFree	8.97	133	1	1	0.06	1.02	-0.56	0.58	0.32	-9.65	0.89	-5.15	0	1.23	-3.76	-4.23	-5.01	-0.38	1.99	-0.79	-1.04	-4.56	-0.2	-0.12	3.31	0.45	-1.97	-1.77	0	-3.52
TCGA-ET-A2N3	CL1			0	Low	4.3	Follicular	34	Female	NO	T2	NX	MX	WHITE	NOT HISPANIC OR LATINO	TUMOR FREE	0:LIVING	19.74	0:DiseaseFree	19.74	134	1	1	-0.76	0.94	-1.15	-0.3	0.35	-9.14	0.41	-7.57	0	1.04	-0.51	-7.43	-6.12	-0.58	1.29	-1.07	-0.57	-4.97	0.67	-0.01	4.42	1.46	0.48	-0.99	0	-3.06
TCGA-EM-A3AL	CL1		Yes	29.76	Low	4.17	Follicular	45	Female	NO	T1b	N0	MX	[Not Available]	[Not Available]	TUMOR FREE	0:LIVING	14.13	0:DiseaseFree	14.13	135	1	1	-0.4	1.11	-0.38	-0.01	-0.23	-6.57	0.61	-6.4	0	1.52	-2.9	-6.98	-5.89	-0.52	1.4	-1.18	-1.38	-3.31	-0.41	-0.46	5.24	-0.82	-1.62	-0.15	0	-3.17
TCGA-ET-A3DV	CL1		Yes	29.89	Intermediate	7.7	Follicular	68	Female	NO	T3	N0	MX	WHITE	NOT HISPANIC OR LATINO	TUMOR FREE	0:LIVING	132.26	0:DiseaseFree	132.26	136	1	1	-0.45	1.21	-1.7	0.46	0.51	-7.14	0.18	-4.89	0	1.71	-3.4	-5.4	-5.43	-1.38	-0.26	-1.52	-1.18	-3.89	0.66	-0.41	2.62	0.07	-0.61	-0.54	0	-1.39
TCGA-FK-A3SD	CL1		Yes	29.9	Low		Classical	61	Female	NO	T1	N0	M0	WHITE	NOT HISPANIC OR LATINO	TUMOR FREE	0:LIVING	0.89	0:DiseaseFree	0.89	138	1	1	-1.38	0.11	-1.32	0.2	0.54	-8.61	0.06	-4.81	0	1.36	-1.72	-2.66	-5.14	-0.03	2.5	-1.52	-1.42	-2.93	-0.64	-0.36	5.66	0.35	0.01	0.58	0	-3.52
TCGA-FY-A2QD	CL1		Yes	28.45	Low	6.68	Classical	61	Female		T1	N0	[Not Available]	BLACK OR AFRICAN AMERICAN	NOT HISPANIC OR LATINO	TUMOR FREE	0:LIVING	1.25	0:DiseaseFree	1.25	139	1	1	-0.48	0.41	-1.26	0.28	-0.05	-10.65	0.33	-3.78	0.43	-0.67	-2.3	-5.61	-2.38	-0.11	3.27	-0.26	-2.29	-2.92	-0.6	-0.15	4.05	0.15	-2.35	-1.75	0	-2.75
TCGA-EM-A2CJ	CL1		No	29.98	Low	4.28	Follicular	49	Female	NO	T1b	NX	MX	[Not Available]	[Not Available]	TUMOR FREE	0:LIVING	16.43	0:DiseaseFree	16.43	140	1	1	-0.96	-0.79	-0.72	0.35	0.31	-8.41	0.62	-4.97	0	-0.03	-0.82	-6.19	-4.55	-0.06	0.09	0.59	-1.85	-2.03	-0.99	-1.01	3.76	-1.72	-1.94	-1.68	0.45	-2.21
TCGA-ET-A3DS	CL1		No	28.73	Low	3.34	Classical	33	Female	NO	T1	N0	MX	WHITE	NOT HISPANIC OR LATINO	TUMOR FREE	0:LIVING	0.3	0:DiseaseFree	0.3	141	1	1	-0.59	1.47	-0.57	0.05	0.1	-6.5	0.37	-5.74	0	0.54	-2.24	-4.61	-3.97	-0.57	1.67	-1.52	-3.63	-1.77	-0.74	-0.06	2.79	-1.38	0.24	-2.18	0	-3.06
TCGA-FY-A3WA	CL1		No	29.42	Low	4.31	Follicular	52	Female	NO	T1a	NX	MX	WHITE	NOT HISPANIC OR LATINO	TUMOR FREE	0:LIVING	0.99	0:DiseaseFree	0.99	142	1	1	-0.35	0.89	0.24	0.14	0.53	-7.82	0.36	-6.25	0	0.25	-3.37	-6.87	-4.43	-0.22	2.98	0.13	-3.76	-1.81	-0.17	-0.75	3.65	0.84	-1.96	-2.71	0	-2.58
TCGA-EL-A3ZH	CL1		No	29.42	Intermediate	5.11	Classical	42	Female	NO	T3	N1	M0	WHITE	NOT HISPANIC OR LATINO	TUMOR FREE	0:LIVING	78.91	0:DiseaseFree	78.91	145	1	1	-0.59	0.04	-1.14	0.14	0.26	-1.22	0.36	-6.5	0	1.49	-2.78	-1.91	-3.13	-0.66	1.97	0.44	-0.49	-2.01	-0.75	-0.5	3.26	-2.98	-0.72	-1.98	0.4	-2.32
TCGA-EM-A2CK	CL1		No	29.95	Intermediate	3.79	Follicular	28	Male	NO	T2	N1b	MX	[Not Available]	[Not Available]	TUMOR FREE	0:LIVING	17.87	0:DiseaseFree	17.87	146	1	1	-0.23	1.5	-0.65	0.24	0.14	-0.24	0.38	-4.73	0.91	0.55	-0.75	-1.51	-3.51	-1.38	-0.09	-1.52	-1.26	-3.5	0.63	-0.35	2.74	-2.77	-2.89	-1.61	0	-1.65
TCGA-ET-A39I	CL1		No	28.84	Low	7.21	Follicular	83	Female	NO	T1	NX	MX	WHITE	NOT HISPANIC OR LATINO	TUMOR FREE	0:LIVING	13.73	0:DiseaseFree	13.73	147	1	1	-0.75	1.21	-0.88	0.56	0.21	-0.35	0.29	-6.54	0	0.9	-2.23	0.47	-4.2	-0.98	1.78	-0.17	-1.13	-3.45	0.58	0.38	2.03	-1.17	-1.19	-1.97	0	-3.52
TCGA-FY-A3R9	CL1		No	29.88	Low	5.49	Classical	66	Female		T1a	N0	MX	WHITE	NOT HISPANIC OR LATINO	[Unknown]	0:LIVING	16.56	0:DiseaseFree	16.56	148	1	1	-0.79	1.13	-1.6	0.04	0.12	-2.11	0.03	-7.16	0.99	1.74	-0.36	-0.02	-3.82	-1.38	1.01	-1.11	-1.91	-1.29	-0.61	-0.18	3.61	-4.05	-1.35	-2.26	0	-3.11
TCGA-FY-A3NM	CL1		No	29.25	Intermediate	5.32	Classical	48	Female	NO	T3	N0	MX	WHITE	NOT HISPANIC OR LATINO	[Not Available]	0:LIVING	0.99	0:DiseaseFree	0.99	149	1	1	-0.99	1.57	-1.06	0.58	0.06	-2.99	-0.29	-6.01	0.31	1.61	-1.88	-2.53	-3.99	-1.38	3.02	-0.95	-1.67	-3.09	1.05	0.03	4.92	-5.38	-2.02	-2.43	0	-2.94
TCGA-EM-A2CL	CL1		No	29.82	Low	3.85	Follicular	31	Male	NO	T2	NX	MX	[Not Available]	[Not Available]	TUMOR FREE	0:LIVING	13.17	0:DiseaseFree	13.17	150	1	1	-0.85	1.61	-1.1	0.01	0.4	-4.46	0.09	-8.23	0.65	1.09	-2.18	-4.87	-5.02	-0.49	1.87	-1.16	-2.28	-4.32	0.84	-0.15	3.21	-1.68	0.36	-1.5	0.89	-3.16
TCGA-ET-A25I	CL1		No	29.49	Low	3.82	Follicular	37	Female	NO	T2	N0	MX	WHITE	NOT HISPANIC OR LATINO	TUMOR FREE	0:LIVING	48.16	0:DiseaseFree	48.16	151	1	1	-0.28	0.56	-0.95	-0.05	-0.22	-2.23	0.28	-7.22	0	1.45	-0.16	-0.76	-2.25	-0.32	-0.12	0.26	-1.07	-2.29	-0.46	-0.2	2.66	-2.63	-0.25	-2.75	0	0.37
TCGA-EM-A3O8	CL1		No	29.66	Low	3.49	Follicular	33	Female	NO	T1b	N0	MX	[Unknown]	[Unknown]	TUMOR FREE	0:LIVING	12.52	0:DiseaseFree	12.52	152	1	1	-0.65	1.1	-1.04	0.33	0.38	0.71	0.2	-7.14	0	0.88	-1.72	-0.47	-5.21	-0.77	-0.08	0.1	-1.38	-4.64	0.9	0.7	2.78	-0.6	-0.91	-2.93	0.33	-0.26
TCGA-FY-A3NP	CL1		No	27.22	Low	6.12	Follicular	69	Male		T1	N0	M0	WHITE	NOT HISPANIC OR LATINO	TUMOR FREE	0:LIVING	16.13	0:DiseaseFree	16.13	153	1	1	-0.96	1.01	-1.16	0.3	0.38	-1.01	0.13	-4.1	1.27	0.97	-2.87	0.86	-3.38	-0.29	-0.83	0.61	-1.43	-2.3	-0.54	0.75	3.71	-0.52	-3.25	-2.67	0	-0.85
TCGA-EM-A3FR	CL1		Yes	29.88	Intermediate	5.3	Classical	55	Female	NO	T2	N1a	MX	[Not Available]	[Not Available]	TUMOR FREE	0:LIVING	15.01	0:DiseaseFree	15.01	154	1	1	-0.61	2.51	-1.04	0.45	0.27	-5.7	0.22	-7.21	1.17	2.11	-0.72	-6.41	-5.23	-1.38	2.02	-1.52	-1.53	-3.44	0.82	-1.15	-0.98	-1.32	0.79	-2.21	0	2.76
TCGA-EM-A2OV	CL1		Yes	29.88	Low	5.75	Follicular	64	Female	NO	T2	N0	MX	[Not Available]	[Not Available]	TUMOR FREE	0:LIVING	22.14	0:DiseaseFree	22.14	155	1	1	-1.44	1.28	-1.74	0.54	-0.27	-8.44	-0.76	-4.3	0	2.46	0.39	-0.77	-5.12	-1.38	2.03	-1.52	-1.89	-3.48	-0.77	-0.73	5.39	-6.18	-0.99	2.84	0.45	-2.22
TCGA-IM-A41Z	CL1			0	Low	4.45	Follicular	37	Female	NO	T1b	N0	MX	WHITE	HISPANIC OR LATINO	TUMOR FREE	0:LIVING	9.63	0:DiseaseFree	9.63	157	1	1	-0.75	0.24	-1.61	0.02	-0.03	-2.6	-0.41	-6.02	0	1.07	-0.75	-1.29	-3.42	-0.54	1.35	0.52	-2.3	-1.71	-0.4	-0.47	-2.01	-3.09	-0.46	-1.47	0	0.24
TCGA-DJ-A13M	CL1		No	29.87	Low	3.7	Follicular	28	Female	NO	T1b	N0	M0	WHITE	NOT HISPANIC OR LATINO	TUMOR FREE	0:LIVING	9.43	0:DiseaseFree	9.43	158	1	1	-0.84	0.66	-0.69	-0.25	0.32	1.01	0.15	-0.47	0	0.94	-0.03	-0.04	-3.32	0.93	-1.04	1.55	0.3	-2.67	-0.53	0.74	2.09	0.63	-1.72	-2.18	0	-1.35
TCGA-EM-A2CN	CL1		No	29.19	High	9.76	Follicular	62	Male	NO	T3	N0	M1	[Not Available]	[Not Available]	WITH TUMOR	0:LIVING	23.49	0:DiseaseFree	23.49	161	1	1	0.34	1.6	-0.75	0.24	0.2	-1.44	0.57	-0.34	0	1.25	-1.8	-2.06	-5.88	-0.93	-1.92	-1.52	-0.07	-4.97	1.99	-0.38	0.64	-1.26	-1.75	-1.71	0	-3.07
TCGA-FY-A3W9	CL1		No	29.65	Low	6.97	Follicular	66	Female	NO	T2	N0	MX	WHITE	NOT HISPANIC OR LATINO	TUMOR FREE	0:LIVING	0.76	0:DiseaseFree	0.76	162	1	1	-0.31	-0.05	-0.69	0.46	0.43	-0.99	0.47	-0.88	0.33	0.84	-1.55	-2.34	-5.12	-0.77	-2.12	-1.19	-1.66	-3.62	0.63	0.01	-0.41	-1.23	-2.27	-3.81	0	-1.39
TCGA-FY-A3I5	CL1		No	29.76	Intermediate	6.47	Follicular	64	Female		T3	N0	MX	WHITE	NOT HISPANIC OR LATINO	TUMOR FREE	0:LIVING	1.64	0:DiseaseFree	1.64	163	1	1	0.19	-0.19	-0.65	1.49	-0.11	-8.44	0	-3.04	0.41	1.75	0.19	-3.94	-3.05	-0.39	3.2	-0.8	-2	-0.69	-1.06	1.15	1.31	-3.4	-2.22	3.01	0	-2.79
TCGA-FY-A40N	CL1	BRAF_C7orf10,SND1_BRAF		0	Low	4.67	Follicular	55	Female	NO	T1a	N0	MX	WHITE	NOT HISPANIC OR LATINO	TUMOR FREE	0:LIVING	0.89	0:DiseaseFree	0.89	164	1	1	-0.79	1.13	0.06	0.1	0.49	-0.16	0.19	-4.43	0.79	-0.3	0.17	-4.02	-2.33	-1.38	-0.18	0.31	-0.68	-1.43	0.41	-0.15	0.14	-0.67	-0.89	-1.86	0.45	-1.68
TCGA-EL-A4K2	CL1		No	28.95	Low	3.98	Classical	43	Female	NO	T1	N0	M0	WHITE	NOT HISPANIC OR LATINO	TUMOR FREE	0:LIVING	19.51	0:DiseaseFree	19.51	165	1	1	-0.65	0.43	-1.02	0.76	0.26	-2.8	0.46	-3.74	0.77	1.06	-2.12	-2.14	-2.39	-1.38	2.3	-1.09	-1.08	2.19	-0.61	-0.07	4.18	-3.89	1.91	0.16	0.77	2.49
TCGA-EM-A4G1	CL1		No	27.88	Low	3.61	Classical	26	Female	NO	T1b	N0	MX	[Unknown]	[Unknown]	TUMOR FREE	0:LIVING	0.95	0:DiseaseFree	0.95	166	1	1	-0.17	1.48	-0.79	-0.13	0.33	-0.3	-0.48	-6.6	1.96	0.86	-2.78	-1.34	-3.69	-0.4	-1.15	0.03	-0.41	-1.37	0.38	-1.04	0.84	-4.72	1.06	-2.5	0	2.53
TCGA-ET-A39L	CL1	NTRK3_RBPMS,RBPMS_NTRK3	No	29.07	Intermediate	4.75	Classical	20	Female	NO	T3	N0	MX	[Not Available]	NOT HISPANIC OR LATINO	TUMOR FREE	0:LIVING	65.31	0:DiseaseFree	65.31	167	1	1	0.18	0.88	0.2	0.18	-0.12	-1.18	0.47	-0.47	0	1.03	-1.37	-2.6	-2.64	-1.38	1.39	0.25	-1.28	-2.86	0.99	1.18	2.33	-1.37	-1.62	1.98	0	-2.37
TCGA-EM-A3FP	CL1	VCL_FGFR2	No	28.81	Low	6.34	Follicular	71	Female	NO	T2	N0	MX	[Not Available]	[Not Available]	TUMOR FREE	0:LIVING	17.38	0:DiseaseFree	17.38	168	1	1	0.04	1.08	-0.95	0.56	-0.16	-1.16	0.89	-4.23	0.84	1.19	1.4	0.35	-2.13	0.2	0.16	0.89	-1.53	-3.22	-1.26	0.37	-0.54	0.56	-2.12	-1.22	0	-1.6
TCGA-BJ-A3PT	CL1		No	29.92	Intermediate	6.53	Classical	51	Female	NO	T3	N0	M0	WHITE	NOT HISPANIC OR LATINO	TUMOR FREE	0:LIVING	12.06	0:DiseaseFree	12.06	169	1	1	-0.17	0.49	-0.62	0.44	0.3	-0.91	0.29	-0.88	0	0.56	-0.48	-0.25	-1.6	1.69	0.23	0.64	-1.84	-0.84	-0.65	0.18	2.72	-0.73	-0.14	-1.11	0.52	0.85
TCGA-FY-A4B0	CL1			0	Low	7.38	Classical	76	Male	NO	T1a	NX	MX	WHITE	NOT HISPANIC OR LATINO	WITH TUMOR	0:LIVING	0	0:DiseaseFree	0	170	1	1	-0.06	1.05	-0.7	-0.26	0.23	-2.1	0.17	-4.29	0	1.07	-0.85	0.68	-3.26	0.4	1.44	-1.03	-2.91	-1.13	-0.88	1.03	5.48	0.61	-0.63	-2.23	1.39	-0.15
TCGA-H2-A3RH	CL1		No	29.65	Low	3.79	Follicular	41	Female	NO	T1b	N0	M0	WHITE	NOT HISPANIC OR LATINO	TUMOR FREE	0:LIVING	12.45	0:DiseaseFree	12.45	171	1	1	0.19	0.76	-0.47	0.68	0.01	0.66	0	0.28	0.36	1.01	-0.55	0.26	-3.2	0.77	1.45	-0.87	0.1	-1.85	0.5	1.02	-0.88	0	0.73	-0.64	0	0.41
TCGA-DJ-A3VL	CL1		No	29.66	Low	3.28	Follicular	38	Male	NO	T1a	N0	M0	WHITE	NOT HISPANIC OR LATINO	TUMOR FREE	1:DECEASED		1:Recurred/Progressed	13.5	72	0	0	-0.4	1.55	-0.85	0.22	0.08	1.21	0.25	-5.82	1.51	1.26	1.24	-2.14	-2.94	0.7	2.77	0.55	0.29	-0.36	-0.35	-0.37	0.31	-0.44	4.13	-0.93	0	-0.71
TCGA-FE-A239	CL1			0	Intermediate	7.91	Classical	82	Male	NO	T3	N0	MX	WHITE	NOT HISPANIC OR LATINO	WITH TUMOR	1:DECEASED	33.61	1:Recurred/Progressed	30.65	74	0	0	-0.11	0.51	-1.26	0.87	0.92	-1.57	0.88	-4.72	0.41	-3.53	1.16	-1.93	-3.57	-0.64	3.63	-0.79	-2.05	-4.24	-0.56	2.64	4.67	-0.13	-0.14	1.74	0	0.7
TCGA-BJ-A2N9	CL1		No	29.36										WHITE	NOT HISPANIC OR LATINO	TUMOR FREE	1:DECEASED		1:Recurred/Progressed	7.39	81	0	0	-0.68	-0.07	-1.13	0.86	0.18	-9.82	-0.3	-4.77	0	1.6	2.01	-0.93	-2.95	-1.38	1.84	0.76	-1.92	-0.22	0.82	-0.06	0.14	-1.87	0.68	-1.53	0	-0.1
TCGA-BJ-A0Z2	CL1		No	30.07	High	8.4	Follicular	57	Male	NO	T2	N0	M1	BLACK OR AFRICAN AMERICAN	NOT HISPANIC OR LATINO	WITH TUMOR	1:DECEASED		1:Recurred/Progressed	5.19	86	0	0	-0.33	1.22	-0.75	0.67	0.4	-0.95	0.17	-8.32	0.56	1.02	-0.18	-0.07	-5.21	0.57	-1.07	0.59	-1.58	-4.01	0.52	0.49	-2.99	-0.17	-1.44	-2.43	0	-1.4
TCGA-EL-A3CZ	CL1		No	28.92	Intermediate	5.45	Classical	37	Female	NO	T1	N1a	M0	WHITE	NOT HISPANIC OR LATINO	TUMOR FREE	1:DECEASED		1:Recurred/Progressed	52.76	144	0	0	-0.61	1.21	-0.96	0.42	0.04	-0.48	0.14	-7.76	0	1.1	-2.64	-0.76	-3.83	-0.54	0.4	-0.69	-1.6	0.07	0.43	-0.28	2.79	-3.2	-1.36	-2.87	0.47	0.32
TCGA-EL-A3T2	CL1		No	29.41	Intermediate	5.3	Classical	55	Female	NO	T2	N1	M0	WHITE	HISPANIC OR LATINO	WITH TUMOR	1:DECEASED		1:Recurred/Progressed	31.08	160	0	0	-0.39	1.38	-1.03	0.17	0.29	-1.28	0.01	-1.33	0	1.19	-0.58	0.88	-3.53	0.46	1.17	0.94	-0.81	-2.51	1.46	0.94	1.81	-1.17	-1.75	-1.96	0	-1.44
TCGA-FE-A231	CL1		No	29.11	Intermediate	8.42	Classical	70	Male	NO	T3	N1b	MX	WHITE	NOT HISPANIC OR LATINO	TUMOR FREE	1:DECEASED				188	0		-0.05	0.16	-0.58	-0.81	-0.26	1.15	-0.39	-8.04	0	-5.39	-1.62	-4.1	0.51	-0.54	-1.55	0.7	0.05	-0.13	-1.26	-0.33	-4.81	2.98	-0.6	-1.26	0.34	0.8
TCGA-BJ-A0Z5	CL1			0	Intermediate	7.44	Classical	58	Male		T3	N1a	M0	WHITE	NOT HISPANIC OR LATINO	TUMOR FREE	1:DECEASED				192	0		0	-0.2	0.07	0.13	-0.13	1.35	-0.04	-0.95	0	0.04	-0.64	-0.51	1.3	0.06	-0.31	-0.63	1.22	0.25	0.15	-0.33	2.51	1.84	-0.79	0.64	0	2.37
TCGA-EM-A1CV	CL1		No	28.52	Low	3.4	Classical	32	Female		T1	N0	MX	[Not Available]	[Not Available]	[Not Available]	1:DECEASED				197	0		-0.18	0.65	0	0.37	0.12	0.99	0.07	-0.54	0.61	-2.3	-0.45	-5.83	3.61	-1.04	-1.25	-0.49	0.26	-0.31	0.9	0.57	0.05	-0.01	0.17	0.11	0.34	-0.25
TCGA-EM-A22O	CL1		No	29.37	High	9.98	Classical	75	Male	NO	T4a	N1a	MX	[Not Available]	[Not Available]	TUMOR FREE	1:DECEASED				205	0		-0.17	-1.19	0.01	0.25	0.1	-4.34	-0.43	1.09	0	0.02	1.6	-4.69	0.34	-1.38	-3.62	-1.52	0.37	-1.42	0.97	-0.57	-4	-1.55	-2.52	2.4	0	-1.96
TCGA-EM-A1CT	CL1		No	29.21	Intermediate	7.53	Classical	76	Male		T1b	N1b	MX	[Not Available]	[Not Available]	[Not Available]	1:DECEASED				206	0		-0.42	0.13	-0.12	0.3	0	0.86	-0.03	-3.97	0	-0.22	2.11	-0.03	1.19	-1.38	-0.32	1.1	0.66	-0.58	-0.1	0.13	1.8	-1.42	-1.27	0.07	0	-0.39
TCGA-FE-A236	CL1		No	29.25	Intermediate	4.15	Classical	33	Male	NO	T2	N1	MX	WHITE	NOT HISPANIC OR LATINO	TUMOR FREE	1:DECEASED				208	0		-0.25	-0.66	-0.03	0.33	0.05	-3.3	-0.05	-2.17	0.65	-0.22	0.72	-1.47	0.32	-0.27	0.42	1.35	-0.02	-1.75	1.45	-0.12	-0.54	-3.05	-2.59	1.72	0	-1.36
TCGA-DJ-A2PS	CL1		No	29.7	Intermediate	4.53	Classical	40	Female	NO	T3	N1a	M0	[Not Available]	NOT HISPANIC OR LATINO	TUMOR FREE	0:LIVING	1.51	0:DiseaseFree	1.51	172	1	1	-0.26	0.43	-0.23	-0.07	-0.04	1.28	-0.03	-0.67	0.83	0.64	0.53	-0.81	1.94	-1.38	-1.02	-1.05	0.23	-0.71	1.12	-0.26	0.09	1.21	-1.06	-1.75	0	0.1
TCGA-DJ-A13X	CL1		No	29.74	Intermediate	6.03	Follicular	51	Female	NO	T3	N0	M0	[Not Available]	NOT HISPANIC OR LATINO	TUMOR FREE	0:LIVING	7.98	0:DiseaseFree	7.98	173	1	1	0.01	0.94	0.18	0.12	-0.04	0.83	0.19	-0.26	2.19	0.07	1.27	-1.32	1.11	-1.38	0.85	-0.54	0.42	0.14	0.31	0	1.68	0.65	1.06	-0.79	0	-0.05
TCGA-DJ-A1QF	CL1		No	29.02	Intermediate	6.75	Classical	61	Female	NO	T2	N0	M0	WHITE	[Not Available]	TUMOR FREE	0:LIVING	18.5	0:DiseaseFree	18.5	174	1	1	-0.23	0	-0.5	0.28	-0.04	0.82	-0.11	-0.62	0.53	0.05	2.3	0.62	2.79	-1.09	1.42	-1.52	0.24	-1.99	1.28	0.19	-0.37	0.48	0.23	-1.38	0	-1.33
TCGA-ET-A2MZ	CL1		No	28.72	Low	3.46	Classical	39	Male	NO	T1b	N0	MX	WHITE	NOT HISPANIC OR LATINO	TUMOR FREE	0:LIVING	12.25	0:DiseaseFree	12.25	175	1	1	-0.19	0.15	-0.02	0.01	-0.02	1.13	-0.03	-0.42	0	-2.26	1.4	-0.54	1.54	-1.38	3.27	-0.87	0.76	0.64	-0.23	0.3	-0.37	0.76	-0.68	-0.97	0.66	-0.04
TCGA-EM-A3SX	CL1			0	Intermediate	5.42	Classical	28	Female	NO	T3	N1a	MX	[Unknown]	[Unknown]	TUMOR FREE	0:LIVING	15.6	0:DiseaseFree	15.6	176	1	1	-0.09	0.59	0.5	-0.24	0.1	0.55	0.23	0.13	0.76	-2.1	2.21	0.67	1.02	-1.38	0.65	-1.52	-0.55	-1.37	-1.11	0.7	1.52	1.05	-0.34	-0.46	0.76	-2.49
TCGA-EM-A3AP	CL1		No	28.99	Low	4.18	Follicular	31	Female	NO	T2	NX	MX	[Not Available]	[Not Available]	TUMOR FREE	0:LIVING	8.34	0:DiseaseFree	8.34	177	1	1	-0.38	1.13	-0.81	-0.49	-0.13	0.75	0.37	-2.67	0	-1.38	0.95	1.01	-0.45	-0.76	3.12	0.23	-2.18	-2.14	-0.77	2.65	-2.9	2.45	0.72	-1.75	0	-0.54
TCGA-EM-A3AK	CL1		No	29.62	Low	5.56	Classical	62	Female	NO	T1b	N0	MX	[Not Available]	[Not Available]	TUMOR FREE	0:LIVING	15.67	0:DiseaseFree	15.67	178	1	1	0.02	0.15	0.01	-0.04	-0.02	0.92	-0.14	0.62	0.67	-2.29	0.38	0.17	1.66	0.5	0.06	-0.05	0.56	0.81	0.02	0.33	0.58	0.78	0.27	-0.8	0	0.57
TCGA-EL-A4K1	CL1			0	Intermediate	6.46	Classical	68	Female	NO	T3	N1	M0	WHITE	NOT HISPANIC OR LATINO	TUMOR FREE	0:LIVING	19.58	0:DiseaseFree	19.58	179	1	1	0.16	-0.91	0.23	0.01	-0.31	0.21	-0.02	-0.38	1.29	-0.84	0.72	0.67	0.71	-1.38	-1.89	-0.55	0.9	1.01	-0.07	0.3	2.24	-0.01	-0.03	2.01	0	-1.38
TCGA-ET-A3BP	CL1		No	28.48	Intermediate	3.85	Classical	34	Female	NO	T2	N1a	MX	[Not Available]	HISPANIC OR LATINO	TUMOR FREE	0:LIVING	4.17	0:DiseaseFree	4.17	180	1	1	0.15	-0.38	0.09	0.16	-0.13	1.54	0.24	-1.15	0	-0.06	0.05	-1.11	-0.27	-0.93	-0.87	-0.03	0.22	-0.89	-0.3	0.19	3.27	2.33	-0.31	0.52	0.45	0.14
TCGA-E8-A417	CL1			0	Intermediate	3.85	Classical	38	Female	[Unknown]	T2	N1a	M0	ASIAN	NOT HISPANIC OR LATINO	TUMOR FREE	0:LIVING	14.26	0:DiseaseFree	14.26	181	1	1	-0.59	-0.94	0.11	-0.38	0.26	0.7	-0.2	-0.79	0	-0.53	-0.68	-1.37	-0.36	-0.25	-2.16	0.1	0.13	0.99	-0.62	-0.07	2.15	0.03	0.37	0.53	0	-0.39
TCGA-CE-A483	CL1			0	Intermediate	4.3	Classical	34	Female	NO	T2	N1	M0	ASIAN	NOT HISPANIC OR LATINO	TUMOR FREE	0:LIVING	0.1	0:DiseaseFree	0.1	182	1	1	-0.23	-0.74	0.49	-0.08	0.28	0.62	-0.19	-0.19	0	0.35	2.02	-0.01	2.11	-0.21	-1.94	-0.36	0.23	-0.35	-0.35	0.07	1.01	-1.07	-2.35	-2.66	0	-2
TCGA-E8-A418	CL1		No	30.5	High	9.7	Classical	75	Female	NO	T4a	N0	M0	WHITE	NOT HISPANIC OR LATINO	TUMOR FREE	0:LIVING	3.02	0:DiseaseFree	3.02	185	1	1	-0.05	-1.87	-0.09	-0.64	-0.39	0.24	-0.41	0.37	0	-4.48	-2.13	-3.24	1.64	1.19	-2.8	1.28	0.34	0.47	0.07	-0.04	0.4	2.23	-0.07	-1.27	0	-0.88
TCGA-EL-A3N2	CL1		No	29.79	Intermediate	5.45	Classical	24	Female	NO	T2	N1	M0	WHITE	NOT HISPANIC OR LATINO	TUMOR FREE	0:LIVING	12.16	0:DiseaseFree	12.16	186	1	1	0.4	0.24	-0.15	0.15	0	0.63	-0.23	0.09	0	-0.63	-0.61	-0.05	1.45	-0.39	-3.39	0.19	0.22	0.85	0.8	0.07	0.31	0.59	-1.36	-0.92	0	-0.6
TCGA-DJ-A3UN	CL1		No	30.19	Low	4.38	Classical	51	Female	NO	T1b	N0	M0	WHITE	NOT HISPANIC OR LATINO	TUMOR FREE	0:LIVING	12.48	0:DiseaseFree	12.48	189	1	1	-0.14	-0.09	0.01	-0.06	0.25	1.75	0.36	1.17	0	0.05	-0.6	-3.25	1.14	-0.95	-0.58	-0.77	1.04	-0.4	0.3	0.47	2.32	2.27	0.14	0.46	0	1.42
TCGA-EL-A3ZG	CL1			0	Intermediate	5.9	Classical	15	Male	NO	T3	N0	M0	ASIAN	NOT HISPANIC OR LATINO	TUMOR FREE	0:LIVING	77.3	0:DiseaseFree	77.3	190	1	1	0.12	-0.46	-0.02	0	-0.12	0.13	-0.31	0	0	-1.01	2.65	-3.9	1.89	-0.99	-1.08	0.8	0.18	-2.01	0.42	0.4	2.21	1.1	-0.59	-0.2	0	-0.61
TCGA-DJ-A2PQ	CL1		No	29.25	Intermediate	4.15	Classical	26	Male	NO	T2	N1a	M0	WHITE	NOT HISPANIC OR LATINO	TUMOR FREE	0:LIVING	20.5	0:DiseaseFree	20.5	191	1	1	-0.07	-0.83	0.17	-0.24	-0.15	1.19	0.37	-0.81	0	0.13	0.34	-1.64	1.94	-0.3	0.05	-0.89	0.02	-1.44	0.87	0.4	-0.4	0.36	-2.78	0.2	0	-1.07
TCGA-ET-A2MY	CL1		No	29.55	Low	6.15	Classical	72	Female	NO	T1b	NX	MX	BLACK OR AFRICAN AMERICAN	NOT HISPANIC OR LATINO	TUMOR FREE	0:LIVING	22.08	0:DiseaseFree	22.08	193	1	1	-0.56	-0.2	-0.16	-0.11	0.08	0.84	-0.21	0.09	0	-2.72	-0.16	-0.5	1.09	-1.38	-1.27	-0.01	0.55	0.96	-0.23	0.31	3.59	0.95	-0.44	0.88	0	-0.65
TCGA-KS-A4IB	CL1		No	29.01	Intermediate	4.24	Classical	41	Female	NO	T2	N1	M0	ASIAN	[Not Evaluated]	[Unknown]	0:LIVING	64.52	0:DiseaseFree	64.52	194	1	1	0.01	-0.58	-0.11	0.28	-0.16	2.53	-0.19	-2	0	0.15	-0.72	-1.4	-0.03	0.51	-1.83	1.59	0.74	-0.14	-0.11	-0.63	3.55	1.84	-1.36	-0.63	0	-0.95
TCGA-BJ-A4O9	CL1		No	28.36			Other specify	51	Female		T2	N0	M0	WHITE	NOT HISPANIC OR LATINO	TUMOR FREE	0:LIVING	5.98	0:DiseaseFree	5.98	195	1	1	-0.4	-0.27	0.06	0.36	0.15	-0.33	-0.23	1.22	0	-0.12	-0.7	-5.92	1.99	-1.02	-1.71	0.18	0.02	-1.96	2.45	-0.2	0.27	0.13	-2.07	1.44	0.36	-2.87
TCGA-ET-A25O	CL1		No	29.34	Intermediate	3.79	Classical	35	Female	NO	T2	N1a	MX	BLACK OR AFRICAN AMERICAN	NOT HISPANIC OR LATINO	TUMOR FREE	0:LIVING	27.07	0:DiseaseFree	27.07	196	1	1	-0.48	-0.39	0.15	-0.12	0.07	1.41	0.16	-0.81	0	-0.7	0.63	-6.03	2.3	0.1	-2.73	0.85	0.53	-3.49	0.27	0.52	1.79	0.92	-3.75	-0.16	0.38	-2.84
TCGA-FY-A3NN	CL1		No	29.51	Intermediate	4.44	Classical	48	Female		T1b	N1a	MX	[Not Available]	[Not Available]	[Not Available]	0:LIVING	0	0:DiseaseFree	0	198	1	1	-0.89	-0.34	-0.94	-0.02	-0.11	0.33	-0.51	-1.49	0	0.15	-1.13	-2.36	3.37	-1.38	-0.87	-0.72	-0.23	0.29	1.15	0.35	2.12	0.38	0.22	-0.01	0	-0.8
TCGA-FY-A3BL	CL1		No	28.08	Low	3.49	Classical	29	Male		T1	NX	M0	WHITE	NOT HISPANIC OR LATINO	TUMOR FREE	0:LIVING	1.15	0:DiseaseFree	1.15	199	1	1	-0.37	-0.95	-0.08	0.15	0.04	0.11	-0.2	0.37	0.48	-0.23	-2.91	-2.62	0.97	-1.38	-1.7	-0.39	0.73	-0.55	0.06	0	1.23	-0.73	-0.66	-2.16	0	-2.67
TCGA-H2-A3RI	CL1		No	29.69	Intermediate	4.91	Classical	29	Female	NO	T3	N0	MX	WHITE	NOT HISPANIC OR LATINO	TUMOR FREE	0:LIVING	2.99	0:DiseaseFree	2.99	200	1	1	-0.34	0.24	0.37	0.32	0.22	0.83	-0.03	0.5	0	0.13	0.5	-2.73	1.03	-0.16	-1.28	0.24	0.35	-0.91	0.68	-0.09	2.52	-0.87	-0.97	-0.82	0	-0.01
TCGA-L6-A4ET	CL1		No	29.23	High	8.72	Follicular	49	Female	NO	T3	NX	M1	WHITE	NOT HISPANIC OR LATINO	TUMOR FREE	0:LIVING	1.12	0:DiseaseFree	1.12	201	1	1	0.41	-0.64	0.51	-0.04	0.48	1.23	0.31	1.53	0	-2.49	2.13	-1.83	0.5	-0.91	-0.94	-1.52	0.51	-0.72	0.01	-0.04	1.37	-0.12	-0.97	0.94	0	-1.15
TCGA-ET-A3BW	CL1		No	28.79	Low	4.06	Classical	30	Female	NO	T2	NX	MX	WHITE	NOT HISPANIC OR LATINO	TUMOR FREE	0:LIVING	2.37	0:DiseaseFree	2.37	202	1	1	0.1	-0.14	0.32	0.29	-0.03	0.37	-0.06	0.12	0	-0.2	1.12	-5.03	0.97	-0.31	1.71	-0.03	1	-4.52	0.03	-0.24	-0.49	0.52	-2.38	-2.07	0	-2.45
TCGA-ET-A25J	CL1		No	29.4	Intermediate	3.95	Classical	40	Female	NO	T2	N1a	MX	WHITE	NOT HISPANIC OR LATINO	TUMOR FREE	0:LIVING	29.66	0:DiseaseFree	29.66	203	1	1	-0.22	-0.5	-0.25	0.25	0.19	0.74	0.14	1.36	0	-2.02	-1.97	-2.95	0.59	3.11	0.49	-0.83	0.11	-1.14	1.04	0.26	1.71	0.94	-2.18	0.28	0	-0.3
TCGA-CE-A3ME	CL1		No	29.78	Low	5.28	Classical	51	Female		T2	N0	M0	ASIAN	NOT HISPANIC OR LATINO	TUMOR FREE	0:LIVING	0.23	0:DiseaseFree	0.23	204	1	1	0.17	-1.14	0.27	0.11	-0.12	-0.87	-0.15	0.35	0.45	-1.78	-0.13	-1.08	0.79	-0.58	-3.39	1.4	0.29	-1.11	2.28	-0.5	-0.81	-0.05	-1.36	0.95	0	-0.07
TCGA-DJ-A13U	CL1		No	29.75	Intermediate	6.13	Classical	60	Male	NO	T3	N0	M0	WHITE	NOT HISPANIC OR LATINO	TUMOR FREE	0:LIVING	13.4	0:DiseaseFree	13.4	207	1	1	-0.36	0.29	0	0.33	0.06	0.73	-0.16	-2.04	0	0.23	0.03	-1.65	0.44	0.37	-1.76	-0.1	0.01	-2.15	0.7	-0.03	-0.02	-2.04	-2.56	0.69	0	-1.77
TCGA-J8-A3YE	CL1		No	30.15	Intermediate	5.15	Classical	31	Female	NO	T3	N1	M0	WHITE	[Not Evaluated]	TUMOR FREE	0:LIVING	27.83	0:DiseaseFree	27.83	209	1	1	-0.88	-1.48	-0.07	-0.15	0.08	-2.78	-0.23	-5.91	0	0.43	1.35	-1.89	1.66	-1.38	-0.66	0.04	-0.71	-2.88	1.11	-0.24	-2.95	-2.71	-1.99	1.95	0	-3.11
TCGA-KS-A4I3	CL1			0	Intermediate	5.73	Classical	41	Male	NO	T3	N1	M0	ASIAN	[Not Evaluated]	TUMOR FREE	0:LIVING	12.42	0:DiseaseFree	12.42	210	1	1	0.07	-0.67	0.24	0.19	0.12	-1.8	-0.35	-2.66	0	0.09	1.22	-0.13	-0.32	-0.84	-0.78	-0.04	0.48	-0.6	1.26	-0.03	-0.41	-1.77	-1.05	0.75	0	-0.41
TCGA-ET-A39T	CL1		No	29.13	Intermediate	7.2	Follicular	55	Female	NO	T3	N0	MX	WHITE	NOT HISPANIC OR LATINO	TUMOR FREE	0:LIVING	59.1	0:DiseaseFree	59.1	211	1	1	-0.9	-0.07	-0.38	0.21	0.03	-1.34	-0.55	-2.53	0	0.73	-1.16	0.29	0.92	-1.38	-0.99	0.51	0.2	0.6	0.61	-0.51	1.59	-2.71	-1.41	1.4	0	0.05
TCGA-H2-A422	CL1			0	Low	4.1	Classical	40	Female	NO	T2	N0	MX	WHITE	NOT HISPANIC OR LATINO	[Unknown]	0:LIVING	18.59	0:DiseaseFree	18.59	212	1	1	-0.39	-1.71	0.16	0.37	0.05	-1.18	-0.33	-6.64	0	0.23	-0.93	1.6	-0.51	-1.38	-0.93	-0.78	0.24	2.24	-0.86	-0.76	0.56	-3.36	-0.37	-0.52	0	0
TCGA-DJ-A3V7	CL1		No	29.81	Intermediate	5.18	Tall Cell	44	Female	NO	T3	N0	M0	WHITE	NOT HISPANIC OR LATINO	TUMOR FREE	0:LIVING	9.82	0:DiseaseFree	9.82	213	1	1	0.13	-0.84	0.22	-0.36	0.18	0.38	-0.19	0.13	0	0.2	-0.55	-0.14	-0.38	-1.38	-1.57	-1.52	0.85	1.3	-0.82	-0.2	1.99	0.96	-0.08	0.43	0	0.51
TCGA-IM-A41Y	CL1			0			Other specify	42	Female	[Unknown]	T3	N1a	MX	WHITE	HISPANIC OR LATINO	TUMOR FREE	0:LIVING	9.79	0:DiseaseFree	9.79	214	1	1	0.12	-0.09	-0.14	-0.06	-0.08	1.06	-0.03	0.31	0.54	-0.27	-0.8	0.31	-0.3	-0.84	-0.87	-0.6	1.06	1.95	-0.71	0.37	1.16	1.53	-1.62	-2.7	0	0.35
TCGA-E3-A3E3	CL1		No	28.47	Low	4.76	Classical	49	Female	NO	T2	N0	M0	WHITE	NOT HISPANIC OR LATINO	WITH TUMOR	0:LIVING	30.29	0:DiseaseFree	30.29	215	1	1	-0.09	-0.7	0.37	0.14	-0.12	-0.63	0.08	0.83	0	-1.06	1.1	-1.08	1.67	0.4	-1.39	0.09	0.05	0.38	1.43	-0.28	1.38	-0.43	-0.8	1.7	0	-0.67
TCGA-J8-A4HY	CL1			0	High	8.39	Classical	68	Female	NO	T4a	N1b	MX	WHITE	HISPANIC OR LATINO	TUMOR FREE	0:LIVING	0.2	0:DiseaseFree	0.2	216	1	1	-0.63	-0.24	0.11	-0.09	0.25	0	-0.04	-3.5	0.5	0.29	0.03	-0.18	0.78	0.86	-0.28	0.95	0.52	-0.19	-1.05	-0.06	1.65	1.4	-0.5	-0.21	0	-1.55
TCGA-DJ-A2QA	CL1		No	29.56	Intermediate	5.87	Follicular	56	Female	NO	T3	N0	M0	ASIAN	NOT HISPANIC OR LATINO	TUMOR FREE	0:LIVING	12.42	0:DiseaseFree	12.42	217	1	1	-0.14	-0.67	0.73	0.29	0.13	1.07	-0.35	-0.52	0	0.58	-1.56	-1.63	-0.62	0.38	-2.29	-1.52	1.78	-1.28	0.83	-0.83	3.92	1.7	-1.45	1.72	0	0.63
TCGA-E8-A437	CL1		No	28.87	Low	5.01	Classical	57	Female	NO	TX	NX	M0	WHITE	[Unknown]	TUMOR FREE	0:LIVING	7.69	0:DiseaseFree	7.69	218	1	1	0.28	-0.57	0.85	0.17	0.25	-0.19	0.47	1.31	0	0.18	-0.44	-1.44	-1.96	2.36	-0.36	-0.56	0.64	-0.09	0.64	0.1	2.06	0.66	-0.34	0.97	0	-0.13
TCGA-KS-A41F	CL1			0	Intermediate	3.76	Classical	37	Female	NO	T2	N1	M0	WHITE	[Not Evaluated]	TUMOR FREE	0:LIVING	120.89	0:DiseaseFree	120.89	219	1	1	-0.5	-1.31	-0.14	0.32	0.48	0.49	-0.67	1.33	0	-0.02	-2.15	-2.11	-0.79	0.23	-2.44	0.83	2.3	0.56	0.39	-0.76	0.84	0.92	-1.58	1.47	0	-1.17
TCGA-ET-A4KN	CL1		No	28.94	Intermediate	5.68	Tall Cell	51	Female	NO	T3	N0	MX	WHITE	[Unknown]	TUMOR FREE	0:LIVING	4.01	0:DiseaseFree	4.01	221	1	1	-0.24	-1.99	-0.56	-0.16	0.14	-0.9	-1.37	-0.32	2.46	-3.04	-3.76	-1.27	-1.78	4.72	-6.17	1.2	1.8	3.15	0.06	-1.54	0.34	1.3	0	2.23	0	2.56
TCGA-ET-A2N0	CL1		No	29.13	Intermediate	4.68	Classical	51	Female	NO	T1b	N1a	MX	WHITE	NOT HISPANIC OR LATINO	TUMOR FREE	0:LIVING	16.06	0:DiseaseFree	16.06	222	1	1	-0.14	-1.35	0.19	0.21	0.28	0.33	-0.7	0.04	0.97	0.07	-1.81	0.6	-0.34	0.57	-1.72	3.02	1.44	2.75	-0.53	-0.78	4.44	-0.15	-1.18	1.83	0	0.33
TCGA-ET-A39K	CL1		No	29.05	Intermediate	7.04	Classical	48	Female	NO	T3	N1a	MX	WHITE	NOT HISPANIC OR LATINO	TUMOR FREE	0:LIVING	72.44	0:DiseaseFree	72.44	223	1	1	0.59	-0.84	-0.06	-0.15	0.18	1.4	0.29	2.1	0	-0.97	-0.67	0.29	1.19	0.2	-3.38	1	1.45	1.03	0.15	0.09	1.15	1.52	0.43	0.24	0	0.86
TCGA-KS-A41J	CL1		No	29.85	Intermediate	3.79	Classical	28	Female	NO	T2	N1	M0	WHITE	[Not Evaluated]	TUMOR FREE	0:LIVING	15.67	0:DiseaseFree	15.67	224	1	1	0.04	-0.8	0.41	0.04	0.04	1.25	-0.14	0.86	0	-0.22	0.91	-1.58	0.8	-1.38	-2.39	-0.03	1.32	0.72	-0.17	-0.69	-2.03	-0.13	0.91	0.06	0	1.04
TCGA-E3-A3E1	CL1		No	29.68	Low	4.13	Classical	46	Female		T1	N0	M0	WHITE	NOT HISPANIC OR LATINO	TUMOR FREE	0:LIVING	40.18	0:DiseaseFree	40.18	225	1	1	-0.26	0	-0.49	0.24	-0.21	0.2	-0.13	0.18	0.68	-0.16	-0.02	0.04	0.8	-0.45	0.28	2.15	0.69	1.09	1.37	-0.25	1.66	0.7	1.02	0.85	0	2.2
TCGA-EM-A2OZ	CL1		No	28.87	Low	5.79	Classical	66	Male	YES	T1b	N0	MX	[Not Available]	[Not Available]	TUMOR FREE	0:LIVING	12.06	0:DiseaseFree	12.06	226	1	1	-0.34	-0.38	-0.13	0.14	-0.06	-0.24	-0.25	0	0.27	-0.34	-1.28	0.5	1.24	-0.35	1.34	0	-0.25	1.97	1.54	-0.21	2.03	-0.57	-0.53	1.09	0	0.14
TCGA-DO-A1K0	CL1		No	28.77	Intermediate	5.36	Classical	30	Female	NO	T3	N1b	MX	WHITE	NOT HISPANIC OR LATINO	TUMOR FREE	1:DECEASED		1:Recurred/Progressed	18.96	183	0	0	0.12	-0.78	0.04	0.01	-0.01	0.39	-0.09	0.36	0	-0.78	0.55	0.69	1.87	-0.92	-0.69	0.84	0.44	0.61	0.24	0.11	-1.01	-0.03	-1.07	-0.53	0.46	-0.79
TCGA-DE-A4MC	CL1			0	Intermediate	5.28	Classical	43	Female	NO	T3	N1b	M0	AMERICAN INDIAN OR ALASKA NATIVE	NOT HISPANIC OR LATINO	WITH TUMOR	1:DECEASED		1:Recurred/Progressed	10.91	184	0	0	0.21	-0.91	0.21	-0.34	-0.29	1.62	-0.23	1.36	0	-3.75	1.56	0.47	1.01	1.97	-2.74	1.87	0.41	0.93	-0.95	-0.21	-0.53	2.77	-1.68	-0.5	0	-2.09
TCGA-FE-A234	CL1		No	28.69	Intermediate	4.09	Classical	26	Female	NO	T2	N1	MX	WHITE	NOT HISPANIC OR LATINO	WITH TUMOR	1:DECEASED		1:Recurred/Progressed	15.87	187	0	0	0.27	-0.65	0.08	-0.1	-0.2	0.24	-0.22	-0.38	0.35	-2.32	0.33	0.81	2.9	-0.5	-1.09	-0.45	0.2	-0.22	0.81	-0.08	-2.3	1.83	-0.33	0.06	0	-0.06
TCGA-BJ-A3PU	CL1		No	29.46	Intermediate	5.94	Classical	52	Male	NO	T3	N1a	M0	WHITE	NOT HISPANIC OR LATINO	WITH TUMOR	1:DECEASED		1:Recurred/Progressed	7.26	220	0	0	-0.05	-1.95	0.26	-0.22	0.06	0.49	-0.34	-0.06	0	-1.92	-0.83	-0.06	-0.01	2.53	-1.82	-0.36	1.02	3.3	-0.03	-0.09	0.47	0.68	0.78	-0.04	0	1.24
TCGA-FE-A238	CL1			0	Intermediate	5.27	Classical	36	Female	NO	T3	N0	MX	WHITE	NOT HISPANIC OR LATINO	WITH TUMOR	1:DECEASED		1:Recurred/Progressed	14.16	227	0	0	0.58	-1.07	0.24	0	0.03	-1.13	0.32	-0.56	0.38	-0.1	-0.18	0.46	2.07	-0.44	0.9	-0.59	-0.29	0.55	1.23	0.46	0.72	-0.78	-0.6	2.81	0	-0.52
TCGA-BJ-A0ZH	CL2		No	29.96	Intermediate	5.96	Tall Cell	52	Female	NO	T2	N1b	MX	WHITE	NOT HISPANIC OR LATINO	[Not Available]	1:DECEASED				229	0		0.06	-0.63	0.15	0.04	-0.28	0.46	0	0.25	0	-0.33	0.4	0.46	0.65	-0.95	0.19	-0.27	1.24	1.31	0.31	-0.2	1.29	1.55	0.92	0.12	0	1.52
TCGA-EL-A3CM	CL2		No	28.19	Intermediate	8.62	Classical	64	Female		T3	N1b	M0	WHITE	HISPANIC OR LATINO	[Unknown]	1:DECEASED	26.71			233	0		0.28	0.09	0.15	0.02	-0.18	0.13	-0.11	1.06	1.95	-0.92	1.36	-0.14	1.31	3.33	-0.63	0.27	0.3	-1.11	-0.47	1.19	-1.66	1.65	-0.76	-0.67	0	2.64
TCGA-BJ-A0ZB	CL2		No	29.91	High	8	Classical	66	Male	NO	T3	N1b	M0	WHITE	NOT HISPANIC OR LATINO	TUMOR FREE	1:DECEASED				237	0		-0.16	-0.24	0.34	0.35	-0.09	0.96	-0.07	0.91	0	-0.17	-0.21	-1.38	2.8	3.11	-1.71	-1.15	0.67	-0.23	-1.02	-0.37	0.33	1.58	-2.41	0.82	0.37	-0.39
TCGA-EL-A3MZ	CL2		No	29.1	High	7.36	Classical	66	Male	NO	T4	N1	MX	WHITE	NOT HISPANIC OR LATINO	TUMOR FREE	1:DECEASED	52.46			246	0		0.08	-0.58	0.01	-0.24	-0.08	0.72	-0.43	0.94	0	-0.89	-0.07	1.35	1.44	2.81	-2.96	1.13	0.42	0.29	-0.59	0.39	-0.23	2.32	-0.15	-0.45	0	0.95
TCGA-DJ-A1QI	CL2		No	28.83	Low	5.94	Classical	63	Female	NO	T2	N0	M0	WHITE	NOT HISPANIC OR LATINO	TUMOR FREE	1:DECEASED				259	0		0.39	-0.6	0.22	-0.08	-0.22	0.35	-0.17	2.27	0.7	0.41	0.62	0.28	3.61	0.3	2.25	-0.16	-0.05	0.04	0.43	1.24	-0.88	-0.92	-2.64	-0.09	0	-0.42
TCGA-EL-A3T7	CL2		No	29.97	Intermediate	5.36	Classical	47	Female	NO	T2	N0	M0	WHITE	NOT HISPANIC OR LATINO	TUMOR FREE	1:DECEASED				265	0		0.52	-0.43	0.69	0.07	-0.01	0.77	0.05	3.25	0	-0.38	0.49	-0.23	2.06	1.43	0.96	1.38	0.48	1.18	0.39	0.78	-2.21	-2.86	1.11	1.26	0	2.74
TCGA-DJ-A2PN	CL2		No	28.53	Low	5.99	Classical	70	Female	NO	T1b	N0	M0	WHITE	NOT HISPANIC OR LATINO	TUMOR FREE	1:DECEASED				273	0		-0.32	0.84	0.32	0	-0.1	-0.62	-0.34	0.56	0	0.19	-0.67	0.9	-0.66	0.67	-0.64	0.63	0.31	2.5	-0.45	0.02	0.63	-1.87	0.6	-1.6	0	0.59
TCGA-FE-A235	CL2		No	29.47	Intermediate	4	Classical	26	Female	NO	T2	N1	MX	WHITE	NOT HISPANIC OR LATINO	TUMOR FREE	1:DECEASED				285	0		1.38	-0.64	-0.15	-0.39	0.24	1.28	-0.11	1.94	0	-1.21	-2.25	0.41	-0.98	-0.07	1.13	-1.07	0.29	-0.06	0.61	0.32	-0.81	1.52	0.2	-0.53	0	2.17
TCGA-BJ-A0Z3	CL2		No	29.48	Low	3.49	Classical	33	Female		T1	N0	M0	WHITE	NOT HISPANIC OR LATINO	TUMOR FREE	1:DECEASED				293	0		-0.05	0.05	0.07	0.08	0.02	0.74	0.32	0.52	0.84	0.26	-0.24	-1.47	1.02	0.25	0.35	-0.69	0.11	1.75	-0.15	0.18	-0.58	-2.08	0.18	1.22	0.34	-1.89
TCGA-EL-A3ZS	CL2	CCDC6_RET		0	Intermediate	3.58	Classical	22	Female	NO	T1a	N1	M0	WHITE	NOT HISPANIC OR LATINO	TUMOR FREE	1:DECEASED				310	0		0.01	0.93	0.33	-0.36	0.06	-0.62	-0.13	0	0.79	-0.23	1.49	1.24	-0.49	0.45	0.93	0.99	-0.54	1.15	-0.71	0.5	1.59	-0.74	1.11	1.92	0.45	0.72
TCGA-EL-A3CT	CL2		No	30.12										WHITE	NOT HISPANIC OR LATINO	[Unknown]	1:DECEASED	60.91			321	0		-0.05	-0.29	-0.46	-0.63	-0.59	-0.73	-0.62	1.62	1.86	-1.3	2.88	1.5	0.63	-1.38	-0.4	-1.06	0.53	1.99	0.94	-0.42	-3.42	2.19	2.8	1.3	0	2.11
TCGA-EL-A3CV	CL2		No	28.68	Intermediate	6.7	Classical	40	Male	NO	T3	N1b	M0	WHITE	HISPANIC OR LATINO	TUMOR FREE	1:DECEASED				322	0		0.42	-0.48	-0.28	-0.44	-0.64	-1.34	-0.2	-0.67	0.41	-1.69	1.91	1.47	1.25	2.47	-0.04	0.19	-0.87	1.74	0.53	1.78	-1.84	-1.31	0.34	-0.15	0.98	1.13
TCGA-EL-A3CR	CL2		No	28.75	Intermediate	9.29	Classical	78	Female	NO	T3	N1b	M0	WHITE	NOT HISPANIC OR LATINO	[Unknown]	1:DECEASED	7.65			324	0		1.22	-0.39	0.09	-0.19	-0.34	0.14	0.57	1.43	0	-0.39	1.48	0.11	0.36	2.96	-0.21	-0.07	0.26	1.9	-0.33	2.05	0.67	1.59	2.08	1.99	0	7.44
TCGA-EL-A3MY	CL2		No	29.33	High	11.83	Classical	81	Male	NO	T4	NX	M1	WHITE	NOT HISPANIC OR LATINO	WITH TUMOR	1:DECEASED	17.51			329	0		0.41	-0.13	0.7	-0.31	-0.18	-2.15	-0.29	1.69	0.45	-1.48	-0.06	2.07	1.21	4.85	-0.36	0.14	-0.63	3.03	-0.12	0.89	-2.89	1.58	1.36	-0.48	0	1.18
TCGA-EL-A3T9	CL2	C12orf12_RET,ERC1_RET	No	29.77	High	8.72	Classical	69	Female	NO	T4	N1	MX	WHITE	NOT HISPANIC OR LATINO	WITH TUMOR	1:DECEASED	5.72			330	0		0.88	0.16	0.06	-0.78	-0.13	-3.7	-0.6	1.64	0	-6.23	-1.82	0.84	0.85	4.17	-2.39	0.41	-3.08	1.11	-0.76	0.37	-7.34	2.38	1.84	1.37	0	-0.02
TCGA-EM-A22P	CL2		No	29.3	Intermediate	6.48	Classical	64	Male	NO	T1b	N1b	MX	[Not Available]	[Not Available]	TUMOR FREE	1:DECEASED				343	0		0.13	0.67	0.27	-0.23	-0.04	0.35	-0.15	0.95	3.35	-2.88	0.27	0.5	1.11	4.74	0.75	0.23	0.51	0.37	-0.4	0.92	1.21	-0.22	0.65	-0.05	0	3.07
TCGA-GE-A2C6	CL2		No	28.19	Intermediate	3.85	Classical	33	Female	NO	T2	N1b	MX	WHITE	NOT HISPANIC OR LATINO	TUMOR FREE	1:DECEASED				344	0		0.26	0.03	0.16	-0.13	0.06	0.99	0.04	0.93	0.42	-0.39	0.92	-0.57	0.78	2.91	0.67	0.61	1.04	-0.43	0.08	-0.3	-0.46	1.99	0.38	-0.23	0.42	0.56
TCGA-EL-A3D6	CL2		No	30.06										WHITE	HISPANIC OR LATINO	[Unknown]	1:DECEASED				364	0		0.19	0.14	0.25	-0.61	-0.51	-0.44	-0.27	1.4	0.48	-2.58	-0.68	1.49	2.12	0.53	-0.18	0.77	-0.37	1.32	0.49	0.38	-5.6	2.47	-0.63	0.81	0	-0.58
TCGA-FE-A23A	CL2		No	29.17	Low	3.91	Classical	27	Female	NO	T2	N0	MX	WHITE	NOT HISPANIC OR LATINO	TUMOR FREE	1:DECEASED				372	0		0.49	-0.84	0.67	0.26	-0.04	-1.07	0.26	0.12	0	-0.52	-0.9	0.68	0.22	0.43	-0.38	0	0.89	1.25	-0.09	-0.25	-5.19	0.84	-1.04	-1.17	0	-0.1
TCGA-H2-A26U	CL2		No	30.15	Intermediate	6.77	Classical	54	Female	NO	T3	N0	MX	WHITE	NOT HISPANIC OR LATINO	TUMOR FREE	1:DECEASED				375	0		0.13	-0.42	0.34	-0.05	-0.2	0.82	0.3	0.41	1.92	-2.83	1.04	1.45	1.75	3.12	0.46	0.74	-0.38	0.8	-0.87	0.39	-3.09	0.53	0.41	-1.77	0	-0.29
TCGA-EL-A3T6	CL2		No	29.28	Intermediate	4.45	Classical	34	Female	NO	T3	N0	M0	WHITE	HISPANIC OR LATINO	TUMOR FREE	1:DECEASED				380	0		-0.11	-1.94	0.15	-0.23	-0.31	-0.28	-0.52	-2.95	0	-0.01	0.96	2.03	-0.71	0.13	-1.25	0.27	0.3	2.88	-1.04	-0.1	-2.51	-0.9	1.22	1.11	0.39	0.98
TCGA-EM-A22I	CL2		No	29.08	Intermediate	6.79	Classical	52	Female	NO	T3	N0	MX	[Not Available]	[Not Available]	TUMOR FREE	1:DECEASED				396	0		0.35	-0.85	0.48	-0.28	-0.06	-0.32	-0.14	1.48	1.1	-0.73	1.11	1.61	1.01	0.89	-0.92	-0.19	0.18	0.93	-0.08	-0.05	-3.39	0.62	-0.43	0.14	0	-0.61
TCGA-EL-A3CL	CL2		No	29.01										WHITE	NOT HISPANIC OR LATINO	[Unknown]	1:DECEASED	31.64			398	0		0.63	-0.34	0.24	-0.14	-0.08	-0.18	-0.32	2.29	0	-1.3	-0.83	1.78	0.21	-0.26	1.26	1.33	0.66	0.61	-0.86	0.18	-3	-1.27	-0.36	0.97	0	-0.15
TCGA-BJ-A0Z9	CL2		No	28.76	Intermediate	7.4	Tall Cell	57	Female	NO	T3	N0	MX	WHITE	NOT HISPANIC OR LATINO	TUMOR FREE	1:DECEASED				401	0		0.34	-2.48	0.87	0	-0.28	-7.26	-0.28	-3.58	0	-0.28	-1.3	0.01	1.06	0.94	-1.78	-0.94	-0.18	3.72	0.14	-0.34	-6.78	-0.08	4.33	0.54	0	1.77
TCGA-DE-A0Y3	CL2		No	30.14	High	10.55	Classical	60	Female	NO	T4a	N1b	M1	ASIAN	NOT HISPANIC OR LATINO	TUMOR FREE	1:DECEASED				407	0		0.24	-0.11	0.14	-0.02	-0.03	-0.34	-0.11	1.2	0	-0.22	0.89	1.87	1.33	-0.28	-1.99	0.02	0.63	2.05	0.94	0.13	-3.34	-0.72	-0.17	-1.64	0.82	-0.29
TCGA-DE-A0Y2	CL2	BRAF_MACF1,MACF1_BRAF	No	30.12	Intermediate	3.82	Classical	30	Female	NO	T2	N1a	M0	WHITE	NOT HISPANIC OR LATINO	TUMOR FREE	1:DECEASED				408	0		-0.14	-0.58	0.08	-0.16	-0.18	-1.15	-0.42	0.45	0	-0.33	-0.73	1.67	1.23	-0.32	-0.75	1.62	0.29	0.43	0.08	-0.43	-5.19	-1.82	1.57	-2.8	0	1.08
TCGA-EM-A1CU	CL2		No	28.96	Intermediate	5.05	Classical	31	Male		T3	N1a	M0	[Not Available]	[Not Available]	[Not Available]	1:DECEASED				420	0		0.57	0.25	0.26	0.01	-0.06	0.55	0.02	1.31	0	-1.7	-2.97	1.07	1.04	-0.08	-1.1	-0.74	1.01	1.24	0.2	-0.26	-2.58	-0.15	0.09	0.91	0.79	1.45
TCGA-EM-A1CS	CL2		No	29.78	Low	4.79	Classical	55	Female		T1	N0	MX	[Not Available]	[Not Available]	[Not Available]	1:DECEASED				440	0		0.09	-0.56	0.1	-0.03	0.11	0.8	0.36	0.14	0.91	0.05	-2.64	-2.86	1.39	0.49	1.95	0.98	-1.14	-1.3	-0.51	0.47	2.3	0.6	-1.1	-1.32	0	-0.36
TCGA-DO-A1JZ	CL2	CCDC6_RET	No	29.16	Low	5.09	Follicular	23	Female	NO	T2	NX	MX	BLACK OR AFRICAN AMERICAN	NOT HISPANIC OR LATINO	TUMOR FREE	1:DECEASED				451	0		0.77	-0.98	0.53	-0.18	-0.08	-0.95	-0.13	1.03	0	-1.74	-1.14	-0.14	-1.96	0.3	0.02	1.6	1.01	-4.18	-0.09	-0.61	-2.4	0.66	-0.24	2.62	0	-3.07
TCGA-DJ-A3VA	CL2		No	30.07	Intermediate	3.7	Classical	39	Female	NO	T1b	N1a	M0	[Unknown]	NOT HISPANIC OR LATINO	TUMOR FREE	0:LIVING	11.93	0:DiseaseFree	11.93	228	1	1	-0.65	-0.28	-0.07	-0.51	0.15	0.04	-0.57	1.2	0.38	-1.76	-0.89	0.72	2.6	-0.24	-0.89	0.58	0.44	1.09	-0.27	-0.33	-0.67	-0.26	0.07	-2.27	0	-0.9
TCGA-EM-A4FQ	CL2		No	28.81	Intermediate	4.41	Follicular	42	Female	NO	T2	N1	MX	[Unknown]	[Unknown]	TUMOR FREE	0:LIVING	9.79	0:DiseaseFree	9.79	230	1	1	0.3	-0.09	-0.27	-0.07	-0.43	0.43	-0.07	-0.52	0.42	-0.37	-0.24	1.16	0.68	1.87	0.45	0.37	1.45	0.78	0.52	-0.3	0	1.75	0.08	0.97	0	2.17
TCGA-FE-A3PC	CL2		No	29.89	Intermediate	4.66	Classical	37	Female	NO	T3	N1	MX	WHITE	NOT HISPANIC OR LATINO	TUMOR FREE	0:LIVING	85.61	0:DiseaseFree	85.61	232	1	1	-0.11	-0.61	0.48	0	0.06	-0.52	0.07	-0.65	0	-0.1	0.76	0.61	0.95	-1.38	0.75	-1.52	0.99	1.45	-0.07	-0.03	-0.65	1.04	1.44	0.41	0	0.87
TCGA-DJ-A2PZ	CL2		No	29.45	Intermediate	6.55	Classical	63	Male	NO	T3	N0	M0	WHITE	NOT HISPANIC OR LATINO	TUMOR FREE	0:LIVING	8.41	0:DiseaseFree	8.41	234	1	1	-0.42	-0.26	-0.43	0.08	-0.06	0.07	-0.24	1.58	0	-0.1	0.86	0.23	1.24	1.54	-0.92	-1.52	0.19	1.04	0.31	0.27	2.22	0.07	0.71	0.81	0	4.04
TCGA-EL-A3CP	CL2		No	29.2			Follicular	50	Female	NO	T1	NX	M0	BLACK OR AFRICAN AMERICAN	NOT HISPANIC OR LATINO	TUMOR FREE	0:LIVING	158.71	0:DiseaseFree	158.71	235	1	1	0.32	0.04	0.45	-0.01	-0.03	0.85	0.35	0.62	0	0.89	-0.37	0.43	2.68	2.68	-3.06	0.15	0.23	-1.23	1.23	0.55	-2.18	-0.5	-3.25	0.27	0.79	-1.3
TCGA-DJ-A1QH	CL2		No	28.82	Intermediate	7.39	Tall Cell	58	Female	YES	T3	N1a	M0	WHITE	NOT HISPANIC OR LATINO	TUMOR FREE	0:LIVING	7.98	0:DiseaseFree	7.98	236	1	1	0.19	-1.11	0.11	-0.1	-0.16	-0.14	0.13	0.49	0	-0.33	-2.32	1.29	1.56	3.67	-0.91	1.55	-0.29	-0.19	0.39	0.04	-2.06	0.89	-0.94	1.15	0.36	-0.97
TCGA-BJ-A290	CL2		No	29.81	Intermediate	8.95	Tall Cell	70	Male		T3	N1a	M0	WHITE	NOT HISPANIC OR LATINO	WITH TUMOR	0:LIVING	20.6	0:DiseaseFree	20.6	238	1	1	0.16	-0.45	0.58	-0.1	-0.23	1.57	-0.16	0.22	0.4	-4.31	0.75	-3.05	1.32	4.16	-0.86	1.38	1.03	-3	-0.29	-0.27	-2.33	0.49	-0.02	0.96	0	-0.97
TCGA-EL-A3D0	CL2		No	29.92										WHITE	NOT HISPANIC OR LATINO	WITH TUMOR	0:LIVING	1.45	0:DiseaseFree	1.45	239	1	1	0.13	0.87	0.24	-0.34	-0.36	1.47	0.21	-0.45	1.06	-2.68	-0.03	-0.35	0.06	3.23	-1.05	0.29	0.54	-2.14	-0.02	-1.07	0	1.2	-0.03	0.16	1.06	-1.7
TCGA-BJ-A18Z	CL2		No	29.33										WHITE	NOT HISPANIC OR LATINO	[Not Available]	0:LIVING	20.7	0:DiseaseFree	20.7	240	1	1	0.09	0.01	0.66	-0.21	0.03	0.83	0.06	1.31	0.66	-1.03	0.39	0.6	2.13	3.14	-0.17	-0.07	-0.09	0.83	0.09	-0.11	-0.7	1.55	-0.09	0.77	0	0.13
TCGA-DJ-A2PY	CL2		No	29.35	Intermediate	5.43	Tall Cell	46	Female	NO	T3	N1a	M0	WHITE	NOT HISPANIC OR LATINO	TUMOR FREE	0:LIVING	8.77	0:DiseaseFree	8.77	241	1	1	-0.45	-0.08	-0.14	-0.58	-0.29	0.04	-0.38	-1.48	0	-0.6	-0.32	1.58	2.61	4.08	-0.12	-1.52	0.1	0.52	0.9	0.38	-0.53	-0.25	-0.87	1.35	0	1.15
TCGA-DJ-A3V5	CL2			0	Intermediate	8.5	Tall Cell	76	Female	NO	T3	N0	M0	WHITE	NOT HISPANIC OR LATINO	TUMOR FREE	0:LIVING	19.19	0:DiseaseFree	19.19	242	1	1	-0.1	-0.65	0.51	0.07	0.02	-0.05	-0.2	-1.5	0	-0.87	-0.34	-0.02	1.71	3.93	-1.43	-0.59	-0.31	0.38	0.24	0.66	1.19	-0.16	-0.88	0.76	0.38	0.88
TCGA-E8-A3X7	CL2			0	High	5.86	Classical	57	Female	NO	T4a	N0	M0	WHITE	NOT HISPANIC OR LATINO	WITH TUMOR	0:LIVING	19.58	0:DiseaseFree	19.58	243	1	1	-0.36	-1.33	0.44	-0.08	0.1	1.16	-0.21	0.63	0.58	0.11	-1.19	0.79	0.93	4.24	-3.11	-0.22	1.02	1.14	-0.22	-0.28	2.18	0.93	-0.6	0.26	0	0.78
TCGA-ET-A25M	CL2			0	Intermediate	3.85	Classical	33	Male	NO	T2	N1	MX	WHITE	NOT HISPANIC OR LATINO	TUMOR FREE	0:LIVING	12.32	0:DiseaseFree	12.32	244	1	1	-0.05	-0.71	0.11	0.09	0.01	0.14	0.26	1.05	0	-2.43	0.23	0.13	1.64	2.83	-0.97	-0.62	0.44	-0.83	0.51	-0.02	2.14	0.62	-1.92	0.18	0	-1.09
TCGA-FY-A3YR	CL2			0	Intermediate	6.63	Classical	64	Female	NO	T3	N1a	MX	WHITE	NOT HISPANIC OR LATINO	TUMOR FREE	0:LIVING	6.87	0:DiseaseFree	6.87	245	1	1	-0.1	-0.73	0.21	-0.38	-0.19	-0.22	-0.16	-2.04	0.54	-0.9	-1.28	0.65	2.25	5.2	-1.57	0.7	0.28	2.28	-0.2	0	0.3	-0.02	-1.02	-0.21	0	0.88
TCGA-ET-A25L	CL2			0	Intermediate	7.06	Tall Cell	52	Female	NO	T3	N1b	MX	WHITE	NOT HISPANIC OR LATINO	TUMOR FREE	0:LIVING	14.78	0:DiseaseFree	14.78	247	1	1	0.41	-0.64	0.11	-0.22	-0.2	0.69	0.08	-0.54	0	-2.24	-0.65	1.09	0.88	3.94	-0.55	2.42	0.43	-0.62	-0.78	-0.64	1.29	2.31	-2.11	0.77	0	1.29
TCGA-ET-A3BT	CL2		No	28.57	Intermediate	5.55	Tall Cell	60	Female	YES	T2	N1b	MX	WHITE	NOT HISPANIC OR LATINO	TUMOR FREE	0:LIVING	24.7	0:DiseaseFree	24.7	248	1	1	-0.05	-0.61	0.34	0.04	0.02	0.95	0.19	1.59	0	-0.22	0.23	-0.5	1.52	4.83	-2.27	0.12	-0.2	-0.25	0.72	0.62	-0.64	0.99	-0.95	0.62	0	1.03
TCGA-ET-A39P	CL2		No	28.24	Intermediate	9.43	Classical	73	Female	NO	T3	N0	MX	BLACK OR AFRICAN AMERICAN	NOT HISPANIC OR LATINO	TUMOR FREE	0:LIVING	58.67	0:DiseaseFree	58.67	249	1	1	-0.17	-0.66	-0.37	-0.01	0	0.65	-0.13	-2.53	0	0.23	-0.66	-0.22	1.2	2.21	-2.02	0.38	-0.01	-0.63	-0.03	-0.22	2.4	1.84	-1.37	-0.54	0	0.07
TCGA-ET-A25R	CL2		No	29.76	Intermediate	5.86	Tall Cell	51	Female	NO	T3	NX	MX	WHITE	NOT HISPANIC OR LATINO	TUMOR FREE	0:LIVING	20.43	0:DiseaseFree	20.43	250	1	1	0.2	-0.97	0.62	-0.16	-0.02	1.05	0.27	0.28	0	-0.66	0.16	0.24	0.5	2.33	-2.25	0.7	0.47	0.45	-0.83	-0.7	1.73	1.24	-0.72	0.2	0	-0.29
TCGA-EM-A4FN	CL2			0	Intermediate	4.49	Classical	49	Female	NO	T1b	N1b	MX	[Unknown]	[Unknown]	TUMOR FREE	0:LIVING	8.61	0:DiseaseFree	8.61	251	1	1	0.51	-1.55	0.34	-0.01	-0.17	0.43	0.21	0.97	0	0.01	0.09	-0.2	1.87	0.05	-1.42	-0.35	0.98	-0.17	-0.42	0.13	0.73	1.54	0.86	1.1	0	0.33
TCGA-KS-A4I9	CL2		No	28.82	Low	4.19	Classical	46	Female	[Unknown]	T1b	N0	M0	BLACK OR AFRICAN AMERICAN	[Not Evaluated]	[Unknown]	0:LIVING	17.44	0:DiseaseFree	17.44	252	1	1	0.23	-1.44	0.46	0.03	-0.13	0.22	0.28	-0.09	0.92	0.39	-0.27	0.62	1.56	1.29	-2.12	0.17	0.4	0.93	-0.59	0.26	-0.04	-0.4	0.29	0.73	0	0.53
TCGA-E8-A44K	CL2		No	28.12	Low	4.6	Classical	50	Female	NO	T1b	N0	M0	ASIAN	NOT HISPANIC OR LATINO	TUMOR FREE	0:LIVING	13.76	0:DiseaseFree	13.76	253	1	1	0.14	-0.96	0.26	-0.27	-0.08	-0.3	-0.03	-1.31	0	-1.12	-0.77	1.26	-0.1	2.56	-2.15	1.18	0.84	2	-0.45	-0.06	0.06	-0.19	1.5	0.22	0	1.43
TCGA-FY-A40L	CL2			0	High	5.91	Classical	55	Female	NO	T4a	N1b	MX	WHITE	NOT HISPANIC OR LATINO	TUMOR FREE	0:LIVING	6.57	0:DiseaseFree	6.57	254	1	1	-0.16	-0.62	0.16	-0.37	-0.07	0.62	-0.32	-1.44	0	-0.29	0.51	1.37	1.94	4.04	-0.69	0.19	-0.31	0.76	-0.03	0.22	0.9	1.46	0.37	-1.77	0	0
TCGA-E8-A436	CL2		No	27.64	Intermediate	4.99	Classical	53	Female		T2	N1b	M0	ASIAN	NOT HISPANIC OR LATINO	TUMOR FREE	0:LIVING	14.95	0:DiseaseFree	14.95	256	1	1	0.24	0.01	0.58	-0.22	0.11	-0.56	0.08	-0.82	0.76	-0.28	1.82	1.7	1.13	0.25	-0.9	0.25	-0.27	1.28	0.01	-0.01	1.33	0.45	0.85	0.34	0	0.27
TCGA-DJ-A2Q6	CL2		No	29.47	Intermediate	4.43	Classical	38	Female	NO	T1b	N1b	M0	WHITE	NOT HISPANIC OR LATINO	TUMOR FREE	0:LIVING	8.61	0:DiseaseFree	8.61	257	1	1	-0.02	0.13	0.07	-0.07	-0.05	0.5	0.21	-0.87	1.78	0.39	1.37	0.83	3.28	3.05	-0.52	0.36	0.13	-0.61	0.36	0.7	-1.75	-0.5	-1.11	-0.68	0	2.17
TCGA-EL-A3T8	CL2		No	29.44	Low	4.24	Classical	36	Male	NO	T2	N0	M0	ASIAN	NOT HISPANIC OR LATINO	TUMOR FREE	0:LIVING	95.3	0:DiseaseFree	95.3	258	1	1	0.46	1.11	0.56	0.17	0.16	0.82	-0.07	0.34	0	-1.3	2.8	0.63	0.44	-0.58	1.25	-0.22	0.2	0.06	0.65	-0.32	-1.99	-0.46	0.21	-0.72	0	0.03
TCGA-DJ-A2PV	CL2		No	28.64	Low	5.26	Classical	53	Female	NO	T2	N0	M0	WHITE	NOT HISPANIC OR LATINO	TUMOR FREE	0:LIVING	7.82	0:DiseaseFree	7.82	260	1	1	0.11	1.39	-0.15	0.23	0.03	-0.25	0.19	0.44	0.73	-0.43	0.49	-0.8	1.96	0.02	1.94	0.46	-0.41	0.37	-0.34	0.23	0.51	-2.87	0.4	-0.5	0	0.33
TCGA-DJ-A3VE	CL2		No	30.04	Low	4.51	Classical	50	Male	NO	T1b	N0	M0	WHITE	NOT HISPANIC OR LATINO	TUMOR FREE	0:LIVING	18.96	0:DiseaseFree	18.96	261	1	1	-0.09	-0.34	0.43	-0.25	0.18	-0.55	-0.26	0.05	0.47	0.09	0.92	0.19	1.1	-0.03	0.04	0.02	0.42	2.06	1.18	0.17	-3.88	-1.38	2.84	1.79	0	0.79
TCGA-DJ-A2PW	CL2		No	28.61	Intermediate	6.58	Classical	65	Male	NO	T3	N1a	M0	WHITE	NOT HISPANIC OR LATINO	TUMOR FREE	0:LIVING	7.69	0:DiseaseFree	7.69	262	1	1	0.32	-0.74	0.4	0.2	-0.19	0.16	-0.29	3.64	0.41	1.36	-0.66	1.57	1.67	3.15	-0.68	1.2	0.56	0.19	0.36	0.89	-2.31	-0.78	0.84	0.15	0	0.95
TCGA-EL-A4K0	CL2		No	28.95										WHITE	NOT HISPANIC OR LATINO	TUMOR FREE	0:LIVING	18.99	0:DiseaseFree	18.99	263	1	1	0.28	0.71	-0.04	-0.01	-0.05	0.57	-0.05	3.08	0.78	0.35	1.94	0.45	3.62	1.6	0.65	1.45	-0.25	-0.64	0.77	2.26	-1.95	-2.4	-0.72	-0.34	0.44	0.76
TCGA-EL-A3GY	CL2		No	30.23	High	7.55	Classical	40	Female	NO	T1	N1	M1	WHITE	NOT HISPANIC OR LATINO	TUMOR FREE	0:LIVING	101.05	0:DiseaseFree	101.05	264	1	1	-0.01	-0.45	0.14	0.22	-0.06	-0.63	-0.13	0.56	0.33	-0.69	-1.09	0.53	2.91	-0.56	0.6	0.19	-0.02	1.36	0.03	0.65	-1.06	-1.09	0.99	-0.5	0	0.81
TCGA-EL-A3GV	CL2		No	29.29	Intermediate	6.77	Classical	65	Female	NO	T3	N0	M0	WHITE	NOT HISPANIC OR LATINO	TUMOR FREE	0:LIVING	50.33	0:DiseaseFree	50.33	266	1	1	0.12	0.27	-0.52	0.37	-0.08	0.55	-0.11	0.74	0.75	-0.17	-0.22	0.22	1.78	0.23	1.84	-0.08	-0.08	0.94	0.48	0.25	-0.28	-0.06	0.6	-0.21	0	0.06
TCGA-ET-A3DP	CL2		No	27.5	Low	4.19	Classical	43	Female	NO	T2	NX	MX	BLACK OR AFRICAN AMERICAN	NOT HISPANIC OR LATINO	TUMOR FREE	0:LIVING	56.83	0:DiseaseFree	56.83	267	1	1	0.87	-0.16	-0.95	0.17	-0.09	0.99	0.28	0.59	0	-0.65	-0.91	-1.2	2.14	-0.71	-1.1	-0.22	0.27	-0.84	0.61	1.26	-0.27	-0.66	0.15	-0.24	0	-0.09
TCGA-ET-A3BQ	CL2		No	29.64	Low	4	Classical	27	Female	NO	T2	N0	MX	WHITE	NOT HISPANIC OR LATINO	TUMOR FREE	0:LIVING	2.43	0:DiseaseFree	2.43	268	1	1	0.24	-0.21	0.24	0.24	0.13	0.91	0.08	-0.43	0	-0.53	-0.22	0.24	1.19	-0.75	0.75	-0.13	0.56	0.21	-0.19	-0.01	-1.9	-0.35	-1.03	-0.73	0.63	-1.62
TCGA-EL-A3H8	CL2		No	29.84	Intermediate	4.7	Classical	35	Female	NO	T3	N1	M0	WHITE	NOT HISPANIC OR LATINO	TUMOR FREE	0:LIVING	131.04	0:DiseaseFree	131.04	269	1	1	0.05	-0.17	0.42	-0.19	0.04	0.37	0.05	0.28	0	-1.35	0.7	0.7	2.6	0.38	-0.01	0.05	0.13	0.79	0.38	0.55	-3.19	-0.5	-0.56	0.56	0	-1.1
TCGA-BJ-A45J	CL2		No	28.52	Intermediate		Tall Cell	39	Female		T1a	N1a	M0	WHITE	NOT HISPANIC OR LATINO	TUMOR FREE	0:LIVING	5.06	0:DiseaseFree	5.06	270	1	1	0.61	0.4	0.69	-0.25	-0.1	0.15	0.17	1.64	0	-1.29	-0.43	0.83	-0.89	1.6	0.22	0.3	1.11	0.66	-0.89	0.74	-2.41	-0.86	-0.85	-1.25	0	2.25
TCGA-KS-A4I5	CL2		No	29.04	Intermediate	4.43	Classical	49	Female	NO	T1b	N1b	M0	WHITE	[Not Evaluated]	TUMOR FREE	0:LIVING	6.73	0:DiseaseFree	6.73	271	1	1	0.93	-1.04	0.99	0.04	-0.04	0.67	0.2	0.58	1.89	-1.99	-1.29	0.34	0.32	-0.44	0.5	-0.98	1.32	1.86	0.47	-0.34	-2.27	-0.45	-1.4	1.46	0	1.05
TCGA-DJ-A13T	CL2		No	30.12	Low	3.76	Classical	37	Female	NO	T2	N0	M0	WHITE	[Not Available]	TUMOR FREE	0:LIVING	25.33	0:DiseaseFree	25.33	272	1	1	-0.04	0.02	-0.21	-0.14	-0.05	0.83	-0.11	0.19	0	-0.72	-1.57	0.43	0.46	-0.25	-0.3	1.44	0.3	-0.31	0.11	0.42	-1.06	0.14	-1.56	-2.23	0.37	0.13
TCGA-EL-A3GR	CL2		No	30.07	Intermediate	5	Classical	31	Female	NO	T3	NX	M0	WHITE	NOT HISPANIC OR LATINO	TUMOR FREE	0:LIVING	102.76	0:DiseaseFree	102.76	274	1	1	0.39	0.74	0.55	-0.1	-0.14	-0.37	-0.5	0.58	1.59	-0.4	2.17	1.84	-1.73	-1.38	0.54	1.11	-0.04	2.06	0.15	-0.23	-0.15	-1.32	0.75	-0.46	0	3
TCGA-ET-A25N	CL2			0	Intermediate	3.79	Classical	28	Female	NO	T2	N1a	MX	WHITE	NOT HISPANIC OR LATINO	TUMOR FREE	0:LIVING	14.78	0:DiseaseFree	14.78	275	1	1	0.38	0.22	-0.03	0.15	-0.13	0	-0.53	0.19	0	0.76	0.57	1.73	0.81	0.62	1.11	0.72	0.18	0.92	-0.05	-0.27	0.14	-2.49	0.06	-0.3	0	2.22
TCGA-FY-A3ON	CL2		No	29.55	Intermediate	3.85	Classical	20	Male	NO	T2	N1	MX	WHITE	HISPANIC OR LATINO	TUMOR FREE	0:LIVING	1.51	0:DiseaseFree	1.51	276	1	1	-0.11	-0.09	0.71	-0.09	-0.01	-0.98	-0.34	1.19	0.4	0.39	-1.15	1.54	-1.73	-0.41	-0.17	-0.34	0.59	1.29	-0.34	0.04	-2.5	-1.54	1.11	0.04	0	0.97
TCGA-EL-A3ZT	CL2		No	29.29	Intermediate	4.85	Classical	35	Male	NO	T3	N0	M0	WHITE	HISPANIC OR LATINO	TUMOR FREE	0:LIVING	44.61	0:DiseaseFree	44.61	277	1	1	-0.12	-0.64	0.73	0.08	0.14	-0.57	-0.27	1.55	0	-0.86	2.25	1.68	-1.64	-0.52	-0.69	0.92	1.16	3.41	-0.88	-0.12	-0.82	-0.81	0.93	-0.01	0.49	0.86
TCGA-DJ-A3VJ	CL2		No	29.77			Other specify	22	Male	NO	T3	N1a	M0	WHITE	NOT HISPANIC OR LATINO	TUMOR FREE	0:LIVING	17.35	0:DiseaseFree	17.35	278	1	1	-0.04	-0.51	0.63	-0.52	-0.12	-0.28	0.09	0.41	0	-1.57	0.31	2.28	1.88	-0.01	1.21	0.83	-0.23	3.88	-0.79	0.74	0.08	-0.68	0.59	1.72	0	0.87
TCGA-DJ-A3V9	CL2			0	Intermediate	4.69	Classical	50	Female	NO	T2	N1b	M0	WHITE	NOT HISPANIC OR LATINO	TUMOR FREE	0:LIVING	20.47	0:DiseaseFree	20.47	279	1	1	0.25	0.25	0.08	-0.19	0.2	-0.24	-0.04	1.39	0.88	0.11	1.63	1.73	1.01	-0.12	1.48	-0.1	0.1	1.51	-0.15	-0.08	0.94	-1.18	-0.15	-0.26	0	-0.05
TCGA-FY-A3I4	CL2		No	29.49	Low	4.3	Classical	34	Female		T2	N0	M0	WHITE	NOT HISPANIC OR LATINO	TUMOR FREE	0:LIVING	1.12	0:DiseaseFree	1.12	280	1	1	0.59	0.41	0.73	0.59	0.07	-1.06	0.15	0.25	2.05	-0.19	2.48	2.02	-0.59	0.68	2.07	1.39	0.44	1.82	-0.68	-0.22	2.33	-1.17	1.41	-0.11	0.34	3.85
TCGA-EL-A4JW	CL2		No	29.03										WHITE	NOT HISPANIC OR LATINO	TUMOR FREE	0:LIVING	19.28	0:DiseaseFree	19.28	281	1	1	0.19	-0.17	0.64	0.18	-0.15	-2.14	-0.22	0.03	0.44	0.09	1.26	1.5	-0.6	-0.32	1.04	0.67	-0.16	1.89	-0.06	0.29	0.78	-3.76	-0.52	1.61	0	-0.85
TCGA-ET-A25K	CL2		No	29.38	Intermediate	3.85	Classical	36	Female	NO	T2	N1a	MX	WHITE	NOT HISPANIC OR LATINO	TUMOR FREE	0:LIVING	32.33	0:DiseaseFree	32.33	282	1	1	0.67	0.37	0.17	-0.02	-0.21	-0.05	-0.07	0.3	1.36	-2.88	0.01	1.37	-0.65	-0.01	1.78	0.34	1.13	0.35	-0.32	0.57	-0.06	-0.95	-1.05	-0.48	0	0.13
TCGA-ET-A39J	CL2		No	28.84	Low	4	Classical	23	Female	NO	T2	NX	MX	WHITE	NOT HISPANIC OR LATINO	TUMOR FREE	0:LIVING	70.96	0:DiseaseFree	70.96	283	1	1	0.27	0.51	0.51	-0.03	-0.15	0.4	-0.39	0.9	0.42	-1.59	0.19	0.63	-0.02	-0.15	1.66	0.07	0.64	0.54	0.72	-0.16	-2.09	-0.86	-0.81	-0.41	0	1.08
TCGA-EM-A2P0	CL2		No	30.06	Intermediate	3.73	Classical	33	Male	NO	T2	N1b	MX	[Not Available]	[Not Available]	TUMOR FREE	0:LIVING	17.58	0:DiseaseFree	17.58	284	1	1	-0.07	0.41	-0.01	0.18	-0.1	0.44	-0.16	-0.48	1.03	-0.94	1.01	1.3	0.38	-0.35	-0.19	1.02	0.04	1.76	-0.57	0.01	0.61	-1.68	-0.34	0.65	1.03	-0.24
TCGA-DJ-A4UT	CL2	ALK_MALAT1,MALAT1_ALK	No	28.6	Low	3.4	Classical	32	Female	NO	T1a	N0	M0	WHITE	NOT HISPANIC OR LATINO	TUMOR FREE	0:LIVING	12.19	0:DiseaseFree	12.19	286	1	1	0.31	0.44	0.47	-0.03	-0.22	-0.66	-0.18	-1.77	3.07	0.04	0.18	1.43	0.04	-0.12	1.36	1.38	-0.1	-0.32	-0.51	-0.15	-3.67	-0.69	0.31	-0.97	0	2.06
TCGA-DJ-A2Q9	CL2		No	29.33	Intermediate	5.65	Tall Cell	65	Female	NO	T1b	N1a	M0	WHITE	NOT HISPANIC OR LATINO	TUMOR FREE	0:LIVING	10.35	0:DiseaseFree	10.35	287	1	1	0.07	0.83	-0.26	0.14	-0.62	-4.88	-0.87	1.31	0.42	-1.39	0.24	2.12	-0.07	1.23	1.46	-0.77	-2.5	2.38	-0.13	0.42	-0.11	-0.29	2.68	3.45	0.75	-1.08
TCGA-DJ-A2PX	CL2	AGK_BRAF,BRAF_AGK	No	29.31	Low	4.76	Follicular	55	Female	NO	T1b	N0	M0	WHITE	NOT HISPANIC OR LATINO	TUMOR FREE	0:LIVING	5.52	0:DiseaseFree	5.52	288	1	1	-0.46	1.32	-0.54	-0.37	-0.01	0.98	0.19	0.34	0	-0.07	1.29	-0.94	-0.01	0.29	0.67	0.4	0.08	1.77	0.77	0.32	-0.35	0.27	0.61	1.11	0	-1.59
TCGA-CE-A481	CL2	RET_TRIM27,TRIM27_RET		0	Low	3.73	Classical	41	Female	NO	T1	N0	M0	ASIAN	NOT HISPANIC OR LATINO	TUMOR FREE	0:LIVING	0.1	0:DiseaseFree	0.1	289	1	1	0.33	0.78	-0.07	-0.21	0.16	0.59	0.23	1.86	0	-0.38	-0.09	-0.42	0.22	0.07	-0.04	0.38	-0.47	0.09	-0.28	-0.33	-1.26	-0.11	0.87	-1.29	0	-0.81
TCGA-EM-A2CU	CL2	NCOA4_RET	No	27.9	Intermediate	4.96	Follicular	47	Female	NO	T2	N1a	MX	[Not Available]	[Not Available]	TUMOR FREE	0:LIVING	13.14	0:DiseaseFree	13.14	290	1	1	0.51	0.63	-0.21	0.23	0.13	0.78	0.78	0.54	0	0.62	-1.27	0.54	-0.17	0.2	1.8	1.27	0.18	-0.29	-0.66	-0.45	0.25	-0.63	0.38	-0.6	0	-0.59
TCGA-DJ-A3V3	CL2	CCDC6_RET		0	Low	5.28	Classical	57	Female	NO	T2	N0	M0	ASIAN	NOT HISPANIC OR LATINO	TUMOR FREE	0:LIVING	30.58	0:DiseaseFree	30.58	291	1	1	0.2	0.34	0.38	0.13	0.06	0.05	0.48	-1.39	0.79	1.18	-0.59	-0.24	0.01	0.84	0.04	0.44	0.31	1.14	0	0.02	2.01	1.04	0.52	1.08	0	0.1
TCGA-E3-A3E2	CL2		No	29.81	Intermediate	3.61	Follicular	34	Female		T1	N1a	MX	WHITE	NOT HISPANIC OR LATINO	TUMOR FREE	0:LIVING	63.14	0:DiseaseFree	63.14	294	1	1	-0.13	0.75	-0.23	-0.09	-0.12	1.09	0.32	1.51	1.7	-0.68	0.3	-1.71	2.21	-0.57	0.79	-0.2	1.12	2.02	0.26	0.65	-0.29	0.21	0.25	0.57	0	-1.39
TCGA-DJ-A3V2	CL2			0	Intermediate	4.15	Classical	44	Female	NO	T2	N1a	M0	WHITE	NOT HISPANIC OR LATINO	TUMOR FREE	0:LIVING	20.2	0:DiseaseFree	20.2	295	1	1	-0.03	-0.08	-0.01	-0.04	0.05	1.13	0.02	0.82	0.37	0.35	1.01	-1.39	1.13	-0.07	0.7	-0.85	0.38	1.94	0.24	-0.34	0.36	0.91	1.4	0.88	0.37	1.7
TCGA-DJ-A2Q5	CL2		No	29.25	Intermediate	5.28	Classical	51	Male	NO	T2	N1b	M0	WHITE	NOT HISPANIC OR LATINO	TUMOR FREE	0:LIVING	9.89	0:DiseaseFree	9.89	296	1	1	0.2	-0.44	0.08	-0.01	-0.04	0.94	0.03	-1.37	0	0.51	-0.53	-0.77	2.12	0.96	0.85	-0.57	0.1	1.42	0.61	-0.16	-1.27	0.17	0.32	0.19	0	0.91
TCGA-ET-A3BS	CL2		No	29.57	Intermediate	6.01	Classical	42	Male	YES	T3	N1a	MX	ASIAN	NOT HISPANIC OR LATINO	TUMOR FREE	0:LIVING	5.55	0:DiseaseFree	5.55	297	1	1	-0.41	0.7	-0.63	-0.01	-0.03	1.15	-0.49	0.93	0	1.4	0.16	-2.18	2.08	0.67	-0.36	-1.52	0.47	1.76	0.9	-0.09	-4.92	0.35	1.23	-1.17	0	1.77
TCGA-ET-A3DT	CL2		No	29.03	Intermediate	3.85	Classical	23	Female	NO	T2	N1a	MX	WHITE	NOT HISPANIC OR LATINO	TUMOR FREE	0:LIVING	17.97	0:DiseaseFree	17.97	298	1	1	0.02	-0.13	-0.07	-0.17	-0.23	1.05	0.02	0.82	0.89	0.04	0.06	-1.14	2.56	-0.55	0.33	-0.7	-0.95	2.26	-0.43	-0.09	-2	0.34	-0.58	-1.28	0	1.24
TCGA-E8-A44M	CL2	CCDC6_RET,RET_ANK3	No	28.71	Low	3.4	Classical	23	Female	NO	T1b	N0	M0	ASIAN	NOT HISPANIC OR LATINO	TUMOR FREE	0:LIVING	13.57	0:DiseaseFree	13.57	299	1	1	-0.2	-0.26	-0.16	0.05	0.19	0.82	0.35	-2.55	0.85	0.17	0.8	-1.79	1.17	0.01	0.56	-0.67	-1.46	1.66	-1.14	0.11	0.17	0.22	0.74	-0.7	0	-0.88
TCGA-BJ-A28Z	CL2	CCDC6_RET	No	30.05	Intermediate	5.19	Classical	46	Female		T3	N1a	M0	WHITE	NOT HISPANIC OR LATINO	[Not Available]	0:LIVING	1.22	0:DiseaseFree	1.22	300	1	1	0.03	0.11	-0.34	-0.38	-0.19	-0.14	0.07	-1.1	0	-0.73	0.7	0.86	1.42	0.57	0.07	-0.24	-0.8	2.33	-0.18	0.23	-1.28	0.06	2.2	-0.25	0	1.64
TCGA-ET-A39M	CL2		No	30.3	Low	4.3	Classical	34	Male	YES	T2	NX	MX	WHITE	NOT HISPANIC OR LATINO	TUMOR FREE	0:LIVING	84.82	0:DiseaseFree	84.82	302	1	1	0.16	-0.62	0.07	-0.46	0.25	0.77	-0.38	1	0	0.31	-0.28	-0.94	0.99	2.03	0.86	1.01	0.39	2.33	-0.77	-0.07	-1.32	2.08	1.74	1.79	0	1.24
TCGA-EL-A3ZP	CL2	CCDC6_RET		0	High	4.88	Classical	19	Male	NO	T4	N1	M0	WHITE	NOT HISPANIC OR LATINO	TUMOR FREE	0:LIVING	52.46	0:DiseaseFree	52.46	303	1	1	0.53	-0.58	0.59	-0.13	-0.07	-0.25	0.26	1.5	0	-0.96	-0.54	0.86	-0.55	0.82	-0.47	0.23	-0.99	-0.12	0.55	-0.18	-0.02	2.18	1.54	2.17	0	1.83
TCGA-DJ-A3UW	CL2		No	29.71	Low	4.36	Classical	50	Female	NO	T1b	N0	M0	WHITE	NOT HISPANIC OR LATINO	TUMOR FREE	0:LIVING	42.97	0:DiseaseFree	42.97	304	1	1	0.07	-0.19	0.12	-0.28	-0.09	0.18	-0.12	-0.64	0.9	0.16	2.82	0.32	1.25	1.14	-0.17	-0.08	-0.32	1.64	0.5	-0.17	0.43	1.6	1.01	0.87	0.52	0.89
TCGA-EM-A4FO	CL2		No	28.96	Low	6.09	Classical	72	Male	NO	T1b	N0	MX	[Unknown]	[Unknown]	TUMOR FREE	0:LIVING	8.38	0:DiseaseFree	8.38	305	1	1	0.15	0.48	-0.1	-0.17	-0.12	0.09	0.07	-0.11	1.7	0.57	3.78	0.37	0.81	0.15	1.62	0.34	-0.23	2.3	-1.3	-0.34	1.66	0.69	1.6	0.58	0	1.33
TCGA-ET-A39R	CL2	CCDC6_RET	No	28.46	Low	3.64	Classical	24	Female	NO	T1	N0	MX	WHITE	HISPANIC OR LATINO	TUMOR FREE	0:LIVING	57.06	0:DiseaseFree	57.06	306	1	1	0.22	-0.44	-0.07	-0.09	-0.05	0.72	0.19	-1.98	0	0.05	-1.79	-0.44	-1.37	0.74	-0.91	0.45	-1.48	0.34	-0.12	0.65	0.46	1.8	0.71	-0.4	0	0.87
TCGA-DJ-A4UQ	CL2	CCDC6_RET,CCDC6_RETIRF2BP2_NTRK1		0			Other specify	60	Male	NO	T3	N1b	M0	ASIAN	NOT HISPANIC OR LATINO	TUMOR FREE	0:LIVING	10.78	0:DiseaseFree	10.78	307	1	1	0	0.01	0.32	0.54	0.22	-0.11	0.04	1.12	0.44	0.01	0.5	0.74	-0.48	0.57	0.59	0.28	-0.41	0.79	0.13	-0.11	1.33	1.2	0.11	0.47	0	1.16
TCGA-CE-A485	CL2	RET_SPECC1L,SPECC1L_RET	No	28.56	Intermediate	4.45	Classical	32	Male	NO	T2	N1	M0	ASIAN	NOT HISPANIC OR LATINO	TUMOR FREE	0:LIVING	0.1	0:DiseaseFree	0.1	308	1	1	0.56	0.71	0.43	-0.14	0.09	-0.3	0.19	0.62	1.08	-1.86	1.28	0.68	0.73	-0.07	0.79	-0.21	-0.68	-0.18	-0.05	0.44	-0.22	0.07	1.72	0.93	0	0.95
TCGA-DJ-A4V5	CL2	CCDC6_RET	No	28.83	Intermediate	6.63	Classical	55	Male	NO	T3	N1b	M0	WHITE	NOT HISPANIC OR LATINO	TUMOR FREE	0:LIVING	16.13	0:DiseaseFree	16.13	309	1	1	0.38	-0.35	0.57	0.11	-0.02	0.46	0.46	0.17	0	-2.21	-0.2	1.12	0.19	1.21	-0.19	2.12	-0.22	1.84	1.28	0.52	-1.07	-1.09	1.62	1.76	0	0.52
TCGA-ET-A40R	CL2	RET_RP11_335L9_1,RET_TBL1XR1,TBL1XR1_RET		0	Intermediate	4	Follicular	24	Female	NO	T2	N1a	MX	WHITE	NOT HISPANIC OR LATINO	TUMOR FREE	0:LIVING	4.8	0:DiseaseFree	4.8	311	1	1	-0.04	0.09	0.33	-0.28	0.17	-0.38	0.55	-4.58	0.41	-0.77	0.06	-0.82	-1.76	-0.17	1.94	0.87	-0.96	0.85	-1.2	-0.02	0.76	-1.25	1.17	2.7	0	1.16
TCGA-ET-A40T	CL2	CCDC6_RET		0	Intermediate	3.94	Classical	26	Female	NO	T2	N1a	MX	WHITE	NOT HISPANIC OR LATINO	TUMOR FREE	0:LIVING	2.14	0:DiseaseFree	2.14	312	1	1	0.37	-0.11	0.48	-0.02	0.05	0.24	0.31	0.09	1.31	0.27	0.12	0.6	1.04	1.16	-0.35	1.84	0.12	0.48	-0.93	0.49	1.03	0.61	0.48	0.67	0	1.17
TCGA-J8-A4HW	CL2	CCDC6_RET	No	27.99	Intermediate	5.62	Classical	59	Female	NO	T2	N1	M0	WHITE	[Unknown]	TUMOR FREE	0:LIVING	2.6	0:DiseaseFree	2.6	313	1	1	-0.11	-0.35	0.64	0.17	0.13	-0.46	0.04	0.31	3.94	-0.82	0.75	1.27	-0.15	0.41	-0.03	0.08	-0.54	2.03	-1.45	-0.08	1.35	-0.96	1.7	1.73	1.16	3.5
TCGA-EM-A4FV	CL2		No	28.22	Low	5.51	Classical	64	Female	NO	T1b	N0	MX	[Unknown]	[Unknown]	TUMOR FREE	0:LIVING	12.71	0:DiseaseFree	12.71	314	1	1	-0.03	0.79	0.26	-0.04	0.18	0.19	0.14	-0.53	0	-0.14	0.09	-0.72	0.34	-0.17	0.89	-0.62	0.1	0.83	0.11	0.92	0.23	0.47	0.68	0.74	0.52	1.51
TCGA-ET-A40S	CL2	NTRK1_SQSTM1,SQSTM1_NTRK1	No	29.82	Low	5.71	Classical	62	Male	YES	T2	N0	MX	WHITE	NOT HISPANIC OR LATINO	TUMOR FREE	0:LIVING	5.03	0:DiseaseFree	5.03	316	1	1	-0.42	-0.72	-0.66	-0.09	-0.04	0.37	-0.17	-2.9	1.73	-0.37	0	-0.46	2.47	1.34	-1.41	-0.57	-0.41	0.18	1.07	-0.37	0.47	2.17	0.76	-0.03	0	1.03
TCGA-DJ-A1QQ	CL2		No	29.1	Intermediate	5.34	Classical	43	Male	NO	T3	N0	M0	ASIAN	NOT HISPANIC OR LATINO	TUMOR FREE	0:LIVING	5.95	0:DiseaseFree	5.95	317	1	1	0.06	0.25	0.31	0.32	-0.12	-0.98	-0.05	1.16	0.79	-0.84	0.29	2.28	0.3	0.83	0.77	-0.03	0.52	0.85	-0.13	0.16	-2.36	-0.39	0.77	1.2	0.79	1.66
TCGA-DJ-A2Q3	CL2		No	29.38	Intermediate	6.2	Tall Cell	62	Female	NO	T3	N1a	M0	ASIAN	NOT HISPANIC OR LATINO	TUMOR FREE	0:LIVING	9.2	0:DiseaseFree	9.2	318	1	1	-0.23	0.39	-0.45	-0.11	-0.16	0.57	-0.29	0.32	1.39	0.06	2.55	1.6	0.64	2.21	-0.26	-0.9	-0.07	1.72	0.1	0.11	0.37	-0.66	0.88	-0.72	0.62	2.78
TCGA-DJ-A1QO	CL2		No	28.87	Intermediate	7.18	Tall Cell	69	Male	NO	T3	N0	M0	WHITE	NOT HISPANIC OR LATINO	TUMOR FREE	0:LIVING	1.02	0:DiseaseFree	1.02	319	1	1	0.01	-0.93	0.44	0.48	-0.12	-1.64	-0.01	1.73	0.91	0.19	1.96	1.82	-0.63	1.28	0.35	-1	-0.34	4.62	-1.28	0.2	-1.35	0.91	1.51	1.39	0	3.51
TCGA-BJ-A4O8	CL2		No	28.93	Intermediate	4.21	Classical	47	Male		T3	N1a	M0	WHITE	NOT HISPANIC OR LATINO	TUMOR FREE	0:LIVING	4.93	0:DiseaseFree	4.93	323	1	1	0.42	-0.16	0.33	0.22	-0.02	0.42	0.08	2.28	0.86	-0.31	-0.39	0.54	1.29	1.27	-0.24	-1.52	0.03	0.53	0.12	0.01	-2.92	1.19	0.84	1.53	0	0.72
TCGA-DJ-A2Q1	CL2	CCDC6_RET	No	28.72	Intermediate	4	Classical	44	Female	NO	T1b	N1b	M0	WHITE	NOT HISPANIC OR LATINO	TUMOR FREE	0:LIVING	9.33	0:DiseaseFree	9.33	325	1	1	1.38	-0.89	0.35	-0.19	-0.35	-3.64	0.65	1.33	0	-3.91	-0.21	1.33	-0.5	2.17	-0.45	0.13	-2.53	4.23	1.24	1.46	-4.08	0.62	2.66	4.03	3.19	2.98
TCGA-DJ-A2PT	CL2		No	29.56	Intermediate	7.05	Tall Cell	70	Female	NO	T3	N0	M0	WHITE	HISPANIC OR LATINO	TUMOR FREE	0:LIVING	9.59	0:DiseaseFree	9.59	326	1	1	0.3	-0.79	0.7	-0.15	-0.07	-0.78	-0.31	0.16	0.48	-1.19	-0.61	1.45	0.67	3.84	-2.79	0.99	-0.29	2.15	0.07	0.48	-2.07	1.67	2	2.08	0.48	2.64
TCGA-DJ-A3VF	CL2		No	29.95	Intermediate	6.1	Tall Cell	60	Female	NO	T3	N1b	M0	WHITE	NOT HISPANIC OR LATINO	TUMOR FREE	0:LIVING	7.75	0:DiseaseFree	7.75	328	1	1	0.16	-0.34	0.48	-0.36	-0.19	0.21	0.06	0.63	0.72	-4.03	1.83	1.79	1.56	5.82	0.22	0.03	-0.47	0.55	-0.4	0.73	-4.7	1.09	1.23	0.53	0	1.78
TCGA-EL-A3ZO	CL2			0										WHITE	NOT HISPANIC OR LATINO	TUMOR FREE	0:LIVING	47.34	0:DiseaseFree	47.34	331	1	1	0.45	-0.47	0.27	-0.83	-0.3	-1.2	0	2.04	0	-2.29	-0.55	0.56	1.26	5.28	-0.74	0.34	-0.45	0.85	-0.96	0.48	-4.17	3.02	0.29	-0.11	0	0.83
TCGA-EL-A4K4	CL2		No	28.76	Intermediate	5.42	Classical	33	Female	NO	T3	N1	M0	WHITE	HISPANIC OR LATINO	TUMOR FREE	0:LIVING	33.57	0:DiseaseFree	33.57	332	1	1	0.34	-0.8	0.46	-0.12	-0.13	-0.97	-0.07	1.31	0	-0.85	0.32	1.24	0.4	4.86	-2	1.9	0.33	2.64	-0.12	0.08	-5.06	0.68	2.03	-0.03	0	1.33
TCGA-EL-A3GP	CL2		No	29.86	Intermediate	8.25	Classical	70	Male	NO	T3	N1a	M0	BLACK OR AFRICAN AMERICAN	NOT HISPANIC OR LATINO	[Unknown]	0:LIVING	1.41	0:DiseaseFree	1.41	333	1	1	0.3	1.13	-0.54	-0.57	-0.62	-0.46	-0.47	2.21	1.37	-0.88	2.39	1.02	0.61	4.41	1.38	0.06	-0.17	1.07	-0.97	0.02	-6.64	3.44	2.37	-0.56	0	3.58
TCGA-IM-A4EB	CL2			0			Other specify	37	Male	NO	T3	N1b	MX	WHITE	HISPANIC OR LATINO	TUMOR FREE	0:LIVING	8.64	0:DiseaseFree	8.64	334	1	1	0.28	-0.39	0.4	-0.11	-0.07	-0.2	-0.2	1.53	1.48	0.15	0.49	1.44	-0.45	2.56	-0.35	0.53	0.92	2.24	-0.39	-0.03	-2.99	1.01	0.82	-0.09	0	1.74
TCGA-DJ-A3V0	CL2			0	High	6.02	Tall Cell	56	Male	NO	T4a	N1b	M0	[Unknown]	NOT HISPANIC OR LATINO	TUMOR FREE	0:LIVING	25	0:DiseaseFree	25	335	1	1	0.38	-1.09	0.55	-0.08	0.04	0.19	-0.06	0.96	1.88	-0.35	3.31	0.54	-0.36	4.08	-1.24	0.02	0.69	-0.39	-0.3	0.27	1.57	0.88	1.1	1.8	0	3.11
TCGA-E8-A433	CL2		No	29.56	Intermediate	3.85	Classical	25	Female	NO	T3	N0	M0	ASIAN	NOT HISPANIC OR LATINO	TUMOR FREE	0:LIVING	14.68	0:DiseaseFree	14.68	336	1	1	-0.81	-0.83	0.04	-0.12	0.26	0.95	-0.54	-1.28	0.97	-0.82	1.82	0.09	-0.05	3.53	-1.86	0.25	1.28	-0.02	0.29	-0.23	0.92	0.53	1.35	0.79	0	2.17
TCGA-DJ-A3VD	CL2			0	Intermediate	3.46	Classical	32	Female	NO	T1b	N1a	M0	WHITE	HISPANIC OR LATINO	TUMOR FREE	0:LIVING	20.99	0:DiseaseFree	20.99	337	1	1	-0.03	0.58	0.13	-0.05	-0.22	-2.71	-0.04	0.81	1.11	-0.64	1.54	1.41	0.3	2.32	1.3	0.76	-0.61	2.54	-0.62	0.19	-0.58	-0.44	1.02	2.24	0.47	1.15
TCGA-EL-A3CY	CL2	CCDC6_RET	No	28.76			Classical	28	Male	YES	TX	N1b	M0	WHITE	NOT HISPANIC OR LATINO	TUMOR FREE	0:LIVING	4.17	0:DiseaseFree	4.17	338	1	1	0.38	1.56	-0.42	-0.29	-0.28	-1	-0.28	0.86	2.96	-0.66	0.3	1.77	1.74	1.38	2.16	0.82	-0.94	1.63	-1.63	1.41	-0.75	-1.2	1.37	0.91	0	2.51
TCGA-E8-A413	CL2		No	29.77	Low	3.55	Classical	38	Female	NO	T1b	N0	M0	ASIAN	NOT HISPANIC OR LATINO	TUMOR FREE	0:LIVING	13.6	0:DiseaseFree	13.6	339	1	1	-0.01	0.36	0.12	-0.13	0.1	-0.46	0.05	0.32	2.27	0.22	1.79	0.61	0.68	4.14	-0.2	-0.23	-0.83	0.84	0.91	0.33	1.1	-0.5	1.54	-0.23	0	1.61
TCGA-E8-A414	CL2			0	Intermediate	5.1	Classical	45	Female	NO	T3	N0	M0	ASIAN	NOT HISPANIC OR LATINO	TUMOR FREE	0:LIVING	14.26	0:DiseaseFree	14.26	340	1	1	0.13	0.19	0.13	0.16	0.07	0.18	0.01	0.41	2.6	-0.52	2.59	0.89	0.6	4.4	0.37	-0.56	-0.87	0.79	0.33	0.19	1.97	0.16	0.87	0.47	0	1.72
TCGA-FY-A3TY	CL2			0	Intermediate	7.14	Classical	61	Female	NO	T3	N0	MX	[Not Available]	[Not Available]	[Unknown]	0:LIVING	0.3	0:DiseaseFree	0.3	341	1	1	0.24	0.36	0	0.05	0.06	-1.5	-0.14	-0.04	3	0.44	2.22	0.55	1	2.91	0.23	-0.2	-1.41	1.22	-0.5	0.19	1.24	-0.14	1.78	1.17	0	2
TCGA-EL-A3H5	CL2		No	29.98	High	7.16	Classical	57	Female	NO	T4	N1	M0	WHITE	NOT HISPANIC OR LATINO	TUMOR FREE	0:LIVING	52.69	0:DiseaseFree	52.69	342	1	1	0.1	0.96	-0.22	-0.62	-0.96	-1.37	-0.48	0.95	3.12	-2.19	1.87	2.05	1.77	6.59	0.2	0.23	0.2	1.41	-0.51	0.6	-2.08	2.24	2.36	0.97	0	3.62
TCGA-DJ-A3UQ	CL2		No	29.77	Intermediate	4.81	Tall Cell	45	Female	NO	T3	N1a	M0	ASIAN	NOT HISPANIC OR LATINO	TUMOR FREE	0:LIVING	19.55	0:DiseaseFree	19.55	345	1	1	0.09	-0.29	0.35	-0.16	-0.07	0.05	0.29	1.16	0.42	-1.15	-0.62	1.56	1.07	5.83	-0.39	0.5	-0.38	0.66	-0.27	0.52	-0.39	0.66	0.5	0	0	0.09
TCGA-FE-A3PB	CL2		No	29.28	Intermediate	4.4	Classical	33	Female	NO	T3	N1a	MX	WHITE	NOT HISPANIC OR LATINO	TUMOR FREE	0:LIVING	85.09	0:DiseaseFree	85.09	346	1	1	0.37	0.18	0.29	-0.19	0.06	-0.12	0.26	1.41	0.41	-1.42	-0.65	0.38	1.44	4.21	0.14	-0.11	0.41	0.94	-0.52	0.88	1.34	1.17	1.07	1.36	0	0.56
TCGA-EM-A2P3	CL2		No	29.82	Low	4.18	Classical	47	Female	NO	T1b	NX	MX	[Not Available]	[Not Available]	TUMOR FREE	0:LIVING	14.59	0:DiseaseFree	14.59	347	1	1	-0.1	0.68	0.33	0.07	0.01	0.3	-0.1	0.31	0.77	-0.48	0.65	0.33	0.95	5.13	-1.18	-0.25	0.11	0.04	1.02	0.26	-1.66	-0.12	-1.77	-0.81	0.44	2.26
TCGA-EL-A4JZ	CL2		No	28.12										WHITE	NOT HISPANIC OR LATINO	TUMOR FREE	0:LIVING	37.91	0:DiseaseFree	37.91	348	1	1	0.66	0.26	0.22	-0.2	-0.21	0.34	0.41	0.92	0	-0.69	2.14	0.24	0.37	4.51	1.21	-0.46	0.25	0.36	-1.75	0.24	-1.56	2.02	0.39	0.66	0	0.44
TCGA-ET-A40Q	CL2			0	Intermediate	4.85	Tall Cell	38	Male	YES	T3	N1b	MX	WHITE	NOT HISPANIC OR LATINO	TUMOR FREE	0:LIVING	7.16	0:DiseaseFree	7.16	349	1	1	0.46	-1.45	0.17	-0.29	-0.09	0.97	0.51	0.24	0	0.16	1	-0.25	1.61	4.31	-0.92	0.44	-0.58	0.02	-0.24	-0.08	-1.96	1.25	0.29	-0.66	0	1.67
TCGA-EM-A4FM	CL2		No	28.93	Intermediate	7.62	Classical	59	Female	NO	T3	N1b	MX	[Unknown]	[Unknown]	WITH TUMOR	0:LIVING	4.83	0:DiseaseFree	4.83	351	1	1	0.88	-1.2	0.69	-0.04	-0.27	-0.37	0.29	1.2	0	-0.32	-1.9	0.91	0.81	4.46	-1.52	0.34	0.64	-0.2	0.18	0.63	-3.71	1.92	-0.65	1.89	0	-1.29
TCGA-IM-A3U2	CL2		No	30.12	Intermediate	9.41	Tall Cell	89	Female	NO	T3	N1b	MX	WHITE	HISPANIC OR LATINO	TUMOR FREE	0:LIVING	10.25	0:DiseaseFree	10.25	353	1	1	0.18	-0.89	0.67	-0.47	-0.19	-0.08	-0.14	2.25	0	-2.14	-1.48	1.42	0.82	3.28	-1.26	1.12	0.77	2.17	0.15	-0.23	-4.08	1.45	-0.64	2.01	0	0.39
TCGA-DJ-A3VB	CL2		No	29.87	Intermediate	6.81	Tall Cell	52	Male	NO	T3	N1a	M0	[Unknown]	NOT HISPANIC OR LATINO	TUMOR FREE	0:LIVING	22.9	0:DiseaseFree	22.9	354	1	1	-0.06	-0.73	0.24	-0.63	-0.53	-0.25	-0.1	1.2	0.84	-0.73	-0.12	2.15	1.24	0.27	-1.79	0.63	1.12	2.63	-0.18	-0.35	-0.99	0.6	2.37	1.16	0	0.09
TCGA-EL-A4KG	CL2		No	29.05	Intermediate	5.15	Classical	35	Female	NO	T2	N0	M0	WHITE	NOT HISPANIC OR LATINO	TUMOR FREE	0:LIVING	13.3	0:DiseaseFree	13.3	355	1	1	0.3	-1.42	0.74	-0.32	0	-0.6	-0.06	1.32	0	-0.87	-0.37	1.29	0.58	2.55	-0.52	0.75	0.31	4.32	-0.82	-0.11	-2.61	0.72	1.72	2.05	0	1.56
TCGA-BJ-A45I	CL2		No	28.1	Intermediate	6.71	Tall Cell	51	Female		T3	N0	M0	WHITE	NOT HISPANIC OR LATINO	WITH TUMOR	0:LIVING	6.18	0:DiseaseFree	6.18	356	1	1	0.04	-0.11	0.43	-0.4	-0.12	-0.11	-0.05	1.2	1.15	-0.88	0.58	1.52	0.81	2.96	-0.65	0.82	0.34	3.32	0.07	0.05	0.21	1.29	0.86	-0.37	0.86	-0.77
TCGA-BJ-A3PR	CL2		No	29.82	Low	7.55	Classical	69	Female	NO	T1a	N0	M0	WHITE	NOT HISPANIC OR LATINO	TUMOR FREE	0:LIVING	15.47	0:DiseaseFree	15.47	358	1	1	-0.3	-0.16	-0.14	-0.32	0	-2.27	-0.45	-0.86	0.82	0.12	2.89	1.14	-0.52	0.89	0.86	0.35	-1.07	3.42	-1.28	-0.08	1.47	-0.06	2.19	-0.61	0	0.4
TCGA-DO-A2HM	CL2		No	29.06	Intermediate	4.46	Classical	49	Male	[Unknown]	T1b	N1b	MX	WHITE	NOT HISPANIC OR LATINO	[Unknown]	0:LIVING	2.33	0:DiseaseFree	2.33	359	1	1	-0.15	-0.14	-0.14	-0.49	-0.24	-0.71	-0.34	1.03	1.63	-1.27	2.66	0.29	-0.69	2.05	0.09	-0.49	-1.76	3.08	-2.26	-0.62	-6.32	1.39	2.9	0.14	0	3.68
TCGA-E8-A2EA	CL2		No	29.48	Low	4.61	Classical	52	Female	NO	T1b	N0	M0	WHITE	NOT HISPANIC OR LATINO	TUMOR FREE	0:LIVING	22.27	0:DiseaseFree	22.27	360	1	1	-0.37	-0.63	0.68	-0.06	0.16	-0.06	-0.17	-0.98	0	-0.22	0.47	0.5	-0.44	1.41	-2.54	0.29	0.42	2.33	-1.6	0.43	-0.69	0.64	1.31	1.07	0	1.91
TCGA-E8-A242	CL2		No	29.52	Intermediate	7.02	Classical	56	Female	NO	T3	N0	MX	WHITE	NOT HISPANIC OR LATINO	TUMOR FREE	0:LIVING	1.15	0:DiseaseFree	1.15	361	1	1	-0.05	0.26	0.37	-0.48	-0.05	-0.37	-0.24	0.84	1.69	-0.54	1.24	1.88	1.58	1.15	0.74	0.85	0.19	2.46	-0.43	-0.1	-2.66	-0.2	0.76	0.55	0	1.39
TCGA-EM-A3SU	CL2			0	Intermediate	4.07	Classical	43	Female	NO	T2	N1b	MX	[Unknown]	[Unknown]	TUMOR FREE	0:LIVING	16.39	0:DiseaseFree	16.39	362	1	1	0.07	0.32	-0.02	0.06	-0.22	-0.21	-0.51	0.84	2.13	-0.78	0.52	1.47	0.7	0.54	-0.22	-0.83	0.45	2.34	-0.37	0.05	-4.08	0.41	1.95	1.15	0	1.69
TCGA-EL-A3T1	CL2		No	29.77	Intermediate	5.24	Classical	38	Female	NO	T2	N0	M0	BLACK OR AFRICAN AMERICAN	NOT HISPANIC OR LATINO	TUMOR FREE	0:LIVING	129.47	0:DiseaseFree	129.47	363	1	1	0.66	-0.83	0.01	-0.25	-0.18	-1.29	0.15	0.07	0.34	-1.67	-1.58	0.79	2.42	3.1	-1.47	0.89	-0.45	1.61	0.13	0.76	-4.51	1.41	-0.06	0.87	0	-0.61
TCGA-EL-A3H7	CL2		No	29.89	Intermediate	5	Classical	36	Female	NO	T3	N1	M0	WHITE	NOT HISPANIC OR LATINO	TUMOR FREE	0:LIVING	126.87	0:DiseaseFree	126.87	365	1	1	0.38	-0.19	0.55	-0.37	0.03	-0.52	-0.13	-0.29	0.39	-1.76	-1.51	1.25	0.65	2.08	-0.87	0	0.19	1.05	0.2	-0.31	-6.11	1.05	0.27	-1.38	0	-1.71
TCGA-EL-A3N3	CL2		No	30.19	Intermediate	7.04	Classical	53	Female	NO	T3	NX	M0	WHITE	NOT HISPANIC OR LATINO	TUMOR FREE	0:LIVING	147.31	0:DiseaseFree	147.31	366	1	1	0.03	-0.53	-0.01	-0.06	-0.14	-1.38	-0.19	-0.31	0.88	-0.08	1.46	2.45	0.61	1.92	0.16	0.6	-0.16	1.88	-0.24	-0.18	-5.08	0.83	1.69	-1.71	0	1.08
TCGA-E8-A419	CL2		No	29.82	Intermediate	4	Classical	30	Female	NO	T2	N1	M0	WHITE	NOT HISPANIC OR LATINO	WITH TUMOR	0:LIVING	0	0:DiseaseFree	0	367	1	1	-0.55	-1.37	0.47	-0.58	-0.16	-0.26	-0.44	-1.46	0	-4.13	-0.55	1.16	0.82	-0.29	-0.47	2.33	0.08	2.39	-0.87	0.17	-4.75	0.47	1.15	1.03	0	1.37
TCGA-EL-A3CN	CL2		No	30.23	Intermediate	6.21	Classical	47	Female	NO	T3	N0	M0	WHITE	NOT HISPANIC OR LATINO	TUMOR FREE	0:LIVING	155.42	0:DiseaseFree	155.42	368	1	1	0.24	-0.42	-0.02	-0.36	-0.39	-1.02	-0.04	0.34	0	-0.59	0.22	2.17	-0.21	1.52	-0.61	2.19	-0.23	1.3	0.22	0.17	-3.72	1.26	-0.41	0.25	0	-0.77
TCGA-EL-A4JX	CL2		No	28.88	Intermediate		Classical	31	Female	NO	T3	N0	MX	BLACK OR AFRICAN AMERICAN	NOT HISPANIC OR LATINO	TUMOR FREE	0:LIVING	45.93	0:DiseaseFree	45.93	369	1	1	-0.34	-0.71	0.24	-0.71	-0.25	-1.3	-0.4	1.61	0	-2.56	-0.79	1.86	0.48	1.93	-1.19	0.38	-0.51	3.11	-1.46	0.29	-5.24	-0.86	0.76	0.02	0	-0.55
TCGA-E8-A2JQ	CL2			0	Intermediate	4.73	Classical	18	Female	NO	T3	N1a	M0	WHITE	NOT HISPANIC OR LATINO	TUMOR FREE	0:LIVING	0	0:DiseaseFree	0	370	1	1	-0.31	-0.07	0.34	-0.28	-0.05	-0.59	-0.61	1.24	0.58	-0.87	-0.87	0.96	-0.71	1.93	0.31	1.46	0.37	1.52	-0.73	-0.05	-4.55	-0.14	0.32	1.2	0	-0.54
TCGA-IM-A420	CL2			0	Intermediate	4.6	Classical	39	Female	NO	T2	N1a	MX	WHITE	HISPANIC OR LATINO	TUMOR FREE	0:LIVING	2.96	0:DiseaseFree	2.96	373	1	1	-0.01	-0.66	0.24	-0.2	-0.14	-0.28	-0.01	1.46	0.77	-0.12	-0.96	1.27	0.07	-0.34	-0.93	-1.52	0.73	1.2	0.12	0.4	-2.73	1.01	0.56	0.4	0	0.85
TCGA-H2-A421	CL2		No	30.05	Intermediate	4.55	Classical	34	Female	NO	T1b	N1a	M0	WHITE	HISPANIC OR LATINO	[Unknown]	0:LIVING	20.04	0:DiseaseFree	20.04	376	1	1	0.22	-0.75	0.51	-0.2	-0.06	0.38	-0.25	1.39	0	-0.25	0.49	0.82	-0.08	3.2	0.84	-0.33	0.24	1.74	0.34	0	-3.77	1.09	0.42	0.48	0	-0.62
TCGA-J8-A3YF	CL2			0	Intermediate	6.79	Classical	83	Male	NO	T1	N1	M0	WHITE	NOT HISPANIC OR LATINO	TUMOR FREE	0:LIVING	24.67	0:DiseaseFree	24.67	377	1	1	0.05	-0.44	0.27	-0.27	-0.12	-0.86	-0.53	1.2	0	-2.64	-0.8	1.07	0.23	3.98	-0.83	0.67	0.63	1.98	-0.56	-0.51	-5.83	1.68	0.08	0.13	0	0.27
TCGA-ET-A39O	CL2		No	28.86	Intermediate	3.58	Tall Cell	39	Male	NO	T1	N0	MX	WHITE	NOT HISPANIC OR LATINO	TUMOR FREE	0:LIVING	60.97	0:DiseaseFree	60.97	378	1	1	-0.06	-1.38	0.11	-0.28	-0.19	0.18	0.04	0.87	0	-2.06	-0.82	0.8	1.27	2.38	-0.57	1.82	0.03	2.91	0.39	0.1	-1.06	0.36	0.76	0.76	0	0
TCGA-MK-A4N6	CL2		No	28.49	Intermediate	6.56	Classical	35	Male	NO	T3	N1b	M0	WHITE	HISPANIC OR LATINO	WITH TUMOR	0:LIVING	16.62	0:DiseaseFree	16.62	379	1	1	0.24	-1.27	0.27	-0.17	-0.28	-1.04	-0.09	0.01	0	-2.02	-2.94	1.95	1.57	0.78	-0.55	1.39	-0.01	2.38	-0.76	0.51	-3.41	0.56	0.29	0.85	0.47	-0.47
TCGA-EM-A3SZ	CL2			0	Low	4.14	Classical	42	Female	NO	T2	N0	MX	[Unknown]	[Unknown]	TUMOR FREE	0:LIVING	12.78	0:DiseaseFree	12.78	381	1	1	-0.15	-0.83	0.1	-0.56	-0.16	0.39	-0.21	0.47	0	-0.55	-1.97	1.31	0.43	1.69	-1.52	1.63	0.37	1.64	0.3	0.11	-0.79	0.8	0.33	0.85	0	0.75
TCGA-DJ-A1QE	CL2		No	28.83	Intermediate	6.41	Classical	62	Female	NO	T3	N0	M0	WHITE	[Not Available]	TUMOR FREE	0:LIVING	99.93	0:DiseaseFree	99.93	383	1	1	0.23	-0.52	0.38	-0.32	-0.22	-0.21	-0.32	0.25	0	-2.58	-2.17	1.87	1	4.37	-0.63	0.7	-0.07	4.04	0.25	-0.41	-1.88	-0.2	0.13	-1.34	0	0.92
TCGA-DJ-A4V2	CL2		No	28.85	Low	4	Classical	38	Female	NO	T2	N0	M0	[Not Evaluated]	NOT HISPANIC OR LATINO	TUMOR FREE	0:LIVING	3.12	0:DiseaseFree	3.12	384	1	1	-0.04	-1.63	0.57	-0.15	-0.17	-0.58	-0.24	-0.42	0	-1.27	-0.31	1.8	0.89	-0.1	-1.54	1.97	0.26	2.71	-0.27	-0.02	-1.94	-0.36	0.38	-0.42	0	0.74
TCGA-FY-A4B4	CL2			0										WHITE	NOT HISPANIC OR LATINO	WITH TUMOR	0:LIVING	1.15	0:DiseaseFree	1.15	385	1	1	0.09	-0.62	0.48	-0.48	-0.01	-0.35	0.04	0.41	0.45	-1.3	0.08	2.5	2.24	0.61	0.09	2.12	-0.11	3.51	-0.64	0.25	-2.57	-1.41	0.46	0.86	1.51	0.85
TCGA-J8-A3YG	CL2			0	Intermediate	5.07	Classical	54	Female	NO	T2	N1a	M0	WHITE	[Not Evaluated]	TUMOR FREE	0:LIVING	22.27	0:DiseaseFree	22.27	386	1	1	-0.06	-0.35	0.09	-0.02	0.01	-0.49	-0.15	1.37	1.03	-1.23	0.23	1.76	-0.86	1.77	0.64	0.53	0.1	2.48	-0.12	0.73	-0.16	0.15	1.05	-0.53	0.34	0.74
TCGA-EL-A3T3	CL2		No	29.93	Low	6.09	Classical	63	Male	NO	T2	N0	M0	WHITE	HISPANIC OR LATINO	TUMOR FREE	0:LIVING	116.82	0:DiseaseFree	116.82	387	1	1	0.28	-0.55	0.77	-0.1	0.14	-0.57	-0.25	1.3	0	-0.16	0	1.63	0.52	-0.26	0.72	-1.05	0.69	1.74	-0.67	-0.35	-0.01	-0.26	0.62	0.72	0	1.31
TCGA-ET-A3BU	CL2		No	28.68	Intermediate	3.52	Classical	28	Male	NO	T1	N1a	MX	WHITE	NOT HISPANIC OR LATINO	TUMOR FREE	0:LIVING	38.27	0:DiseaseFree	38.27	388	1	1	0.33	0.64	0.34	-0.1	-0.15	-0.05	-0.42	0.95	0.4	-0.74	0.18	1.4	0.54	0.79	0.14	0.64	0.4	0.81	0.28	-0.13	-0.37	-0.29	-0.62	0.65	0	1.78
TCGA-FY-A4B3	CL2		No	28.58	Intermediate	6.71	Classical	51	Male	[Unknown]	T3	N1a	MX	WHITE	HISPANIC OR LATINO	WITH TUMOR	0:LIVING	1.35	0:DiseaseFree	1.35	389	1	1	0.9	-0.42	0.39	-0.36	-0.11	-0.17	-0.16	1.39	0.42	-0.39	-1.34	2.52	-0.83	2.63	0.6	-0.79	-0.14	1.1	-0.13	0.51	-1.97	-0.56	-0.33	1.29	0	2.01
TCGA-EM-A3O3	CL2		No	29.4	Intermediate	7.57	Classical	83	Female	NO	T2	N1a	MX	[Unknown]	[Unknown]	TUMOR FREE	0:LIVING	14.49	0:DiseaseFree	14.49	390	1	1	0.47	-1.84	-0.19	-1.19	-0.05	0.58	0.04	2.48	0	-4.65	1.1	-2.45	0.91	-1.38	-2.89	-1.52	-0.54	0.15	-1.98	-0.35	-7.77	4.43	1.25	-0.18	0	1.07
TCGA-L6-A4EU	CL2		No	29.35	Intermediate	8.14	Tall Cell	58	Female	NO	T3	N1a	M0	BLACK OR AFRICAN AMERICAN	NOT HISPANIC OR LATINO	TUMOR FREE	0:LIVING	0.72	0:DiseaseFree	0.72	392	1	1	0.29	-0.77	0.83	-0.21	-0.11	0.98	0.14	2.43	0	-0.39	0.93	0.21	-0.04	2.69	-2.48	0.08	0.83	0.44	-1	0.35	-2.77	2.51	-0.01	0.12	0	1.85
TCGA-FY-A3R8	CL2		No	28.29	Intermediate	6.47	Classical	62	Female		T3	NX	MX	WHITE	NOT HISPANIC OR LATINO	TUMOR FREE	0:LIVING	4.66	0:DiseaseFree	4.66	393	1	1	-0.1	-0.72	0.27	-0.29	-0.09	0.49	-0.17	0.86	0	0.04	1.23	-0.2	1.8	3.4	-1.31	-0.04	-0.22	1.33	0.35	-0.14	-3.17	1.38	0.61	1.04	0	0.58
TCGA-EL-A3CU	CL2		No	28.88	Intermediate	7.7	Classical	70	Female	NO	T1	N1a	M0	WHITE	NOT HISPANIC OR LATINO	TUMOR FREE	0:LIVING	157.03	0:DiseaseFree	157.03	394	1	1	0.01	-0.35	0.2	-0.45	-0.32	0.23	-0.23	0.47	2.04	-4.16	-2.02	0.96	3.41	2.74	-0.65	-0.17	-0.6	1.03	-0.31	0.51	-3.17	-0.51	-1.02	1.05	0.47	-2.16
TCGA-ET-A3BO	CL2		No	29.26	Intermediate	6.27	Tall Cell	44	Female	NO	T3	N1a	MX	WHITE	NOT HISPANIC OR LATINO	TUMOR FREE	0:LIVING	5.85	0:DiseaseFree	5.85	395	1	1	0.07	-0.2	-0.1	0.27	-0.07	1.03	0.28	-0.21	0	0.07	-0.65	1.07	0.25	1.35	-1.06	-0.79	0.15	-0.18	0.63	-0.03	-3.49	1.01	-0.56	-0.14	0	-0.59
TCGA-DJ-A3UM	CL2		No	29.5	Low	3.99	Classical	45	Female	NO	T1b	N0	M0	ASIAN	NOT HISPANIC OR LATINO	TUMOR FREE	0:LIVING	31.01	0:DiseaseFree	31.01	399	1	1	0.22	-0.52	0.26	0.2	-0.03	0.42	0.01	1.45	0	-1.05	-1.17	0.86	1.41	0.19	0.25	0.77	0.6	0.56	-0.18	-0.04	0.03	0.34	0.35	0.35	0	0.66
TCGA-DJ-A3V8	CL2			0	Intermediate	4.85	Tall Cell	28	Female	NO	T3	N1b	M0	WHITE	NOT HISPANIC OR LATINO	TUMOR FREE	0:LIVING	21.25	0:DiseaseFree	21.25	400	1	1	-0.51	-0.48	0.06	-0.22	-0.18	0.32	-0.49	0.62	0	0.39	0.1	1.58	1.2	-1	-1.5	1.2	0.52	2.34	0.38	-0.29	0.96	-1	0.56	0.91	0.37	0.59
TCGA-BJ-A3EZ	CL2		No	29.89										WHITE	NOT HISPANIC OR LATINO	WITH TUMOR	0:LIVING	1.38	0:DiseaseFree	1.38	402	1	1	-0.03	-0.8	-0.13	-0.1	-0.19	-0.77	-0.23	1.08	0.36	-0.65	0.67	0.98	0.91	0.33	-2.51	-1.52	0.4	2.43	-0.05	-0.18	-1.06	2.07	0	-0.64	0	-1.29
TCGA-BJ-A28R	CL2		No	29.78	Low		Classical	38	Female		T1	N0	M0	WHITE	NOT HISPANIC OR LATINO	TUMOR FREE	0:LIVING	4.86	0:DiseaseFree	4.86	403	1	1	0.04	-0.89	0.13	0.13	-0.02	0.72	0.29	-1.03	0.33	0.52	0.45	0.25	0.47	-0.04	-0.38	-0.71	0.63	0.93	0.32	-0.52	-0.37	0.11	0.39	-0.08	0.33	0.03
TCGA-IM-A3EB	CL2		No	29.79	Intermediate	5	Classical	32	Female	NO	T3	N1a	MX	WHITE	HISPANIC OR LATINO	TUMOR FREE	0:LIVING	48.88	0:DiseaseFree	48.88	404	1	1	-0.08	-0.94	-0.2	-0.39	-0.38	-0.03	-0.55	0.5	0	0.44	-2	2.23	-1.07	-0.7	-1.71	0.23	0.35	2.52	0.5	-0.35	-0.38	1.74	-0.84	0.17	0	-0.01
TCGA-ET-A3DW	CL2		No	28.87	Intermediate	5.93	Tall Cell	64	Male	NO	T2	N1	MX	ASIAN	NOT HISPANIC OR LATINO	TUMOR FREE	0:LIVING	24.7	0:DiseaseFree	24.7	405	1	1	0.28	-1.11	-0.1	-0.11	-0.2	0.82	-0.02	-1.57	0	-0.08	-0.94	0.94	0.44	-0.96	-2.25	0.99	0.5	-0.33	0.42	-0.09	-3.95	0.81	-1	1.45	0	-0.92
TCGA-DJ-A2Q4	CL2		No	29.2	Intermediate	4.63	Classical	53	Male	NO	T1b	N1a	M0	WHITE	NOT HISPANIC OR LATINO	TUMOR FREE	0:LIVING	9.43	0:DiseaseFree	9.43	406	1	1	-0.05	-0.16	0.62	0.08	-0.24	0.03	-0.24	-0.57	0	-0.01	-1.3	1.8	-0.4	0.32	0.36	1.47	0.98	2.42	-0.25	-0.36	-0.67	-1.56	0.48	-1.76	0.58	1.34
TCGA-ET-A3BN	CL2	BRAF_FAM114A2,FAM114A2_BRAF	No	28.73	Low	4	Classical	33	Female	NO	T2	NX	MX	ASIAN	NOT HISPANIC OR LATINO	TUMOR FREE	0:LIVING	28.22	0:DiseaseFree	28.22	409	1	1	0.08	0.14	0.21	-0.02	-0.33	-0.16	-0.55	0.6	0	-0.1	-1.41	1.73	-0.01	0.06	0.26	1.09	0.04	3.3	0.83	-0.18	-1.24	-1.69	-0.84	-2.55	0	0.25
TCGA-EL-A3H4	CL2		No	29.24	High	7.08	Classical	46	Female	NO	T4	N1	M0	BLACK OR AFRICAN AMERICAN	NOT HISPANIC OR LATINO	TUMOR FREE	0:LIVING	38.63	0:DiseaseFree	38.63	410	1	1	0.11	-0.66	-0.09	-0.42	-0.52	0.19	-0.32	0.24	0	-0.17	-1.18	1.86	0.33	1.2	-0.49	0.88	0.34	3.74	-0.46	-0.02	-5.67	-3.89	1.26	-2.15	0.41	-0.41
TCGA-EM-A3FK	CL2		No	26.87	Intermediate	3.46	Classical	30	Female	NO	T1b	N1b	MX	[Not Available]	[Not Available]	TUMOR FREE	0:LIVING	23.75	0:DiseaseFree	23.75	411	1	1	-0.11	-1.07	-0.16	0.07	-0.26	0.03	-0.66	0.66	0	-1.9	-2.38	3.27	1.24	-0.41	-0.38	0.31	-0.14	3.85	-0.18	-0.28	-4.77	-1.58	-0.09	-0.44	0	-0.76
TCGA-ET-A3BX	CL2		No	28.72	Intermediate	5.6	Classical	24	Male	NO	T3	N1a	MX	[Not Available]	HISPANIC OR LATINO	TUMOR FREE	0:LIVING	4.5	0:DiseaseFree	4.5	412	1	1	0.08	-1.32	0.96	0.01	-0.29	-1.88	-0.57	0.9	0	-1.1	-0.65	2.61	-1.54	-0.96	-0.05	1.58	-0.06	4.6	-1.59	-0.15	-2.28	-3.1	-0.81	-0.91	0	2.38
TCGA-ET-A25G	CL2		No	29.61	Intermediate	6.68	Tall Cell	56	Female	NO	T3	N0	MX	WHITE	NOT HISPANIC OR LATINO	TUMOR FREE	0:LIVING	47.44	0:DiseaseFree	47.44	413	1	1	-0.06	-0.9	0.44	-0.1	-0.31	-0.88	0.16	0.55	0	-0.55	-0.73	2.46	-0.94	2.52	-1.33	0.61	-0.34	5.14	-0.82	-0.21	-3	-0.04	0.88	-0.31	0	-0.19
TCGA-EL-A3GS	CL2		No	29.29	Intermediate	5.36	Classical	37	Female	NO	T3	N1	M0	WHITE	HISPANIC OR LATINO	TUMOR FREE	0:LIVING	65.34	0:DiseaseFree	65.34	415	1	1	-0.49	-0.92	0.02	-0.12	-0.32	-1.38	-0.39	0.08	0	0.22	-3.36	2.29	-0.07	-0.01	-1.97	1.29	0.1	2.55	-0.82	0.03	0.07	-2.14	-0.07	-0.1	0	-0.99
TCGA-ET-A2MX	CL2	BCL2L11_BRAF		0	Intermediate	3.73	Classical	27	Male	[Unknown]	T2	N1a	MX	WHITE	NOT HISPANIC OR LATINO	TUMOR FREE	0:LIVING	54.01	0:DiseaseFree	54.01	416	1	1	-0.22	-0.75	0.02	-0.33	0.09	-2.64	-0.72	-4.03	0.84	-0.82	-1.84	0.46	-1.78	-0.89	-4.11	0.79	0.84	1.1	-0.81	-0.18	-2.79	0.14	-0.37	-2.49	0	1.07
TCGA-DJ-A1QD	CL2		No	28.96	Intermediate	3.76	Classical	20	Female	NO	T2	N1b	M0	WHITE	NOT HISPANIC OR LATINO	TUMOR FREE	0:LIVING	10.91	0:DiseaseFree	10.91	417	1	1	-0.17	-0.11	-0.05	0.08	-0.13	-0.79	-0.22	0.63	0.62	-0.53	0.87	1.5	0.8	-0.76	-0.62	0.24	0.2	1.83	1.19	0.51	-1.09	-1.36	-1.28	-0.03	0	0.9
TCGA-IM-A3ED	CL2		No	29.61	Low	5.15	Classical	58	Female	NO	T1	N0	MX	WHITE	HISPANIC OR LATINO	TUMOR FREE	0:LIVING	47.37	0:DiseaseFree	47.37	421	1	1	-0.4	0.18	-0.24	-0.21	-0.35	0.14	-0.16	0.48	0.71	-0.38	-1.69	1.88	1.06	-0.66	0.86	-0.55	0.26	2.28	0.16	0.21	-1.19	-1.47	1.12	-0.39	0.4	2.23
TCGA-EL-A3ZK	CL2	BRAF_SND1,SND1_BRAF	No	29.32	Intermediate	4.03	Classical	41	Female	NO	T2	N1	M0	WHITE	NOT HISPANIC OR LATINO	[Unknown]	0:LIVING	31.47	0:DiseaseFree	31.47	422	1	1	0.22	-0.32	-0.05	-0.83	0.04	-1.31	-0.33	-3.08	0	-3.56	-1.8	2.05	-0.5	0.94	-2.07	3.29	-0.21	2.26	-1.1	-0.26	-2.08	-0.94	0.56	0	0	0.05
TCGA-J8-A3O1	CL2	BRAF_MKRN1,MKRN1_BRAF	No	29.07	Intermediate	5.05	Classical	33	Female	NO	T3	N1b	M0	WHITE	HISPANIC OR LATINO	TUMOR FREE	0:LIVING	27.17	0:DiseaseFree	27.17	423	1	1	0.08	-1.09	0.01	-0.57	-0.25	-1.4	-0.43	-1.44	0	-0.96	-1.36	0.02	1.78	0.33	-2.84	1.33	-1.01	0.93	1.47	0.55	-4.48	-3.04	0.13	-0.32	0	-0.55
TCGA-EM-A3FO	CL2		No	29.76	Intermediate	4.52	Classical	40	Male	NO	T3	N0	MX	[Not Available]	[Not Available]	TUMOR FREE	0:LIVING	17.48	0:DiseaseFree	17.48	424	1	1	1.31	-1.97	0.42	-0.39	-0.17	-0.97	-0.46	2.11	0.42	0.28	-0.2	1.57	-1.18	2.05	1.37	1.42	1.16	1.1	1.53	-0.04	-7.36	0.82	0.2	0.95	0.42	2.22
TCGA-FY-A3RA	CL2		No	29.66	Low	4.3	Classical	21	Female	[Unknown]	T2	NX	MX	WHITE	NOT HISPANIC OR LATINO	TUMOR FREE	0:LIVING	18.07	0:DiseaseFree	18.07	425	1	1	-0.49	-1.36	-0.2	0.02	-0.03	-0.68	0.02	-0.83	0	-0.04	-0.41	1.08	2.14	0.42	-0.88	1.42	0.04	1.98	0.46	0	-0.14	-1.48	0	0.79	0.44	-0.71
TCGA-J8-A3NZ	CL2		No	29.77	Intermediate	6.21	Classical	52	Female	NO	T3	N1a	M0	WHITE	NOT HISPANIC OR LATINO	[Not Available]	0:LIVING	2.23	0:DiseaseFree	2.23	426	1	1	0.17	-1.22	0.03	-0.06	-0.25	0.46	-0.15	-3.68	0.38	-0.06	1.35	1.18	2.04	0.73	-1.13	0.94	0.36	0.53	0.63	-0.08	-1.61	-0.29	-0.22	-0.52	0.38	0.01
TCGA-EL-A4K9	CL2			0	Intermediate	7.97	Classical	68	Male	NO	T2	N0	M0	WHITE	NOT HISPANIC OR LATINO	TUMOR FREE	0:LIVING	37.75	0:DiseaseFree	37.75	427	1	1	0.32	0.17	0.46	0.14	-0.02	0.48	-0.14	1.35	0	-0.21	-2.1	1	-1.22	-0.18	-0.14	-0.62	1.33	0.71	-0.76	-0.2	-2.52	-0.72	0.32	1.53	0	1.47
TCGA-DJ-A13P	CL2		No	30.1	Intermediate	5.61	Classical	52	Female	YES	T3	N0	M0	WHITE	[Not Available]	TUMOR FREE	0:LIVING	137.78	0:DiseaseFree	137.78	428	1	1	0.23	0.6	0.05	-0.08	0.12	1.54	0.18	0.1	0	-3.25	0.74	-4.09	2.98	-1.38	-0.69	-0.57	-0.26	-1.69	0.14	0.53	1.53	0.79	-0.24	-0.21	0	-0.33
TCGA-DJ-A2PO	CL2		No	29.9	Low	4.5	Classical	54	Male	NO	T1a	N0	M0	WHITE	NOT HISPANIC OR LATINO	TUMOR FREE	0:LIVING	7.98	0:DiseaseFree	7.98	429	1	1	0.03	0.3	-0.13	0.41	-0.09	1.45	-0.1	0.3	0	-0.51	-0.49	-1.77	2.21	0.93	-0.4	-1.08	0.31	0.39	0.5	-0.41	1.88	-0.43	-0.45	-0.94	0	0.75
TCGA-E3-A3DY	CL2		No	30.02			Other specify	37	Male	NO	T3	N1a	M0	WHITE	NOT HISPANIC OR LATINO	TUMOR FREE	0:LIVING	31.04	0:DiseaseFree	31.04	430	1	1	-0.25	-0.54	-0.1	0.12	-0.04	1.02	0.2	0.41	0	0.28	1.82	-1.41	2.64	-0.69	-1.81	0.48	0.09	0.2	0.11	0.53	0.51	-0.38	0.09	-0.45	0	0.87
TCGA-DJ-A2Q7	CL2		No	29.68	Intermediate	5.91	Classical	52	Female	NO	T2	N1a	M0	ASIAN	NOT HISPANIC OR LATINO	TUMOR FREE	0:LIVING	9.56	0:DiseaseFree	9.56	431	1	1	-0.16	0.19	0.11	0.16	0.16	1.13	0.31	2.08	0.33	0.92	1.28	-1.09	1.59	0.65	-0.26	-1.2	0.2	-0.31	0.2	0.71	-0.24	0.72	-0.78	1.34	0.33	0.42
TCGA-DJ-A3UR	CL2		No	30.09	Intermediate	5.38	Follicular	51	Female	NO	T3	N1a	M0	WHITE	NOT HISPANIC OR LATINO	TUMOR FREE	0:LIVING	36.3	0:DiseaseFree	36.3	432	1	1	0.09	0.2	0.2	0.3	0.17	1.37	0.42	1.27	0	-0.14	0.88	-4.5	1.36	-0.97	-2.05	-1.11	-0.07	-0.99	-0.57	-0.09	1.61	-0.1	-1.35	0.58	0	-1.12
TCGA-DJ-A4UL	CL2		No	28.7	Low	5.77	Classical	68	Female	NO	T1b	N0	M0	WHITE	NOT HISPANIC OR LATINO	TUMOR FREE	0:LIVING	11.93	0:DiseaseFree	11.93	433	1	1	0.06	-0.61	0.39	0.17	0.36	1.59	0.19	1.62	0.49	-0.16	0.64	-2.57	1.15	-0.88	-3.11	-0.37	0.83	-1.15	0.39	0.34	-1.02	0.06	-0.54	0.74	0	-0.77
TCGA-DJ-A3UK	CL2		No	29.95	Low	3.55	Classical	35	Female	NO	T1b	N0	M0	WHITE	NOT HISPANIC OR LATINO	TUMOR FREE	0:LIVING	15.08	0:DiseaseFree	15.08	434	1	1	-0.35	1.19	0.11	-0.07	0.23	0.19	0.26	-0.02	0	0.69	-0.8	-2.25	-0.17	-0.63	-0.55	-1.1	0.47	-0.42	0.25	0.13	-0.04	0.47	0.58	-0.11	0.42	1.05
TCGA-EL-A4KH	CL2		No	28.68	Low	3.73	Classical	36	Female	NO	T2	N0	M0	WHITE	NOT HISPANIC OR LATINO	TUMOR FREE	0:LIVING	11.86	0:DiseaseFree	11.86	435	1	1	0.27	-0.57	0.26	0.02	0.6	1.95	-0.16	0.77	0	-0.92	0.32	-4.53	1.29	-0.55	1.34	-0.41	1.62	0.23	0.44	-0.64	0.78	1.28	1.08	-0.45	0	2.21
TCGA-DJ-A2PU	CL2		No	28.84	Low	5	Classical	52	Female	NO	T2	N0	M0	WHITE	NOT HISPANIC OR LATINO	TUMOR FREE	0:LIVING	10.25	0:DiseaseFree	10.25	436	1	1	0.05	1.14	-0.01	0.34	0.04	1.11	0.09	-0.57	0	-2.28	0.02	-3.96	2.21	-1.38	1.43	-0.15	0.64	-0.13	0.64	0.07	-0.08	-1.17	0.46	-0.32	0	-0.03
TCGA-FY-A40K	CL2		No	29.49	Low	3.98	Classical	46	Female	NO	T1a	N0	MX	WHITE	NOT HISPANIC OR LATINO	TUMOR FREE	0:LIVING	4.14	0:DiseaseFree	4.14	437	1	1	-0.16	0.67	0.13	0.12	0.21	0.5	0.15	0.11	1.1	-0.26	0.64	-3.28	1.98	-0.91	0.6	-0.71	-0.17	1.67	0.66	0.57	-0.71	-1.43	2.4	1.13	0.46	2.91
TCGA-KS-A4IC	CL2			0	Intermediate	3.93	Classical	45	Female	NO	T1b	N1a	M0	WHITE	[Not Evaluated]	[Unknown]	0:LIVING	14.68	0:DiseaseFree	14.68	438	1	1	0.24	-0.22	0.5	0.03	0.21	0.7	0.13	0.61	0	-0.18	-0.25	-1.15	1.23	-0.87	-1.13	0.1	0.86	0.75	1.08	-0.58	-0.08	-0.42	0.22	1.31	0	2.3
TCGA-EM-A3O7	CL2		No	29.24	Intermediate	5.18	Classical	46	Female	NO	T3	NX	MX	[Unknown]	[Unknown]	TUMOR FREE	0:LIVING	7.33	0:DiseaseFree	7.33	439	1	1	0.02	-0.3	0.33	0.18	0.29	1.07	0.5	0.22	0.72	-0.08	-2.78	-2.41	2.68	-0.97	-1.81	-0.81	-0.65	-1.15	-0.62	-0.03	-0.11	-1.76	0.9	-0.85	0	-1.15
TCGA-EL-A3MW	CL2		No	29.75	Low	5.45	Classical	55	Female	NO	T2	N0	M0	WHITE	NOT HISPANIC OR LATINO	TUMOR FREE	0:LIVING	108.57	0:DiseaseFree	108.57	441	1	1	0.07	0.41	0.05	0.28	0.03	0.98	0.34	-1.43	0	0.87	-1.33	-3.03	1.58	-0.63	-0.38	-0.78	0.84	0.3	0.71	0.03	0.58	0.65	1.78	-0.62	0	1.4
TCGA-EL-A3ZQ	CL2		No	29.48	Low	7.32	Classical	78	Female	NO	T2	N0	M0	WHITE	NOT HISPANIC OR LATINO	TUMOR FREE	0:LIVING	45.5	0:DiseaseFree	45.5	442	1	1	-0.13	-2.06	-0.66	0.1	0.09	1.23	-0.66	0.32	0	-0.06	-3.76	-3.6	0.75	0.71	0.21	-0.8	1.05	1.18	1.02	-1.36	-2.46	1.93	-0.63	2.53	0	-1.05
TCGA-DJ-A1QN	CL2		No	29.09	Low	3.57	Classical	42	Female	NO	T1b	N0	M0	[Not Available]	NOT HISPANIC OR LATINO	TUMOR FREE	0:LIVING	8.87	0:DiseaseFree	8.87	443	1	1	0.42	-0.95	0.06	0.11	0.18	1.46	0.08	1.02	0	-0.45	-0.74	0.53	2.38	-0.05	-1.77	1.37	0.39	-0.88	-0.26	0.03	-2.28	1.77	-1.05	-0.83	0.72	0.44
TCGA-EL-A4K7	CL2			0	Intermediate	7.67	Classical	74	Male	NO	T2	N1	M0	WHITE	NOT HISPANIC OR LATINO	TUMOR FREE	0:LIVING	41.1	0:DiseaseFree	41.1	444	1	1	0.65	-2.25	0.5	0.11	0.22	0.37	0.1	1.93	0	-0.04	-1.57	-0.87	1.18	-0.25	-3.38	1.5	1.38	-1.43	-0.21	-0.61	-3.02	1.13	-1.68	0.89	0	0.35
TCGA-L6-A4EQ	CL2			0	Intermediate	4.81	Classical	47	Male	NO	T2	N1a	M0	WHITE	NOT HISPANIC OR LATINO	TUMOR FREE	0:LIVING	11.86	0:DiseaseFree	11.86	445	1	1	0.56	-0.64	0.31	0.35	0.54	1.58	0.07	1.4	0	-0.54	0.78	-0.93	2.09	-1.38	-2.27	-0.32	0.37	-1.16	-0.25	-0.5	-2.14	0.29	-0.74	-2.04	0	-1.1
TCGA-J8-A3O2	CL2			0	Intermediate	6.15	Classical	39	Male	NO	T3	N1b	M0	WHITE	NOT HISPANIC OR LATINO	WITH TUMOR	0:LIVING	1.35	0:DiseaseFree	1.35	446	1	1	0.08	-1.78	0.52	0.34	0.42	0.81	0.13	0.37	1.07	-0.47	-1.22	-1.82	0.9	-0.92	-2.16	-0.73	1.21	-0.53	0.93	-0.2	-6.7	-0.1	-0.11	0.83	0	1.41
TCGA-EM-A3AN	CL2	CCDC6_RET	No	30	Intermediate	4.46	Classical	36	Female	NO	T1b	N1b	MX	[Not Available]	[Not Available]	TUMOR FREE	0:LIVING	19.61	0:DiseaseFree	19.61	447	1	1	0.09	-0.52	0.36	-0.37	-0.12	0.62	0.55	-3.51	0	-0.88	-0.52	-0.11	1.45	0.05	0.04	0.05	-1.15	-0.96	0.1	0.51	0.94	-0.22	0.36	2	0	-0.08
TCGA-EL-A3TB	CL2	CCDC6_RET	No	29.47	Intermediate	5.42	Classical	47	Female	NO	T2	N1a	M0	WHITE	NOT HISPANIC OR LATINO	TUMOR FREE	0:LIVING	82.75	0:DiseaseFree	82.75	448	1	1	0.02	-0.16	0.53	-0.13	0.52	1.08	0.31	-0.23	0	0.34	1.98	-1.14	-0.49	0.61	-2.19	-0.8	-0.65	-0.35	0.26	-0.91	1.61	0.35	-0.55	1.6	0	-0.54
TCGA-FK-A4UB	CL2	CCDC6_RET		0	Intermediate	6.68	Classical	51	Male	NO	T3	N1a	MX	WHITE	NOT HISPANIC OR LATINO	TUMOR FREE	0:LIVING	91.1	0:DiseaseFree	91.1	449	1	1	0.82	-0.49	0.19	0.08	0.07	0.12	0.81	0.26	0	0.35	1.72	-0.44	-2.78	-1.38	-0.15	0.22	0.39	-3.23	0.95	0.02	1.2	1.09	-0.61	1.88	0	-2.68
TCGA-DJ-A13V	CL2		No	30.08	Intermediate	4.97	Classical	21	Female	NO	T3	N1a	M0	[Not Available]	NOT HISPANIC OR LATINO	WITH TUMOR	0:LIVING	11.89	0:DiseaseFree	11.89	450	1	1	0.5	-0.97	0.49	0.11	-0.03	0.74	0.63	0.81	0	-1.08	0.49	-0.62	1.58	-0.84	-0.35	-0.04	0.74	-0.75	0.92	-0.28	-2.6	0.53	-0.85	1.54	0	-0.64
TCGA-DJ-A2PR	CL2		No	29.01	Intermediate	4.7	Classical	27	Male	YES	T3	N1a	M0	ASIAN	NOT HISPANIC OR LATINO	TUMOR FREE	0:LIVING	10.45	0:DiseaseFree	10.45	452	1	1	0.5	0.56	-0.14	-0.08	0.22	0.53	-0.6	1.63	0	0.31	-0.91	0.3	0.12	-1.38	-1.86	-1.52	0.09	-0.96	2	-0.04	-5.13	-1.87	-1.75	-1.32	0	-1.85
TCGA-DJ-A2QC	CL2		No	29.53	Low	6.29	Classical	70	Female	NO	T2	N0	M0	[Not Available]	NOT HISPANIC OR LATINO	TUMOR FREE	0:LIVING	10.02	0:DiseaseFree	10.02	453	1	1	0.32	-0.07	0.28	0.4	0.06	1.27	0.18	0.23	0.51	-0.02	-1.05	-2.06	0.68	-1.38	-0.41	-1.01	1.37	-0.17	-0.09	-0.59	-0.04	1.35	-0.39	-0.6	0	0.66
TCGA-E3-A3E5	CL2		No	29.48	High	4.86	Classical	57	Male	NO	T4a	N1b	MX	WHITE	NOT HISPANIC OR LATINO	TUMOR FREE	0:LIVING	14.03	0:DiseaseFree	14.03	454	1	1	-0.18	1.08	0.02	-0.1	0.04	1.48	-0.2	2	0	0.03	-0.25	-1.21	-0.13	0.35	-0.87	-0.42	1.69	-1.73	0.22	0.39	1.53	1.82	1.19	-1.75	0.82	-1.49
TCGA-EM-A3AQ	CL2		Yes	29.88	Low	7.19	Classical	85	Female	NO	T1b	N0	MX	[Not Available]	[Not Available]	TUMOR FREE	0:LIVING	16.43	0:DiseaseFree	16.43	455	1	1	0.46	0.15	0.2	-0.02	0.14	0.94	-0.09	0.51	0	0.41	-0.51	-0.79	-1.18	-0.3	1.58	0.32	0.54	-1.78	1.77	0.76	0.34	0.29	0.68	-0.97	0	-0.16
TCGA-FK-A3SB	CL2		No	29.66	Intermediate	4.7	Classical	28	Female	NO	T3	N1a	MX	ASIAN	NOT HISPANIC OR LATINO	TUMOR FREE	0:LIVING	4.07	0:DiseaseFree	4.07	456	1	1	0.07	-0.07	-0.23	-0.21	-0.13	1.41	0.3	0.96	0	-1.88	2.11	0.39	0.24	-1	-1.13	-0.39	0.35	-1.27	0.91	0.95	-2.32	-0.62	-0.11	-1.63	0.38	1.48
TCGA-J8-A3YH	CL2			0	Intermediate	4.45	Classical	39	Male	NO	T3	N1b	M0	WHITE	[Not Evaluated]	TUMOR FREE	0:LIVING	5.75	0:DiseaseFree	5.75	457	1	1	-0.16	0.69	-0.14	-0.17	0.27	1.33	-0.16	1.29	0.81	-0.62	-0.72	-0.8	-0.1	-0.56	-0.55	-0.71	1.07	1.04	0.3	-0.12	-3.35	-0.18	1.22	-0.37	0	2.11
TCGA-CE-A3MD	CL2	NTRK1_SSBP2,SSBP2_NTRK1	No	30.12	Intermediate	3.55	Classical	31	Male		T2	N1	M0	ASIAN	NOT HISPANIC OR LATINO	TUMOR FREE	0:LIVING	0.2	0:DiseaseFree	0.2	458	1	1	0.53	-0.27	-0.14	0.07	-0.02	0.33	-0.01	0.7	0	0.07	-1.33	-0.31	-1.06	0.55	-2.35	-0.68	-0.04	-0.08	0.15	-0.22	-2.48	1.76	0.55	-1.84	0.48	-1.09
TCGA-E8-A432	CL2	ALK_EML4,EML4_ALK		0	Low	5.31	Classical	57	Female	NO	T2	N0	M0	ASIAN	NOT HISPANIC OR LATINO	TUMOR FREE	0:LIVING	14.42	0:DiseaseFree	14.42	459	1	1	0.65	-0.6	-0.46	-0.76	0.33	0.4	0.29	1.57	0.97	-2.02	1.2	-0.69	0.49	1.24	1.23	-1.12	-2.36	0.33	-1.32	0.77	-3.53	0.26	0.31	0.59	0	0.65
TCGA-E8-A438	CL2	ETV6_NTRK3		0	Low	3.79	Classical	23	Female	NO	T1b	N0	M0	WHITE	NOT HISPANIC OR LATINO	TUMOR FREE	0:LIVING	20.66	0:DiseaseFree	20.66	460	1	1	1	-0.15	0.56	0.18	0.25	1.11	1.08	-0.3	0	-0.86	1.72	-0.54	-0.19	1.83	1.32	2.57	0.58	-0.51	-1.77	-0.7	-4.39	2.39	-0.34	-0.21	0.5	-0.95
TCGA-EM-A2OX	CL2		No	28.98	Intermediate	4.22	Classical	46	Male	NO	T1b	N1b	MX	[Not Available]	[Not Available]	TUMOR FREE	0:LIVING	19.71	0:DiseaseFree	19.71	462	1	1	0.37	-0.42	0.07	-0.27	-0.07	1.81	0.04	0.71	0	-2.97	-2.05	0.22	-0.8	-0.28	0.37	-0.2	0.96	-0.01	-0.92	-0.5	-3.31	0.21	-1.28	0.13	0	-0.96
TCGA-CE-A482	CL2	NCOA4_RET	No	28.78	Intermediate	3.7	Classical	27	Female	NO	T1	N1	M0	ASIAN	NOT HISPANIC OR LATINO	TUMOR FREE	0:LIVING	0.07	0:DiseaseFree	0.07	463	1	1	0.45	-0.05	0.11	0.28	0.1	0.69	0.39	-2.78	0.41	-0.22	-0.07	0.59	0.05	0.49	-1.77	0.97	-0.11	0	0.69	0	-6.04	0.83	0.78	0.17	0	0.79
TCGA-FE-A3PA	CL2			0	High	9.3	Follicular	16	Male	NO	T4	N0	M1	WHITE	NOT HISPANIC OR LATINO	WITH TUMOR	0:LIVING	94.35	0:DiseaseFree	94.35	464	1	1	0.43	-0.18	-0.06	0.02	0.04	1.04	0.34	1.82	0	0.29	1.85	-0.82	-0.83	0.1	-0.89	-0.05	1.1	-3.02	0.42	-0.04	-6.72	1.84	-0.89	0.63	0	-0.62
TCGA-FE-A3PD	CL2	ETV6_NTRK3,NKAIN2_NTRK3	No	29.91	Low	3.79	Follicular	17	Female	NO	T2	N0	MX	WHITE	NOT HISPANIC OR LATINO	TUMOR FREE	0:LIVING	78.71	0:DiseaseFree	78.71	465	1	1	0.31	-0.58	0.28	-0.13	-0.09	0.69	0.76	-1.6	0	-0.32	-1.12	-0.57	0.01	0.85	1.38	1.43	-0.81	-0.76	-1.11	0.01	-5.07	-0.36	-1.16	-0.45	0	-2.58
TCGA-CE-A13K	CL2	CCDC6_RET,RET_M1,RET_TAF3	No	30.01	Intermediate	5.45	Classical	30	Female		T3	N1	M0	ASIAN	NOT HISPANIC OR LATINO	TUMOR FREE	0:LIVING	0.53	0:DiseaseFree	0.53	466	1	1	0.76	0.19	0.14	-0.02	-0.08	0.62	0.82	2.02	0	0.37	1.88	0.29	-0.65	0.37	1.58	0.89	-0.22	-0.22	-0.24	0.26	-2.79	-0.51	-0.03	-0.7	0	-0.19
TCGA-DE-A3KN	CL2	LOC100133308_RET,NCOA4_RET	No	29.94	Intermediate	6.48	Classical	49	Female	NO	T3	N1b	M0	WHITE	NOT HISPANIC OR LATINO	TUMOR FREE	0:LIVING	15.83	0:DiseaseFree	15.83	467	1	1	0.79	0.1	-0.17	0.06	0.19	1.19	0.67	0.5	0.73	0.22	-0.05	0.2	-0.84	0.48	1.08	0.19	0.63	-0.19	1.02	-0.45	-6.21	-0.09	-0.98	-1.26	0	7.81
TCGA-EM-A3FJ	CL2		No	28.22	Intermediate	3.4	Classical	24	Female	NO	T1a	N1b	MX	[Not Available]	[Not Available]	TUMOR FREE	0:LIVING	27.92	0:DiseaseFree	27.92	468	1	1	0.34	-0.59	0.01	0.26	0	1.36	0.36	0.89	0	0.35	0.66	-1.94	1.38	2.02	-0.06	-0.58	0.01	-1.57	0.87	0.35	-0.21	1.32	-2.5	0.78	0	0.55
TCGA-EM-A3FQ	CL2	CLRN3_RET,ERC1_RET	No	29.85			Other specify	19	Female	NO	T3	N1b	MX	[Not Available]	[Not Available]	TUMOR FREE	0:LIVING	16.16	0:DiseaseFree	16.16	469	1	1	0.77	-0.14	0.08	-0.07	0.35	0.86	0.52	1.7	0	0.21	-1.13	-0.66	-0.59	-1.38	0.25	0.63	0.82	-2.16	1.42	0.26	0.14	1.39	-0.95	0.68	0	0.45
TCGA-KS-A4I7	CL2			0	Low	5.33	Classical	61	Female	[Unknown]	T1b	N0	M0	WHITE	[Not Evaluated]	TUMOR FREE	0:LIVING	12.35	0:DiseaseFree	12.35	470	1	1	0.48	-0.66	-0.02	-0.07	0.1	1.54	0.18	1.89	0	0.71	-1.52	-1.08	0.82	-0.21	1.01	-0.01	0.6	-0.21	-0.33	-0.22	-1.65	2.04	-0.65	1.48	0	0.87
TCGA-MK-A4N9	CL2		No	28.89	Intermediate		Classical	41	Female	NO	T3	N1	M0	WHITE	HISPANIC OR LATINO	TUMOR FREE	0:LIVING	8.71	0:DiseaseFree	8.71	471	1	1	0.35	0.55	0.26	0.06	0.02	1	0.54	1.37	2.81	0.69	0.73	-1.01	0.76	-0.48	-0.17	-1.52	1.16	-1.92	0.58	0.31	-2.22	-0.64	-3.07	0.38	0	3.25
TCGA-FK-A3S3	CL2	MET_TFG,TFG_MET	No	29.87	Intermediate	5.19	Follicular	43	Female	NO	T3	N1b	MX	BLACK OR AFRICAN AMERICAN	NOT HISPANIC OR LATINO	TUMOR FREE	0:LIVING	46.02	0:DiseaseFree	46.02	472	1	1	0.35	0.84	-0.18	-0.24	0.19	1.52	0.29	-2.9	0.42	0.29	-0.59	-1.26	0.84	0.5	0.01	0.8	0.97	-1.42	-0.01	-0.39	-1.53	-1.39	0.94	1.14	0	-1.4
TCGA-FK-A3SH	CL2		No	29.84	Intermediate	4.9	Classical	50	Female	NO	T2	N1a	MX	WHITE	NOT HISPANIC OR LATINO	TUMOR FREE	0:LIVING	48.06	0:DiseaseFree	48.06	474	1	1	0.94	-1.4	0.91	-0.04	0.06	0.77	0.05	2.86	0	-0.58	-0.89	0.08	-0.14	0.78	-1.48	1.07	2.07	-2.92	0.62	0.18	-5.62	0.62	-0.16	2.57	0	1.53
TCGA-KS-A4I1	CL2			0	Low	4.76	Classical	37	Female	[Unknown]	T2	N0	M0	ASIAN	[Not Evaluated]	[Unknown]	0:LIVING	6.01	0:DiseaseFree	6.01	476	1	1	1.27	-2.1	0.73	0.53	0.23	1	0.57	3.78	3.47	0.5	-1.23	0.63	-2.85	2.75	-2.1	-0.91	2.05	-0.53	0.04	0.88	-3.94	0.83	-0.67	1.18	0	2.41
TCGA-EM-A4FR	CL2		No	29.04			Other specify	28	Male	NO	T3	N1	MX	[Unknown]	[Unknown]	TUMOR FREE	0:LIVING	5.03	0:DiseaseFree	5.03	477	1	1	0.53	-1.11	0.33	-0.07	0.32	-0.32	0.92	-4.19	0	-0.06	1.12	-0.83	-1.3	1.93	-0.93	1.38	-0.47	-1.25	-1.21	0.03	-0.1	1.9	-0.8	1.8	0	0.72
TCGA-EM-A3AO	CL2	NTRK1_TFG,TFG_NTRK1	No	29.94	Intermediate	5.78	Classical	61	Male	NO	T2	N1b	MX	[Not Available]	[Not Available]	TUMOR FREE	0:LIVING	13.37	0:DiseaseFree	13.37	478	1	1	0.11	0.18	0.02	-0.28	-0.16	0.99	0.41	-1.24	0	0.05	0.49	-1.12	-0.92	1.28	0.58	0.7	1.81	-0.72	0.19	-0.43	-3.01	1.31	0.86	-0.59	0	0.76
TCGA-EM-A2CR	CL2		No	29.92	Low	4.46	Follicular	46	Female	NO	T2	N0	MX	[Not Available]	[Not Available]	TUMOR FREE	0:LIVING	13.63	0:DiseaseFree	13.63	479	1	1	0.16	-1.49	0.54	-0.02	0.05	1.46	-0.03	1.71	0	-2.58	0.29	-0.3	-1.93	-0.4	1.97	-0.23	-1.16	-3.67	-0.15	0.92	-3.29	3.51	-0.5	2.15	0	1.71
TCGA-EM-A2CS	CL2			0	Intermediate	7.05	Classical	52	Female	NO	T3	N1b	MX	[Not Available]	[Not Available]	WITH TUMOR	0:LIVING	15.18	0:DiseaseFree	15.18	480	1	1	0.1	-0.32	0.55	-0.06	0.45	2.09	-0.21	0.42	0.45	-1.29	-0.9	-1.33	-1.12	-0.3	1.01	-0.45	1.62	-1.47	0.41	1.19	0.21	-1.23	0.43	-0.25	0	1.36
TCGA-MK-A4N7	CL2		No	28.61	Low	3.85	Classical	20	Female	NO	T2	N0	M0	WHITE	HISPANIC OR LATINO	TUMOR FREE	0:LIVING	14.45	0:DiseaseFree	14.45	481	1	1	0.59	-0.68	0.31	-0.05	0.01	0.82	0.01	2.91	0	1.66	-0.07	-1.36	2.64	-0.99	0.24	-0.38	0.61	-2.42	0.16	0.82	-2.33	-0.94	-0.88	0.41	0	-2.58
TCGA-IM-A3U3	CL2		No	29.6	Intermediate	4.79	Tall Cell	55	Female	NO	T1b	N0	MX	WHITE	HISPANIC OR LATINO	TUMOR FREE	0:LIVING	16.89	0:DiseaseFree	16.89	482	1	1	-0.31	-0.41	-0.01	-0.22	-0.04	0.91	0.06	1.26	0	-0.19	-0.67	-1.33	1.46	1.32	0.52	1.36	0.68	0.34	-0.62	-0.67	1.04	1.88	-0.27	-0.74	0	0.46
TCGA-BJ-A2NA	CL2		No	28.63	Intermediate	8.61	Classical	77	Male	NO	T3	N0	M0	WHITE	NOT HISPANIC OR LATINO	WITH TUMOR	1:DECEASED		1:Recurred/Progressed	4.17	231	0	0	-0.27	-0.79	0.36	0.07	-0.16	0.1	-0.24	-0.58	0	-0.18	1.65	1.49	0.5	-0.42	-0.85	-0.35	0.44	2.86	-0.27	-0.12	0.38	-0.07	0.45	0.6	0.39	1.04
TCGA-FE-A237	CL2		No	29.42	Intermediate	5.15	Classical	19	Female	NO	T2	N1	MX	WHITE	NOT HISPANIC OR LATINO	WITH TUMOR	1:DECEASED		1:Recurred/Progressed	22.77	255	0	0	0.26	-0.06	0.2	-0.07	0.02	0.76	0.15	1.11	0.41	-1.19	0.5	0.5	2.08	0.94	-0.11	0.58	-0.27	-1.04	0.27	0.49	1.24	0.92	-0.97	0.73	0	1.24
TCGA-DE-A0XZ	CL2		No	30.07	Intermediate	5.8	Classical	65	Female	NO	T1b	N1a	M0	WHITE	NOT HISPANIC OR LATINO	TUMOR FREE	1:DECEASED		1:Recurred/Progressed	6.7	292	0	0	0.24	0.67	0.34	0.27	0.17	1.27	0.3	0.48	0	0.87	-1.16	-1.67	0.6	1.22	-0.2	-0.17	0.56	-0.21	-0.15	0.07	-1.18	0.98	-1.16	-0.53	0	1
TCGA-DE-A4MD	CL2			0	Intermediate	7.48	Classical	71	Male	NO	T3	N1b	M0	WHITE	NOT HISPANIC OR LATINO	WITH TUMOR	1:DECEASED		1:Recurred/Progressed	8.77	320	0	0	0.63	-0.36	0.3	0	-0.41	-1.03	-0.33	2.38	2.46	-2.4	1.93	0.69	0.22	-0.14	-0.39	-0.6	0.17	1.02	0.2	0.86	-5.31	4.8	1.01	-0.07	0	4.31
TCGA-EL-A3GU	CL2		No	29.81	Intermediate	8.26	Classical	72	Female	NO	T3	N1	M0	WHITE	HISPANIC OR LATINO	WITH TUMOR	1:DECEASED		1:Recurred/Progressed	17.87	327	0	0	0.33	-0.65	0.59	-0.19	-0.34	0.07	-0.11	1.02	2.49	-0.77	0.53	0.26	0.98	4.84	0.2	0.75	0.25	0.7	-1.06	1.15	-3.21	1.06	-0.29	0.83	0	1.46
TCGA-FE-A22Z	CL2		No	28.63	High	7.83	Follicular	61	Female	NO	T4a	N1	MX	WHITE	NOT HISPANIC OR LATINO	TUMOR FREE	1:DECEASED		1:Recurred/Progressed	39.91	352	0	0	0.83	-0.87	0.72	0.44	-0.24	-1.31	0.45	0.56	0	-0.57	-1.9	1.2	-0.29	3.33	-1.94	-0.49	1.22	1.69	-0.11	-0.22	-3.54	0.7	0.52	1.12	0	1.81
TCGA-BJ-A28X	CL2		No	30.02	Intermediate	4.46	Tall Cell	32	Female	NO	T3	N1a	M0	WHITE	NOT HISPANIC OR LATINO	WITH TUMOR	1:DECEASED		1:Recurred/Progressed	16.23	357	0	0	-0.26	0.16	0.19	-0.24	-0.03	-0.38	-0.14	-0.97	1.05	0.03	0.69	0.88	1.08	1.83	-0.31	0.13	-0.05	0.65	-0.18	-0.16	-1.95	0.25	0.78	0.01	0	0.8
TCGA-ET-A3DO	CL2		No	28.69	Low	3.85	Classical	33	Female	NO	T2	NX	MX	WHITE	NOT HISPANIC OR LATINO	TUMOR FREE	1:DECEASED		1:Recurred/Progressed	18.73	371	0	0	0.13	-0.32	0.18	-0.47	-0.33	-1.2	-0.14	1.44	0	-0.93	-0.14	1.19	0.26	1.4	1.14	0.11	0.09	1.91	0.3	0.47	-3.26	1.72	0.46	-1.35	0	-1.03
TCGA-EM-A2P1	CL2		No	30.02	Intermediate	4.03	Classical	33	Male	NO	T2	N1b	MX	[Not Available]	[Not Available]	WITH TUMOR	1:DECEASED		1:Recurred/Progressed	11.93	374	0	0	-0.82	-0.78	-0.6	-0.49	-0.51	-0.54	-0.39	0.72	0	-0.46	0.44	1.41	1.42	1.66	-3.14	-0.64	0.07	1.5	-0.01	-0.49	-5.27	1.14	1.3	0.53	0	2.24
TCGA-FE-A230	CL2		No	29.22	Intermediate	4.42	Classical	30	Female	NO	T3	N1a	MX	WHITE	NOT HISPANIC OR LATINO	TUMOR FREE	1:DECEASED		1:Recurred/Progressed	17.28	382	0	0	-0.16	-1.15	0.04	0.18	-0.13	-0.11	0.1	-3.06	0	0.29	-2.09	0.36	2.15	0.29	-0.46	0.89	-0.03	0.86	0.61	-0.97	-2.25	-1.31	1.18	-0.15	0	-0.41
TCGA-EM-A3FM	CL2		No	28.72	Intermediate	5.22	Classical	57	Male	NO	T2	N1b	MX	[Not Available]	[Not Available]	TUMOR FREE	1:DECEASED		1:Recurred/Progressed	16.89	391	0	0	1.17	-1.21	0.59	-0.06	-0.2	0.88	0.6	2.18	0	-0.97	0.13	0.82	-0.74	0.45	-0.94	0.3	0.94	0.88	0.72	-0.27	-5.81	2.33	1.17	-0.59	0	0.77
TCGA-EM-A4FF	CL2			0	Intermediate	4.65	Classical	40	Female	NO	T1b	N1	MX	[Unknown]	[Unknown]	TUMOR FREE	1:DECEASED		1:Recurred/Progressed	60.94	397	0	0	0.11	-0.87	0.3	-0.18	-0.01	0.68	-0.17	0.22	0	-0.18	1.99	0.48	1.26	1.56	-0.38	0.43	0.75	0.68	0.3	0.23	-0.52	0.4	0.57	0.07	0	0.4
TCGA-FE-A233	CL2		No	29.29	Low	3.79	Classical	18	Female	NO	T2	NX	MX	WHITE	NOT HISPANIC OR LATINO	TUMOR FREE	1:DECEASED		1:Recurred/Progressed	18.63	418	0	0	-0.08	-1.65	0.38	0.27	-0.09	-1.89	-0.15	1.74	0	-0.98	0.05	1.08	1.11	-0.92	0.27	0.31	0.31	1.13	2.12	0.04	0.08	-2.35	-0.26	2.04	0	1.06
TCGA-EL-A3GX	CL2		No	29.97	Intermediate	3.58	Classical	41	Female	NO	T2	N1	M0	WHITE	NOT HISPANIC OR LATINO	TUMOR FREE	1:DECEASED		1:Recurred/Progressed	14.42	419	0	0	-0.06	-1.64	0.27	-0.4	-0.18	-0.68	-0.43	0.73	0	-0.84	-0.15	1.39	1.33	-0.39	-2.57	0.78	0.09	2.38	-0.23	0.48	-1.66	-0.02	1.71	-0.29	0	2.31
TCGA-DJ-A3UO	CL2		No	29.78	Intermediate	6.88	Classical	63	Male	NO	T3	N1b	M0	WHITE	NOT HISPANIC OR LATINO	TUMOR FREE	1:DECEASED		1:Recurred/Progressed	21.06	461	0	0	0.49	-0.83	0.1	-0.17	0.1	2.25	-0.19	0.9	0	-1.61	0.09	-0.97	-0.88	0.53	0.21	1.1	1.12	-0.99	-0.51	-0.37	-3.96	0.94	0.85	-0.24	0	0.5
TCGA-EL-A3MX	CL2		No	29.65										WHITE	NOT HISPANIC OR LATINO	WITH TUMOR	1:DECEASED	57.59	1:Recurred/Progressed	56.11	475	0	0	1.35	-1.39	0.44	-0.31	-0.05	1.27	-0.45	3.03	0	1.88	-1.93	-0.02	-3.63	3.7	-1.08	1.32	0.59	-3.14	-1.13	0.69	1.49	2.92	-0.07	2.12	0	2.73
[truncated: 58 more columns]
