# Supplementary material for: Unraveling the Effects of Carotenoids Accumulation in Human Papillary Thyroid Carcinoma
Source: Antioxidants (Basel). 2022 Jul 27;11(8):1463. doi: 10.3390/antiox11081463 (PMC9405418; doi:10.3390/antiox11081463)
Supplement: Supplementary file 1 [file antioxidants-11-01463-s001.zip › antioxidants-1800570-supplementary/Supplementary File_Antioxidants/Supplementary Table S6_DI MASI.xlsx]

## Sheet: Suppl Table S6
Supplementary Table S6. Analysis of the gene expression fold change between Cluster 1 and Cluster 2 obtained from the analysis of 474 PTC cases [22]. The analysis revealed that among the 84 genes belonging to the “Human Retinoid Acid Pathway", 58 were significantly modulated (p<0.05).
DFS Censoring	p-value	Log2 Ratio (CL1vs.CL2)
STRA6	2.89477e-49	-3.42824
CYP1B1	5.58289e-43	-2.68456
TUBB3	6.32029e-73	-2.53144
DHRS9	6.7278e-39	-2.32571
RET	1.61782e-23	-2.13851
RXRG	2.95103e-18	-2.07464
ALDH1A3	6.84711e-25	-1.76857
TGM2	2.63819e-54	-1.63691
RBP4	1.87521e-25	-1.57318
CYP26A1	1.55625e-21	-1.35827
TFAP2C	5.36486e-26	-1.24444
CRABP2	1.36328e-12	-1.23341
NRIP1	1.50328e-45	-1.21848
RARRES3	2.17722e-29	-1.17345
BHLHE40	1.95189e-32	-1.16177
HNF1B	7.5774e-14	-1.13896
GBX2	3.74353e-19	-1.07978
TGFB2	1.6519e-20	-1.02265
DHRS3	1.3608e-22	-0.985156
RARG	1.40441e-49	-0.752067
FABP5	1.30168e-10	-0.735157
HOXB4	1.45276e-13	-0.704745
WNT5A	9.34771e-12	-0.702754
FOXG1	6.21517e-10	-0.680088
GLI1	2.84543e-07	-0.663366
SREBF1	5.02152e-27	-0.645839
CD38	0.000573497	-0.633071
RBP1	9.7303e-07	-0.617303
HOXA1	1.01224e-11	-0.566641
MYC	1.81659e-07	-0.538644
DLX5	3.03341e-06	-0.523442
FOXA1	0.000398164	-0.509611
CDX1	2.25984e-08	-0.497406
TBX1	0.000536429	-0.481944
RARA	6.28661e-28	-0.465574
PITX2	7.32621e-08	-0.447153
CYP26C1	7.8529e-06	-0.40849
KLF4	0.00010248	-0.383926
EFNB1	1.38313e-09	-0.319048
SOX9	0.000132743	-0.295821
JAG1	0.000144501	-0.228937
HOXA5	0.027057	-0.209785
NANOG	0.0413835	0.107505
RXRB	1.00308e-11	0.142824
CHD7	1.09951e-05	0.222336
PPARG	0.00802211	0.261178
RXRA	1.54891e-17	0.263248
BMP2	0.00299936	0.276706
PAX6	2.35876e-16	0.393811
MEIS2	2.76522e-05	0.444395
EGR1	0.000157279	0.452324
MAFB	7.61879e-13	0.573965
ISL1	1.80437e-07	0.734662
MSX2	1.65606e-13	0.79131
RARB	5.81143e-25	0.796389
CYP26B1	9.22788e-09	0.815668
ALDH1A1	3.07601e-22	1.07903
CRABP1	2.26489e-32	2.90395
