# Supplementary material for: Unraveling the Effects of Carotenoids Accumulation in Human Papillary Thyroid Carcinoma
Source: Antioxidants (Basel). 2022 Jul 27;11(8):1463. doi: 10.3390/antiox11081463 (PMC9405418; doi:10.3390/antiox11081463)
Supplement: Supplementary file 1 [file antioxidants-11-01463-s001.zip › antioxidants-1800570-supplementary/Supplementary File_Antioxidants/Supplementary Tables S7 and S8.xlsx]

## Sheet: Supplementary Table S7
Supplementary Table S7. Raw data extrapolated from the DepMap portal (https://depmap.org/portal/) referred to the profile of 225 metabolites in 12 thyroid cancer cell lines.
depmap_id	cell_line_display_name	lineage_1	lineage_2	lineage_3	lineage_4	2-aminoadipate	3-phosphoglycerate	alpha-glycerophosphate	4-pyridoxate	aconitate	adenine	adipate	alpha-ketoglutarate	AMP	citrate	isocitrate	CMP	cystathionine	cytidine	dCMP	DHAP/glyceraldehyde 3P	erythrose-4-phosphate	F1P/F6P/G1P/G6P	hexoses (HILIC neg)	fumarate/maleate/alpha-ketoisovalerate	glucuronate	glutathione oxidized	glutathione reduced	GMP	guanosine	hippurate	hypoxanthine	inosine	kynurenine	lactate	lactose	malate	NAD	NADP	oxalate	pantothenate	PEP	ribose-5-P/ribulose5-P	sorbitol	succinate/methylmalonate	sucrose	thymine	UMP	UDP-galactose/UDP-glucose
ACH-000956	22RV1	Prostate	Prostate Adenocarcinoma			5.54754	5.65942	6.11484	5.81015	5.61274	5.36995	6.04893	5.83709	5.88835	5.65858	5.56283	5.59349	6.24047	5.44787	5.94251	5.38523	5.76864	5.83774	6.07753	5.88787	5.94349	5.82331	5.90653	5.98241	5.44877	5.89048	5.61313	5.68474	5.92896	5.52482	5.51583	5.81184	5.65595	5.57893	5.8466	5.86477	5.74217	5.46183	5.81379	5.92174	5.70221	6.12765	5.87913	5.25122
ACH-000948	2313287	Gastric	Gastric Adenocarcinoma			5.71329	6.34492	5.93106	6.06838	6.21779	6.34971	5.57898	5.99898	6.24255	6.34802	6.02761	6.27035	5.55896	5.57579	6.09939	6.06235	6.67216	6.40411	5.65742	5.91005	5.92266	6.15985	6.19582	6.71683	5.69403	5.75513	6.45699	5.93059	6.2015	5.78929	5.71796	5.88398	6.20169	6.29648	5.77827	5.98286	6.28056	6.16454	5.59306	5.56414	5.71536	6.19685	6.30126	6.35627
ACH-000011	253J	Urinary Tract	Bladder Carcinoma			5.93833	6.21764	6.07592	5.72439	6.17715	6.09626	6.08175	5.91143	5.60276	6.02785	6.25913	6.00337	6.29241	5.58755	5.69455	6.88722	6.23366	6.37719	6.07744	5.93638	5.78506	6.18982	6.40205	5.67931	5.88299	5.75152	5.42221	5.95889	6.82805	6.29004	6.05109	6.01781	6.28815	6.19708	5.66859	5.84255	6.22768	6.54765	6.35582	5.92054	5.875	5.81624	5.79975	5.9618
ACH-000026	253JBV	Urinary Tract	Bladder Carcinoma			5.96956	6.32065	6.33524	5.62188	6.02545	6.88309	5.56552	6.14404	5.7897	5.91841	5.98583	6.02483	6.3889	5.62984	6.18188	6.6072	6.31051	6.45956	6.048	6.07107	5.76727	6.61833	6.39805	5.94902	5.56334	5.65873	5.78162	5.64948	6.22449	6.06141	6.11394	5.99143	6.07299	6.25105	5.73269	5.55499	6.26698	6.33903	6.33304	6.00244	6.16367	5.70842	5.87528	6.09152
ACH-000323	42MGBA	Central Nervous System	Glioma	Astrocytoma		6.49938	5.80952	5.89414	6.05908	5.9199	5.92375	6.114	5.9896	5.79329	5.89141	5.908	5.46381	6.19134	5.86399	5.39827	6.47667	6.08314	5.90999	6.12358	5.80458	5.96606	5.97963	5.87241	5.7795	5.13101	6.53879	6.3994	6.17304	5.74564	5.91439	5.8636	5.70024	5.35729	5.73092	5.74745	6.22211	6.09292	6.24659	6.12558	6.24899	5.94074	5.86113	5.68579	5.88912
ACH-000905	5637	Urinary Tract	Bladder Carcinoma			6.00647	6.26169	5.25994	5.94682	5.78419	6.06443	5.59334	5.83009	5.64561	5.84455	5.9185	5.48566	5.17757	5.00096	5.2824	6.03631	5.67278	5.73083	5.90451	6.06836	5.7458	6.10834	5.68212	5.90198	5.98508	6.0049	6.54117	5.50049	5.56047	5.94201	5.59914	5.98651	6.09989	6.01811	5.85227	5.49004	6.07732	6.55016	5.77398	5.67672	5.56796	6.2498	5.61183	5.9274
ACH-000520	59M	Ovary	Ovary Adenocarcinoma	High Grade Serous		5.96341	5.84955	5.21114	6.19027	5.80404	5.24512	5.9467	5.82624	5.71312	5.83615	5.80528	5.68539	6.04624	5.88335	5.80133	6.0192	5.69103	5.60635	6.20939	5.6615	5.85672	5.99659	5.96533	5.67902	6.16294	5.97295	5.42195	5.92625	6.37663	5.95953	6.00018	5.64155	5.58503	5.96762	5.7999	5.90882	5.81519	5.95343	6.05847	5.97004	5.98534	6.06255	5.63186	5.6913
ACH-000973	639V	Urinary Tract	Bladder Carcinoma	Bladder Transitional Cell		6.3398	6.07575	6.67043	5.87587	6.36297	5.83301	5.53534	5.88048	5.92236	6.26686	6.44078	5.5919	7.09735	5.89031	5.43885	6.20805	6.48697	6.65944	5.68595	5.79075	5.90191	5.93785	5.92447	5.87236	6.08827	5.57755	6.24311	5.58526	5.85648	5.98091	5.70852	5.80778	6.19174	5.90384	5.65656	5.62834	5.77525	6.11181	5.80896	5.4742	5.84182	5.86782	5.91807	6.21335
ACH-000896	647V	Urinary Tract	Bladder Carcinoma			5.94032	5.62115	5.87289	6.12191	5.885	5.81695	6.00616	5.4536	5.72604	5.99527	5.9263	5.41455	5.88398	4.812	5.64059	6.07331	6.09919	6.24977	5.99276	5.77723	5.9554	5.94867	6.01951	5.71802	6.55845	5.97293	5.90091	6.18531	5.63896	5.86286	6.13576	5.80034	5.88696	5.37283	5.77862	5.87035	5.6683	5.96144	5.73975	5.99037	6.1579	5.88659	5.68067	5.8496
ACH-000070	697	Blood	ALL	B-cell		5.3682	5.50781	6.43408	5.75587	5.66104	6.12227	5.57146	5.85275	6.86295	5.77446	5.85019	6.82081	6.30988	6.10831	5.91743	5.54538	5.71844	5.38949	4.68776	5.8623	5.30112	5.31947	5.84301	6.6543	5.90138	5.24412	6.07836	5.61106	5.47385	5.54834	6.43987	5.97639	5.7172	5.87228	6.06421	5.4004	5.56672	5.23677	5.01436	6.30718	6.39734	6.13143	6.93187	5.97475
ACH-000411	769P	Kidney	Renal Cell Carcinoma	Clear Cell		5.42664	5.98605	6.18945	5.75919	5.90763	6.19522	5.7344	5.9701	6.13878	5.92879	6.05226	6.18288	6.38229	5.95691	5.94929	6.4596	6.06657	6.12058	5.9718	5.9817	5.82361	6.18274	6.18123	6.21286	6.68489	5.39478	5.64031	6.07067	5.28982	5.28673	8.4794	5.94594	5.96318	6.21686	5.9256	5.89533	5.7481	5.98167	5.70076	5.6984	7.99744	5.5574	6.12553	5.98491
ACH-000649	786O	Kidney	Renal Cell Carcinoma	Clear Cell		5.65421	6.37085	5.98983	5.77052	6.2346	6.32974	6.0072	6.58487	5.78537	6.0968	6.31569	5.76625	5.28246	5.53059	5.67491	6.61301	5.78538	5.84573	5.84707	6.02958	5.91473	6.15917	6.03707	5.88806	5.76727	5.88398	6.58245	5.78029	5.83427	6.15866	6.01295	6.06125	6.06057	6.28627	5.88607	5.89718	6.50753	6.36408	6.08779	5.91628	5.9068	5.60558	5.7897	6.09282
ACH-001306	8305C	Thyroid	Thyroid Carcinoma	Anaplastic		6.35753	5.95124	6.25631	5.95787	5.89458	5.67387	5.57037	6.20077	5.45416	5.80339	5.81676	5.60824	6.16216	5.91814	6.25165	6.20863	5.91068	5.88368	5.94668	5.75753	5.84296	5.6453	5.74039	5.20225	5.76714	6.04995	6.39158	5.84798	5.45855	5.93128	6.16091	5.756	5.63666	5.84217	5.56629	5.45094	5.43462	6.09533	6.07935	5.80284	6.1336	6.02215	5.43103	5.67687
ACH-001307	8505C	Thyroid	Thyroid Carcinoma	Anaplastic		6.55823	5.6472	6.31946	6.15318	6.23995	5.83662	5.96926	5.90409	5.87934	6.18417	6.25067	5.81311	6.21585	6.49311	5.23493	5.68129	6.21516	6.22543	5.49002	5.97763	5.94663	5.90449	5.85506	6.25472	6.6021	5.89867	5.39356	6.25571	6.12968	6.00472	5.91341	5.99464	6.02424	5.58187	5.81078	5.70504	5.43067	5.77476	5.86092	5.83945	5.84077	6.39574	5.75609	5.95636
ACH-000137	8MGBA	Central Nervous System	Glioma	Astrocytoma		6.11936	5.17621	5.57381	6.44982	5.45802	5.92087	6.05492	5.80176	5.66795	5.61217	5.46945	5.76162	6.04025	6.06889	5.74655	6.48778	6.20836	6.19033	6.09634	5.52485	6.32489	5.02089	5.2862	5.68377	6.2354	6.21053	6.81872	6.57028	6.32385	5.97118	6.03689	5.38547	5.52166	4.76606	5.73009	6.13859	5.54944	6.01637	6.20056	6.17093	5.67608	6.47211	5.67105	5.6402
ACH-000008	A101D	Skin	Melanoma			5.58224	6.30826	6.43309	5.8279	6.49667	5.81472	5.59757	6.25708	6.15221	6.4059	6.37389	6.0638	6.60205	6.22936	5.75949	6.11851	6.34968	6.43663	5.80161	5.86706	6.03084	6.16829	5.88203	6.46931	6.51891	5.73191	6.22257	6.2221	6.87442	6.08981	5.93044	5.89313	6.38483	6.25327	5.51156	6.37671	6.47366	6.1955	5.60428	5.89632	6.03173	5.87631	6.11655	6.42727
ACH-000558	A172	Central Nervous System	Glioma	Glioblastoma		6.41655	5.24337	6.47067	5.66536	6.07038	5.71344	5.87851	5.91734	5.85028	5.97732	6.00625	5.56929	6.43847	6.07713	5.42989	5.50867	6.13572	6.30641	6.03747	5.89821	5.91984	6.09633	6.14293	5.50903	5.92733	5.898	5.30491	5.90278	7.40044	5.90008	5.65884	5.90563	5.97778	5.5814	5.46244	6.21287	5.15638	5.71115	5.88086	6.013	5.95243	6.42722	5.74959	5.92415
ACH-000201	A204	Soft Tissue	Malignant Rhabdoid Tumor			6.00354	5.70604	5.32656	6.47226	5.74757	6.01786	5.94946	5.78938	5.67336	5.69756	5.80985	5.47597	5.49638	5.15435	5.53942	5.79588	5.74118	5.72902	6.02055	5.74008	5.68411	5.6121	5.51522	5.44446	5.98583	6.05337	6.05916	5.8439	6.18272	5.815	5.86943	5.81016	5.67476	5.82963	5.903	5.69465	6.01826	5.64837	5.72865	5.92708	6.07108	6.21052	5.75078	5.82014
ACH-000788	A2058	Skin	Melanoma			6.12384	6.20188	5.48466	5.88779	5.90629	6.2414	5.73037	6.05615	5.78838	5.92544	5.89006	5.83272	6.30811	5.93356	5.65227	6.16739	6.11578	6.08316	6.09018	6.0136	5.76168	6.39045	6.322	5.84693	6.69463	5.69679	6.68407	6.03325	6.01218	5.95462	5.88398	6.04622	6.07824	6.23541	5.82076	6.0321	6.41269	6.95386	5.86592	5.66835	5.81995	5.86811	6.11997	6.30532
ACH-000740	A253	Upper Aerodigestive	Upper Aerodigestive Squamous	Salivary Gland		6.13662	6.23629	5.6958	6.15099	6.3003	6.51083	5.88478	6.57824	5.81992	6.11944	6.14915	5.78555	6.18631	5.20392	5.69584	6.74934	6.03873	6.0063	5.8455	6.05078	6.07685	6.03208	6.03939	5.82728	5.75401	5.88656	5.19263	5.74779	5.7444	6.13673	6.0561	6.05492	6.13237	5.33435	5.69768	5.22136	6.3506	6.22104	5.82592	5.80843	6.10317	5.78324	5.45828	5.93253
ACH-000657	A2780	Ovary	Ovary Adenocarcinoma	Endometrioid		6.11823	6.08951	5.83668	6.2376	6.08695	6.09923	5.40576	6.53379	5.6401	5.82355	5.92925	5.9925	6.84805	5.47138	5.72548	5.87507	6.17817	6.18634	6.09187	5.81556	6.03986	5.53722	5.16356	5.75604	5.65819	6.33128	5.17135	6.0249	6.03446	6.11461	6.32198	5.75447	5.49991	6.06166	5.36014	5.40051	6.13809	5.99879	6.10975	6.00922	6.22625	6.02307	5.78621	5.5893
ACH-000219	A375	Skin	Melanoma			6.12537	5.75722	5.79572	6.13588	5.80729	5.84467	6.38904	5.77921	5.66873	5.84774	5.7943	5.56906	5.85049	5.98541	6.04825	6.32426	6.22877	6.11947	6.35501	5.86094	5.88398	5.7987	5.87576	5.43263	5.69955	6.29774	6.0043	6.04131	5.71848	5.98891	5.97762	5.76635	5.58871	5.26697	6.12556	6.31517	6.16589	6.13514	6.07181	6.25096	6.22091	6.06636	5.70942	5.94778
ACH-000697	A3KAW	Lymphocyte	Non Hodgkin Lymphoma	DLBCL		6.02471	5.55928	7.05829	6.09326	6.04667	5.86463	5.60708	6.06317	7.05524	6.11794	6.02505	7.08276	6.18262	7.50469	5.93575	5.40409	5.84001	5.8243	4.82753	5.74913	5.76381	5.80242	5.9378	6.96016	6.29606	5.17696	6.21912	6.12469	6.49542	5.62982	4.86832	5.77101	6.16709	5.18502	5.92678	6.43293	6.27629	5.45967	5.3128	5.43817	5.30901	5.03555	7.2113	6.28041
ACH-000555	A498	Kidney	Renal Cell Carcinoma			5.90674	6.2287	5.69529	5.8846	6.02015	5.94865	6.10157	6.34607	5.78373	6.06762	6.1517	5.77676	5.28223	5.1666	5.8022	6.43591	5.83811	5.67663	5.48908	6.05973	5.55073	6.37875	6.45463	5.70368	5.67103	5.86363	5.95543	5.8694	5.46474	5.68421	5.42211	6.11099	6.2952	6.38901	5.75903	6.04902	6.05742	5.75476	6.01543	5.82618	6.20463	5.50162	5.7681	6.1929
ACH-000157	A4FUK	Lymphocyte	Non Hodgkin Lymphoma	DLBCL		5.93816	5.77026	6.9693	6.318	5.97071	6.21067	6.09518	5.67206	6.56943	5.50567	5.68675	6.21265	6.37466	4.96808	6.20872	5.74108	5.79883	5.35815	5.2637	5.86507	5.23645	5.58074	5.78606	6.52854	6.33294	5.93377	5.63813	5.76937	6.30496	5.68803	5.63651	5.85726	5.80669	5.64501	6.20828	6.40864	5.7722	5.68108	5.3093	5.41059	5.73487	6.14003	6.5297	5.52461
ACH-000681	A549	Lung	NSCLC	NSCLC Adenocarcinoma		5.86754	5.84222	6.02832	5.80918	5.85385	5.93616	5.8363	5.93594	5.76374	5.89447	5.84821	6.08242	5.44066	6.02798	5.59555	6.07011	5.72835	6.22308	5.94909	5.5577	5.82308	5.96323	6.18825	5.95509	5.75023	5.69873	6.0198	6.10582	5.37434	5.84447	5.82121	5.45005	5.77606	6.54178	5.83801	5.60073	5.54483	5.59305	6.0945	5.80713	6.01027	5.91549	5.73564	6.02615
ACH-000052	A673	Bone	Ewing Sarcoma		EWS_FLI	6.55127	5.96428	7.00459	5.95609	6.27242	5.89592	5.72941	6.00752	6.01466	6.28564	6.24289	6.38782	7.11566	6.9306	5.89795	6.23086	6.59268	6.67247	5.78171	5.80738	5.77322	5.82562	5.95304	7.00277	6.15226	5.77619	6.02892	5.77385	5.64604	6.20553	6.00301	5.85674	6.12144	5.45647	5.48769	6.39871	5.80472	6.36608	5.70939	5.68614	5.98555	6.15311	6.1938	6.24212
ACH-000429	A704	Kidney	Renal Cell Carcinoma			5.84923	5.7149	5.77617	6.62579	5.76717	6.2423	6.00794	6.08636	5.52859	5.67893	5.80853	5.41504	5.18887	6.11096	6.02311	5.95032	6.21188	5.95482	5.99181	5.81573	6.08943	5.95908	5.70681	5.43548	6.08719	6.04128	6.73822	6.66673	6.06401	5.78482	6.25933	5.70123	5.77077	5.73357	6.06907	5.84542	5.73076	6.02073	6.53348	6.03706	5.81549	5.85777	5.56865	5.61404
ACH-000528	ABC1	Lung	NSCLC	NSCLC Adenocarcinoma		6.5243	6.24147	5.54123	5.70605	6.07627	5.67887	5.61137	6.10885	6.06604	6.0834	6.11062	6.35136	6.28244	5.54778	6.04426	5.75816	5.86786	5.90688	5.45023	6.09273	6.14282	5.77581	5.83484	6.40685	5.5701	5.58382	5.08898	5.42192	5.90231	5.87053	5.75312	6.08154	5.88858	6.04418	5.75215	6.25355	6.06258	5.74733	5.69237	5.77259	5.81185	5.52832	6.17376	6.2608
ACH-000086	ACCMESO1	Lung	Mesothelioma			5.95496	6.09034	6.57074	5.76408	6.32468	6.66819	5.67154	6.0085	5.87162	6.22221	6.45841	5.86748	5.83895	5.96217	5.80528	6.19722	5.9392	5.95811	5.81851	5.98606	5.53863	6.10256	6.16284	5.74505	6.51171	5.86445	5.07272	6.25119	6.02796	5.84452	6.05916	5.94689	5.96809	5.93614	5.95025	5.90975	6.0329	6.28319	5.9865	5.59961	5.85122	6.0993	5.74901	6.10013
ACH-000046	ACHN	Kidney	Renal Cell Carcinoma			6.14637	5.2578	6.01644	6.46749	5.49358	6.07782	6.13896	5.26663	5.39985	5.29824	5.33303	5.92366	6.34542	6.14816	5.79148	6.39263	6.03559	5.65105	6.22678	5.42212	5.96151	5.53174	5.78643	5.60446	6.30855	6.08959	6.4982	6.5309	5.78019	6.02122	6.30642	5.2911	5.62147	5.82684	6.02102	5.93673	5.81469	5.77111	6.04565	5.93503	6.43801	6.09146	5.42218	5.73617
ACH-000880	AGS	Gastric	Gastric Adenocarcinoma			5.88935	6.17359	5.72194	6.28207	6.06708	6.00959	5.99785	6.09521	5.62216	6.06956	5.95954	5.53761	5.1889	5.85636	5.67105	6.10602	5.80513	6.04078	6.19683	5.99009	5.9705	5.77634	5.73874	5.79923	5.62322	6.15834	6.82958	5.96246	5.84807	5.80219	6.0758	6.03426	5.91417	6.15701	5.89023	6.21694	6.17098	5.95155	5.99927	6.00615	5.99216	6.85593	5.77273	5.96825
ACH-000105	ALLSIL	Blood	ALL	T-cell		5.76924	5.65778	7.00736	6.46173	5.48363	6.11306	5.95422	5.44177	7.14578	5.73288	5.67995	6.96247	5.42427	5.72643	6.47748	5.76498	5.86739	5.66021	5.53436	5.82387	5.61916	5.12849	5.52418	6.6536	6.03084	6.23533	5.358	6.0294	5.92687	5.75932	5.42012	5.83589	5.73096	5.55834	6.2088	6.5729	5.88502	5.59557	6.26443	5.73606	5.71255	5.96723	6.92435	6.15181
ACH-000269	AM38	Central Nervous System	Glioma	Glioblastoma		5.94622	5.84836	5.70333	6.26247	5.92765	6.50975	6.11369	5.90465	5.38209	5.81041	5.83786	5.35027	5.81291	5.68962	5.52006	5.89276	5.55826	5.39583	5.78149	5.64816	6.00946	5.60069	5.65097	5.42147	5.69236	6.27675	6.29713	5.77556	6.38439	5.70724	5.54177	5.593	5.55484	5.88012	5.81497	6.08759	5.86691	5.58288	6.03355	6.02587	5.46306	6.36729	5.38871	5.74594
ACH-000557	AML193	Blood	AML	M5		6.04139	5.4745	6.76704	6.26509	5.48468	6.23367	5.99958	5.94614	5.91375	5.49777	5.57361	5.92092	6.71905	6.69723	6.27595	5.76308	6.10714	5.97639	5.21989	5.7996	6.23009	5.77096	5.88412	5.57758	6.21182	5.03628	7.41023	6.08412	6.21446	5.30114	5.30087	5.69801	5.84325	5.38978	6.39496	5.96134	5.75091	5.38606	4.83044	5.24993	5.38752	6.15439	5.70077	5.78489
ACH-000838	AMO1	Plasma Cell	Multiple Myeloma	Plasmacytoma		5.7054	6.08479	6.86678	6.20712	5.75952	6.36671	6.0984	6.06812	6.98403	6.11177	6.17054	6.80647	5.38181	6.06951	6.08394	5.58448	5.8529	5.81025	5.21996	5.98446	6.49509	5.86231	6.03168	6.82985	5.62506	5.88486	6.82658	6.20173	5.78803	5.85617	5.13926	5.99267	6.11189	5.97417	5.96394	6.74562	6.351	5.3147	5.50009	5.90437	5.51959	6.0997	7.16017	6.03901
ACH-000940	AN3CA	Uterus	Endometrial Adenocarcinoma			7.31416	6.10516	5.85591	5.51983	5.88398	5.59461	5.79485	6.17214	5.42212	5.76952	5.88905	5.68866	6.86586	5.46633	5.54693	6.04661	5.84606	5.8981	5.66577	5.79565	5.68107	5.60815	5.6546	5.17556	6.05178	5.69833	6.02984	5.7641	6.16255	5.72209	5.47413	5.83258	5.52623	5.65777	5.58782	5.81076	6.18196	5.77969	5.84001	5.77627	5.51647	5.59377	5.67066	5.73395
ACH-000222	ASPC1	Pancreas	Exocrine	Exocrine Adenocarcinoma		6.15706	5.72789	5.26571	6.11901	5.66068	5.88843	6.16062	6.04534	5.91051	5.79676	5.80503	5.6074	5.46803	5.11451	5.97709	5.77464	6.04494	5.90636	6.06893	5.97944	5.95153	5.76217	5.847	5.52172	5.74874	6.24889	6.32301	5.86516	5.62907	5.71493	5.68926	5.97384	5.78192	5.8493	5.93839	5.76103	5.94724	5.61622	6.07542	6.42513	5.8696	6.12472	5.90884	5.6728
ACH-000248	AU565	Breast	Breast Adenocarcinoma	ERneg HER2pos	HER2 Amp	5.58522	5.90045	6.17948	6.20889	6.23137	5.55509	5.84956	6.023	6.04411	6.12103	6.2033	5.94007	5.18432	5.81105	5.92306	5.78409	6.36634	6.32778	6.04012	5.82923	5.80349	5.87077	5.63704	6.09626	5.65585	6.07679	5.60586	5.67264	5.24436	5.82891	6.3488	5.8614	5.85776	5.87201	5.91134	6.21977	6.11493	5.78428	5.81899	6.06294	6.15869	6.22989	5.70964	5.72441
ACH-000593	BC3C	Urinary Tract	Bladder Carcinoma	Bladder Transitional Cell		6.07091	5.68866	6.0623	6.21241	6.22107	6.55273	5.60746	6.50715	5.64223	6.2112	6.34077	5.58581	5.97429	5.54835	5.55324	6.20286	6.29653	6.42432	5.91307	5.78713	5.9888	5.90709	5.54195	5.61135	6.17732	5.86866	5.79472	5.67288	5.55403	5.78106	5.81955	5.78427	6.24928	6.50124	5.78138	5.60609	5.78194	6.06333	5.90368	5.66906	6.07696	5.7206	5.62575	6.14093
ACH-000923	BCP1	Lymphocyte	Non Hodgkin Lymphoma	B-cell		6.12668	5.84201	6.05922	5.99492	5.11663	6.57243	6.37439	5.83764	6.26599	4.78958	4.86913	6.07904	6.42305	6.67616	6.43142	5.49744	5.92745	5.48654	5.17812	5.41081	5.43529	5.30035	5.65655	5.94082	6.07272	5.7889	5.89766	5.91038	6.32554	5.12193	5.11754	4.3892	5.48284	5.54005	6.45216	6.54817	5.87736	5.36128	5.22165	5.35298	6.10345	5.72047	6.33405	4.90415
ACH-000456	BCPAP	Thyroid	Thyroid Carcinoma	Papillary		6.12568	6.15528	6.3783	5.94253	6.15217	6.03256	5.88736	6.25788	5.77353	6.02832	6.19108	6.0515	5.76432	5.3462	5.88491	6.23584	6.05168	6.15048	5.91974	6.12963	6.32123	6.08622	6.01382	6.13739	6.29805	5.95158	6.21056	5.85885	6.41772	6.08215	5.71523	6.12142	6.13725	5.78097	5.86563	5.86753	6.07068	6.11129	5.86095	5.82878	5.92062	5.84053	5.7509	6.00423
ACH-000080	BDCM	Blood	AML	M5		6.04503	5.15833	6.18292	6.42935	5.73406	5.84679	5.89733	5.9625	7.36932	5.87868	5.78035	7.31479	5.45009	7.04427	5.78169	5.27362	5.82255	5.50237	4.83995	6.01719	5.763	5.91968	6.12225	7.06849	5.93844	5.50155	6.1517	6.00213	5.11806	6.20798	5.75353	6.07118	6.32711	5.81976	6.07551	6.86455	5.60972	5.68057	5.3974	5.79482	6.27978	5.84445	7.3282	6.33584
ACH-001016	BECKER	Central Nervous System	Glioma			6.28778	5.21686	5.97597	6.26279	5.43564	5.81046	6.15187	5.67793	5.40728	5.51928	5.45866	5.19423	5.54693	6.27066	5.833	6.44398	5.683	5.86745	6.26669	5.5705	5.99629	4.90977	5.08986	5.06087	5.59164	6.48486	6.60547	6.27452	6.09494	5.99954	5.95702	5.43853	5.61253	5.17532	5.83064	6.07828	5.40803	6.07923	6.44246	6.31791	6.23272	6.04285	5.40971	5.48438
ACH-000603	BEN	Lung	NSCLC			5.58924	5.88632	5.78806	6.74427	5.72614	5.73423	5.57056	5.94223	6.40956	5.95541	5.55334	6.9745	6.59853	6.06018	6.25781	5.8639	6.4766	6.37085	5.63505	5.85171	6.41649	6.48651	6.60955	7.00393	6.47266	5.59917	5.21644	5.6644	5.76936	5.99505	5.93741	5.88402	6.52416	6.7042	5.47794	6.16203	5.49797	5.83117	5.62931	5.56466	6.04394	6.39449	6.41254	6.00911
ACH-000802	BFTC905	Urinary Tract	Bladder Carcinoma	Bladder Transitional Cell		6.00982	6.47026	5.71701	6.1159	6.05119	5.80551	5.88745	6.38519	6.0318	6.08361	5.86082	6.24152	5.80055	5.72809	5.58602	6.40168	6.57226	6.21632	6.1033	6.1481	6.28088	6.04524	6.06512	6.35401	5.88737	5.99716	5.25399	5.86163	5.88398	6.18431	6.24406	6.11323	6.06824	6.18306	5.87719	5.94358	6.40597	6.81262	5.84058	5.87274	6.36048	6.27322	6.12316	6.08459
ACH-000792	BFTC909	Kidney	Renal Cell Carcinoma	Transitional Cell		6.0627	6.49825	6.29763	6.05723	6.21487	5.41236	5.59883	6.34347	5.604	6.25647	6.21082	5.69874	6.49406	4.80188	5.50925	6.46612	5.99843	6.13436	5.9543	5.93096	5.97519	6.59827	6.18778	5.91586	6.53354	5.85104	5.25233	6.11005	5.37842	6.19564	6.18355	5.94108	6.2659	6.9962	5.64599	5.96547	6.35971	6.0928	6.38592	5.81981	6.19424	5.61971	5.88439	6.17017
ACH-000191	BHT101	Thyroid	Thyroid Carcinoma	Papillary		5.96145	6.10146	5.67184	6.23074	6.03675	6.05212	5.9123	6.1658	5.69504	6.07252	6.11506	5.68611	5.76941	4.78946	5.64334	6.32583	5.97757	6.0182	5.99224	5.86791	5.89951	6.09704	6.0211	5.43138	6.27172	6.22431	5.72776	6.11702	5.49076	6.00037	5.94483	5.88756	6.14273	5.71067	5.73455	6.30621	6.25866	5.98283	5.84898	5.95586	6.36197	5.63738	5.7421	5.80056
ACH-000548	BHY	Upper Aerodigestive	Upper Aerodigestive Squamous	Oral		6.29626	5.70488	5.22488	6.05642	5.80934	5.91704	5.72489	5.83658	5.98277	5.88555	5.7402	5.82947	5.61914	5.68107	5.49523	6.17896	5.92731	6.06043	5.77814	5.86528	5.88913	6.23909	6.0499	5.88398	6.21083	5.90981	5.77022	6.19693	5.84615	6.08935	5.84869	5.87385	6.07439	5.71329	5.64563	5.68516	5.7595	5.9775	5.56192	5.9692	5.81538	5.52749	5.89537	5.96253
ACH-000503	BICR16	Upper Aerodigestive	Upper Aerodigestive Squamous	Oral		5.76306	5.83488	5.4219	6.11464	5.69271	5.24263	5.71317	5.71306	5.71786	5.83279	5.74829	5.67645	5.87667	5.20585	5.8894	6.34476	5.85312	5.86889	6.19496	5.76724	5.98424	5.87237	5.97364	5.47823	5.77262	6.09392	6.24534	6.09261	5.60266	5.96399	6.19833	5.73871	6.0378	5.7165	5.97873	5.77902	5.49956	6.19103	5.77201	6.01001	6.12355	6.01846	5.56249	5.70465
ACH-000992	BICR18	Upper Aerodigestive	Upper Aerodigestive Squamous			5.71787	5.70462	5.50521	5.73712	5.85421	5.23548	5.94948	5.7154	5.6197	5.71174	5.57059	5.69867	5.5448	5.68821	6.074	5.99181	5.96243	6.07689	6.30978	5.80695	5.78822	6.00779	6.03078	5.58909	5.76418	5.88129	6.0206	6.1347	5.84555	5.66219	6.20761	5.76599	5.90281	6.22598	5.92772	5.96528	5.45696	6.00178	5.82284	5.7693	6.0921	6.1334	5.54383	5.70117
ACH-000794	BICR22	Upper Aerodigestive	Upper Aerodigestive Squamous	Oral		5.98275	5.80407	5.32622	6.35674	5.94453	5.90524	6.04755	5.90706	5.72836	6.02483	5.92765	5.76796	5.86502	4.89578	5.7436	6.27378	5.98272	5.73326	6.16014	5.77874	6.09915	6.24215	5.62652	6.0148	5.97683	6.24482	6.59803	6.40922	5.9192	5.97868	6.0838	5.77505	5.8682	6.29611	5.83916	5.75141	5.53681	6.12061	5.93832	6.21307	6.29738	6.17022	5.83931	5.56951
ACH-000228	BICR31	Upper Aerodigestive	Upper Aerodigestive Squamous	Oral		6.0503	5.7587	5.39446	6.21851	5.79605	5.74524	6.00323	5.99629	5.54765	5.89976	5.82052	5.72884	6.04455	5.7522	5.67359	6.09147	5.68848	5.90766	6.11968	5.85969	6.18538	6.15756	5.89416	5.84266	5.75853	6.34316	5.31391	6.09045	6.27529	6.07502	6.1788	5.86172	5.99708	5.79296	5.73066	5.78742	5.6379	6.1709	5.98356	6.10204	6.43025	6.4029	5.7142	5.84154
ACH-000771	BICR56	Upper Aerodigestive	Upper Aerodigestive Squamous	Oral		5.95872	6.06449	5.33424	6.32811	5.80386	6.08247	5.89934	5.65316	5.84142	5.87817	5.80648	5.97921	5.56358	5.8018	5.88886	6.28245	5.90967	5.79243	6.14081	5.64915	6.03482	6.35723	5.9786	6.21089	6.11911	6.00377	5.33121	5.97264	5.65507	5.97088	6.08416	5.63549	5.94054	6.29931	5.86476	5.82684	5.90119	5.9526	5.68667	5.97608	6.13704	5.9023	5.85666	5.91168
ACH-000415	BICR6	Upper Aerodigestive	Upper Aerodigestive Squamous	Oral		6.09827	5.94593	6.06933	5.61882	5.98406	6.02458	5.43668	5.99058	5.63015	6.08882	5.99484	5.89664	5.39788	5.57482	5.81949	5.97528	6.06085	6.1415	5.92448	5.81985	5.85569	6.16633	5.96006	5.80179	6.04676	5.54495	5.43664	5.71442	5.40046	6.02466	6.19933	5.83276	6.016	5.82642	5.61843	5.27775	5.88706	5.88415	5.7212	5.55237	6.18009	5.57652	5.46026	6.22984
ACH-000245	BL41	Lymphocyte	Non Hodgkin Lymphoma	B-cell Burkitt		6.17447	5.44743	5.78083	6.14259	5.56142	5.49188	6.14131	5.4068	4.64986	5.58059	5.66402	5.49644	5.44547	6.80862	6.04584	5.77874	5.61706	5.18696	6.26341	5.54657	5.98798	4.11043	4.05764	5.13848	5.98166	6.42793	6.89895	6.17636	5.4751	5.78243	5.30309	5.47445	4.20471	5.1127	6.03877	5.62851	5.03269	5.58405	6.17046	6.25628	5.9004	6.3744	5.42537	4.18227
ACH-000402	BL70	Lymphocyte	Non Hodgkin Lymphoma	B-cell Burkitt		5.51178	5.90021	6.81872	5.9726	5.63326	6.19057	5.85745	5.98257	5.93018	5.75392	5.95072	6.0737	5.73092	6.09201	6.21744	5.92342	6.18684	6.10552	5.07591	6.16202	5.48433	5.80227	5.68213	6.00964	6.11869	5.07414	6.60255	5.44117	6.12332	6.00017	5.11304	6.10843	6.03735	5.89147	6.30508	5.75226	6.06656	5.89332	6.41006	5.776	5.53956	5.58059	5.97328	6.20855
ACH-000536	BT20	Breast	Breast Ductal Carcinoma	ERneg HER2neg	Basal A	6.18785	5.89065	5.93003	6.17418	6.11022	5.97208	6.07429	6.3532	6.12833	6.198	6.0796	5.95585	7.05584	5.7128	5.85446	5.89479	5.88135	5.6861	5.32169	6.17968	5.78203	6.37921	6.36748	6.14898	5.30039	5.91638	5.0357	5.32974	5.03638	6.07212	5.81327	6.18175	6.26391	6.22419	5.99284	6.23094	5.78381	5.71675	6.2751	5.8081	5.69951	6.14219	5.90013	6.28724
ACH-000927	BT474	Breast	Breast Ductal Carcinoma	ERpos HER2pos	HER2 Amp	5.5371	5.72862	5.73593	5.98335	5.67893	5.60331	5.98489	5.78254	6.05021	5.7126	5.73226	5.67294	6.31969	5.85627	5.16938	5.92174	5.88503	5.87555	6.23446	5.80901	5.76698	5.76912	5.69933	5.80087	6.29596	5.93452	6.69043	6.17537	5.9288	5.68684	6.02383	5.78443	5.88398	6.01085	6.04878	6.04313	5.97828	5.87256	5.95317	6.09817	6.02624	5.52847	5.71789	5.57981
ACH-000818	BT483	Breast	Breast Ductal Carcinoma	ERpos HER2neg	Luminal	5.64127	5.82983	5.65661	6.49097	6.08357	6.01039	5.8214	5.32195	6.13032	6.03908	5.85751	5.786	6.52681	6.82277	5.72717	5.46251	5.38917	5.56229	5.86616	5.56129	5.88878	6.0994	5.78249	6.05754	6.19178	6.19951	6.83701	6.00234	5.50625	5.63691	6.09949	5.64049	5.55851	5.5201	5.71561	5.77815	6.13415	5.34216	5.8955	5.9431	5.88398	6.26726	5.77399	5.19125
ACH-000288	BT549	Breast	Breast Ductal Carcinoma	ERneg HER2neg	Basal B	6.15735	5.68461	5.77148	6.22215	5.73254	5.94472	6.09657	5.82841	5.66684	5.77259	5.88217	5.56541	6.15369	6.53801	5.64375	6.12611	5.69199	5.68698	6.16242	5.73251	5.93325	5.55469	5.39035	5.6312	5.8084	6.30211	6.70241	6.32805	6.00075	5.80185	5.80981	5.6341	5.55895	5.26212	5.87874	5.57849	5.78491	5.90169	6.11401	6.10625	5.9192	6.23879	5.58592	5.30299
ACH-000432	BV173	Blood	CML	Blast Crisis		6.13492	4.98801	6.94751	5.20079	5.91591	5.94756	5.80663	6.04504	7.39283	6.07475	6.14512	7.09816	6.13344	6.70483	6.44666	5.12612	5.52227	5.45684	4.59779	6.21568	5.34367	6.07844	6.00867	6.98611	5.62542	5.48964	6.95405	5.69766	5.46175	5.7579	5.3573	6.22775	5.87265	5.76988	5.76992	5.59901	5.30854	5.27921	5.83987	5.64766	5.77251	5.69803	7.29335	6.15516
ACH-000535	BXPC3	Pancreas	Exocrine	Exocrine Adenocarcinoma		5.84717	5.9254	5.34569	6.18737	6.06796	5.90017	5.76818	6.07664	5.84018	6.00993	6.03845	5.87431	5.39364	5.43344	5.8983	5.96019	5.97032	6.04564	5.89634	6.08138	6.37555	6.16673	6.07327	5.84995	6.3591	5.8056	5.63615	5.74095	6.52856	6.0265	6.02153	6.18185	6.09878	6.11539	5.97576	5.45092	5.81451	6.03907	5.87457	5.85732	5.80693	5.76142	5.50436	5.94504
ACH-000009	C2BBE1	Colorectal	Colorectal Adenocarcinoma			6.09226	5.75596	5.54784	6.28722	5.65293	5.98422	5.99591	5.77408	5.71576	5.68148	5.35875	5.74058	6.32232	5.88672	5.41498	6.40582	5.85054	5.7026	6.08787	5.64996	6.05702	5.86828	5.88143	5.67762	5.69259	6.1269	6.11556	5.88984	5.72431	6.09551	6.05209	5.62371	5.58068	6.01241	5.83249	6.17553	6.00598	6.02463	5.8835	5.93796	6.3132	6.57402	5.93198	5.80926
ACH-000580	C32	Skin	Melanoma	Amelanotic		6.4112	5.4568	5.36448	5.88398	5.46247	5.84495	5.93123	5.83078	5.29172	5.52934	5.54751	5.12155	6.27654	6.36351	5.88135	5.98249	5.70033	5.68973	6.33044	5.44548	5.7975	5.1094	5.2234	5.16246	6.28804	5.97333	6.87753	6.39032	5.87233	5.91706	5.89968	5.2508	5.60651	5.24726	5.87236	6.09245	5.35058	5.49604	5.88519	6.05603	6.09284	6.02703	5.24077	5.63758
ACH-000440	CA46	Lymphocyte	Non Hodgkin Lymphoma	B-cell Burkitt		6.1354	5.54078	6.06444	6.07432	5.51948	5.42657	6.05223	5.70366	4.92571	5.58589	5.75067	5.71053	5.48464	5.99472	6.0875	5.55708	5.7393	5.53043	6.21863	5.60624	5.83848	4.87209	4.69007	4.96427	5.95912	6.36986	6.07242	5.92014	5.15084	5.91719	5.29319	5.53635	4.81614	4.83633	6.10031	5.49901	5.62986	5.49068	6.104	6.20629	5.85319	5.97649	5.3374	4.8507
ACH-000210	CADOES1	Bone	Ewing Sarcoma		EWS_ERG	5.62224	5.2814	5.97118	6.20512	5.26973	5.705	5.85277	5.73413	7.61715	5.48653	5.38156	7.5326	6.99721	7.34232	5.97123	5.31161	5.77864	5.61313	4.57266	5.80604	5.92005	5.66151	5.8775	7.21059	6.80966	5.46851	5.92599	6.28826	6.42575	5.59246	5.19321	5.80194	5.78443	5.8311	6.19534	6.99344	5.50196	5.46852	4.79819	5.8302	5.61084	5.73973	7.77497	5.57576
ACH-000433	CAKI1	Kidney	Renal Cell Carcinoma	Clear Cell		5.85802	6.05459	6.27907	5.67195	6.26529	5.62535	5.98574	6.11055	5.93934	6.00571	6.16245	6.19252	5.67541	5.73378	5.64805	6.3018	5.98152	5.98047	6.05393	5.77452	5.989	6.43434	6.05906	6.3492	6.69349	6.01877	5.88398	6.19887	5.75795	5.9264	5.10958	5.81412	6.07282	6.41906	5.7122	5.86839	6.23792	5.79211	5.99909	5.93785	4.85851	6.64425	6.0498	6.21512
ACH-000234	CAKI2	Kidney	Renal Cell Carcinoma	Clear Cell		5.78457	6.00338	5.84539	6.88564	5.96569	6.06788	6.15137	5.88346	5.72289	5.81521	5.93825	5.31557	5.39852	6.07268	5.87207	5.85328	6.12529	6.13731	6.14905	5.63002	6.18197	6.4828	6.43584	5.88398	5.76759	6.16029	6.14127	5.97106	5.62131	6.02471	5.98163	5.56578	6.06602	6.71496	5.78327	5.97882	6.05101	5.97028	6.52215	5.94166	5.89145	6.5637	5.86105	6.25501
ACH-000212	CAL120	Breast	Breast Carcinoma	ERneg HER2neg	Basal B	5.59568	5.86198	5.88398	5.49883	5.963	5.88797	5.79393	6.06046	5.71666	5.91163	5.89406	5.97537	6.44659	5.44239	5.80117	5.93472	6.04885	6.11578	6.10536	5.76976	5.76513	5.98928	5.85717	5.77183	6.78363	5.73016	6.37634	6.08134	5.83364	5.87336	6.14535	5.83388	5.92208	6.00468	5.71139	5.92922	6.21154	6.03691	5.78481	5.86382	6.13997	5.94624	5.81378	6.14464
ACH-000826	CAL12T	Lung	NSCLC			6.04243	5.75509	5.41537	5.6129	6.22253	6.21809	5.78816	5.76474	6.03837	6.24136	6.0035	6.33562	6.74189	4.98226	5.65102	5.91333	6.29421	6.3981	6.0532	5.97337	6.07575	6.70497	6.51551	6.5021	6.14042	5.66883	5.13498	5.74401	5.55972	6.06511	6.49369	6.0159	6.1325	6.68823	5.66841	6.06009	5.4369	5.9102	5.79823	5.66092	6.33874	5.52816	6.10422	6.14266
ACH-000902	CAL148	Breast	Breast Ductal Carcinoma	ERneg HER2neg	Luminal HER2 Amp	5.86703	5.45551	5.6433	5.51536	5.50988	5.82998	6.2582	5.54191	5.83645	5.26142	5.37251	6.11515	5.95423	5.46573	5.95096	5.42673	5.88398	5.5209	5.76956	5.98449	5.68397	5.31708	5.57668	5.66775	6.12625	5.5098	5.79847	6.50156	6.23557	5.0286	5.20508	5.89581	5.64081	5.64584	6.20687	5.06767	5.45176	5.11994	5.50992	5.78809	6.00966	6.06002	6.24937	5.31225
ACH-000832	CAL27	Upper Aerodigestive	Upper Aerodigestive Squamous			6.47214	5.75824	5.10714	6.10309	5.74406	5.59892	5.85604	5.74997	6.11215	5.90765	5.7207	5.98862	6.07356	5.47406	6.02933	6.28538	6.11358	5.98958	6.12509	6.08802	5.91003	6.14949	6.09577	5.9424	6.20887	5.96335	5.76164	6.0424	5.80426	6.05879	6.15028	6.09921	6.06434	6.30038	5.86183	5.82833	5.54965	6.23454	5.67346	5.96078	6.05396	6.2007	6.11237	6.05916
ACH-000142	CAL29	Urinary Tract	Bladder Carcinoma	Bladder Transitional Cell		6.42958	5.92497	5.64508	6.01576	5.51618	5.24549	5.90508	6.01065	5.62599	5.65737	5.65084	5.915	5.36197	4.80243	5.93349	6.12849	5.68957	5.66662	6.18234	5.98581	5.92792	5.84143	6.01309	5.88686	6.01585	5.98838	5.88639	5.8436	5.70225	5.91974	6.30337	5.94677	5.62684	6.05712	5.98309	5.81226	5.76412	5.92609	5.75383	5.85981	6.27909	6.00858	5.57696	5.88398
ACH-000518	CAL33	Upper Aerodigestive	Upper Aerodigestive Squamous	Oral		6.00451	5.90931	5.07699	6.08764	5.57284	5.77179	5.87452	5.80079	5.75149	5.77687	5.85502	5.75119	5.66055	5.47853	5.47863	6.56988	5.83323	6.09257	6.0401	5.7712	6.03378	6.17562	6.03649	5.95725	5.97806	6.0837	4.9791	6.16359	5.93851	5.99821	6.09366	5.83821	6.04909	6.04857	5.74195	5.73289	6.02659	6.20394	5.80145	5.91754	6.08677	6.02097	5.51566	5.92892
ACH-000856	CAL51	Breast	Breast Carcinoma	ERneg HER2neg	Basal B	6.02865	5.853	5.91496	6.33615	5.79989	5.60938	5.99655	5.93576	5.57636	5.87738	5.76367	5.68449	6.47858	6.43045	5.848	5.95415	5.70146	5.96809	6.1437	5.83745	6.04311	5.85445	5.88796	5.60812	6.46327	6.29398	6.36128	6.17901	6.18617	5.83982	5.87787	5.84972	5.6696	5.80766	5.86098	6.35441	5.88398	5.7375	5.93924	6.13255	6.03341	5.61635	5.90429	6.11751
ACH-000457	CAL54	Kidney	Renal Cell Carcinoma			5.82112	5.95432	5.40968	6.15584	5.57623	6.04809	5.79919	5.92629	5.62577	5.52766	5.55888	5.3582	5.85477	6.05081	5.32502	5.97684	5.79036	5.77535	6.22981	5.86967	5.73656	5.91265	5.71072	5.75526	5.94846	5.99507	5.75317	6.14024	5.9051	5.94984	5.93315	5.80368	5.82647	6.17409	5.6962	5.81785	6.20087	6.04434	6.25169	5.9995	5.94435	5.92588	5.81839	5.68834
ACH-000174	CAL62	Thyroid	Thyroid Carcinoma	Anaplastic		6.15236	6.40445	6.05792	6.06872	5.85274	5.86398	5.75317	6.01939	5.68305	6.10062	6.09754	5.39773	6.51248	5.95941	5.54331	6.39403	5.67814	5.88007	6.15413	5.88547	5.71566	6.43436	5.87083	6.027	6.21798	5.99648	6.08721	5.96842	5.8001	6.01113	6.1079	5.89669	5.94967	6.29155	5.83509	5.9665	6.26047	6.33886	5.76542	5.8824	6.14928	6.05478	5.63041	5.90501
ACH-000516	CAL78	Bone	Chondrosarcoma			5.94551	5.80034	5.58251	6.32024	6.33521	5.80714	5.90357	6.0144	5.87335	6.24904	6.36807	6.0495	6.03956	6.24883	5.88635	6.13751	6.0757	5.97299	5.68002	5.8578	6.01558	6.0863	6.04771	5.73636	6.33698	6.00434	5.46492	5.76652	5.99382	6.04259	6.02691	5.87782	5.9919	5.54636	5.88592	5.47383	5.51255	6.05704	5.98128	5.93339	5.92845	6.68243	6.00833	6.36053
ACH-000857	CAL851	Breast	Breast Carcinoma	ERneg HER2neg	Basal A	5.77541	5.97218	5.7337	6.16276	5.51609	5.14001	5.78816	5.9362	5.60716	5.68986	5.74012	5.7324	5.8218	4.98788	5.90658	6.0633	5.86425	6.07287	6.08018	5.95415	5.74103	5.9007	5.99347	5.56061	5.5633	5.96424	5.39218	5.93542	5.56504	5.87076	6.2053	6.0044	6.12153	5.86942	5.91246	6.26057	5.8539	6.04134	6.19256	5.71153	6.19454	5.89972	5.76498	6.09384
ACH-000511	CALU1	Lung	NSCLC	NSCLC Squamous		5.91498	5.42099	5.53167	6.61896	5.34737	5.62533	6.14663	5.04802	5.44389	5.392	5.43132	5.66503	5.34413	5.02149	5.71042	5.66305	5.44715	5.43389	6.13835	5.54026	5.75857	4.98218	4.73814	5.04612	5.93642	6.08459	6.69412	6.12092	5.58203	5.77659	5.91165	5.55607	5.50943	5.15882	5.92107	5.49713	5.15397	5.50256	5.88253	6.00917	6.06825	6.43401	5.19759	5.42959
ACH-000392	CALU3	Lung	NSCLC	NSCLC Adenocarcinoma		5.06924	5.88398	5.12145	6.3138	5.28394	5.63706	5.9135	5.49555	6.25962	5.58885	5.51616	6.01217	5.93536	5.88811	6.21095	6.0418	5.97421	5.82586	4.93764	5.89595	5.7635	5.45432	5.58196	6.08025	6.54762	5.32761	6.9535	7.05465	5.89612	5.71707	5.52084	5.77556	5.46685	5.40463	6.15853	5.10731	6.36568	5.76466	5.30918	5.22755	5.41995	5.4327	6.04796	5.3617
ACH-000264	CALU6	Lung	NSCLC			5.93591	5.76399	5.7456	6.29792	6.00616	6.59598	6.20144	6.15687	5.67234	5.90834	5.92444	5.64358	5.56169	5.93302	5.60943	6.04482	6.01912	5.69532	5.87231	6.02997	5.94322	5.80594	5.92823	5.5057	5.67529	6.07117	5.57934	5.75565	5.48126	6.04951	5.79703	6.04316	5.98586	5.03787	5.87885	5.89803	5.96992	5.96564	5.84729	5.84825	5.95279	5.49343	5.44496	6.13002
ACH-000783	CAMA1	Breast	Breast Carcinoma	ERpos HER2neg	Luminal	5.8597	5.72823	6.37234	6.35742	5.78958	5.09044	5.94068	5.55979	6.25115	5.89485	5.90139	5.95687	6.08058	5.5866	5.9914	5.85272	6.02964	6.14729	5.32889	5.8544	5.6085	5.61568	5.76507	6.33532	5.7359	5.80621	5.79265	5.88943	5.61399	5.78042	6.24209	5.85947	6.11629	6.48419	6.02518	6.65279	5.96391	5.727	5.47449	5.79627	5.80707	5.90859	5.90474	5.8218
ACH-000713	CAOV3	Ovary	Ovary Adenocarcinoma	High Grade Serous		6.74587	5.58323	5.58107	6.52599	5.9633	6.10482	5.89281	5.79515	5.88567	5.82152	5.853	5.48787	6.60916	5.10607	5.15496	6.18775	6.06888	6.06538	6.14477	5.83588	6.02746	6.12111	5.9915	5.92417	5.82532	5.78048	6.34492	5.67089	5.90005	5.97003	6.15568	5.82383	5.90476	6.0373	5.8613	5.47996	5.47424	6.11793	5.90843	5.91278	5.96297	6.00008	5.96453	5.8904
ACH-000354	CAPAN1	Pancreas	Exocrine	Exocrine Adenocarcinoma		6.20973	5.65943	5.62205	6.20394	5.84098	6.26754	6.11174	5.68701	6.07559	5.99016	5.70177	6.08018	5.71427	5.90974	6.37759	5.88398	5.99982	5.81403	5.37578	5.8824	6.18943	5.73636	5.82288	6.21561	6.22715	5.67871	5.70082	6.36886	6.30964	5.56173	5.70896	5.79312	5.90474	5.91261	6.35838	5.81898	5.62795	5.29428	5.28142	5.27778	5.87049	6.19124	6.22723	5.61681
ACH-000107	CAPAN2	Pancreas	Exocrine	Exocrine Adenocarcinoma		5.82806	6.0112	5.42026	6.65504	6.25272	6.27062	5.97577	5.72233	5.74166	6.32362	5.77972	5.81519	5.00386	6.0369	5.98261	6.02423	6.04708	6.21721	6.18047	5.91213	6.12591	6.39586	6.1029	6.01777	6.04933	5.88965	5.50108	5.94038	5.9866	5.887	6.0732	5.98839	6.07326	6.18667	5.92652	5.27027	5.8934	5.89193	6.02854	6.11672	5.93453	6.54385	5.86547	6.19857
ACH-000464	CAS1	Central Nervous System	Glioma	Glioblastoma		5.83197	5.5449	5.74971	5.8362	6.00949	5.54082	6.01181	5.85071	5.51865	5.72708	5.80583	5.68936	6.16326	6.47873	5.93523	5.54327	5.53733	5.4885	6.3016	5.4756	5.9888	5.30747	5.06504	5.41649	6.04688	6.24062	7.07764	6.17647	6.03279	5.70968	5.392	5.44044	5.28017	5.67245	5.91522	6.09923	5.8194	5.18206	5.91003	6.05492	5.44527	6.60346	5.61725	5.45488
ACH-000329	CCFSTTG1	Central Nervous System	Glioma	Astrocytoma		5.95282	5.63255	5.58762	5.68191	5.66071	5.94642	5.9401	5.67397	5.91234	5.68253	5.85612	6.00001	5.58032	6.22926	5.90809	5.83908	5.99177	5.90597	5.9282	5.79354	5.68192	6.09476	5.86483	5.77399	5.69803	5.93141	6.23194	5.98505	6.38727	5.71022	6.27868	5.77139	5.53793	5.91804	5.82858	5.41968	5.52709	5.70816	5.92422	5.99401	5.92488	5.79692	5.24952	5.65538
ACH-000963	CCK81	Colorectal	Colorectal Adenocarcinoma		MSI	5.98994	5.02779	5.82823	6.29589	5.49774	5.51735	6.19496	5.61075	5.72194	5.51062	5.428	5.58605	5.59597	6.03984	5.63087	5.14059	5.69975	5.71203	6.41113	5.59879	5.71208	5.89364	5.45407	5.62834	5.9179	6.11311	6.55958	6.02324	5.53328	5.79261	6.26774	5.62163	5.57687	6.37305	5.91353	5.47563	5.44673	4.905	5.80681	6.0551	6.41571	6.12259	5.7664	5.56132
ACH-000138	CFPAC1	Pancreas	Exocrine	Exocrine Adenocarcinoma		5.84619	6.29148	5.65798	6.4416	5.44153	6.01665	5.79519	5.6858	6.75134	5.71186	5.83348	6.28669	6.37606	5.44382	6.11943	6.31166	6.05606	5.97888	5.53135	5.7862	6.0375	5.43983	5.53858	6.60367	6.38486	5.34831	6.70199	7.23583	6.35538	5.78771	5.18292	5.84722	5.66635	5.70346	6.09951	5.31529	6.70682	5.93591	5.3327	5.31387	6.42803	6.1547	6.65813	5.7076
ACH-001023	CGTHW1	Thyroid	Thyroid Carcinoma	Follicular		6.076	6.26533	6.20033	5.80537	6.25762	5.99992	5.76511	6.17824	5.73227	6.04168	5.98447	5.8428	6.78276	5.63769	5.94345	6.52213	6.14721	5.75741	5.54427	6.02838	5.85643	5.74467	5.88781	5.90265	5.59651	5.61909	5.80445	5.60518	6.01255	6.01691	5.87811	6.01003	5.90079	6.41343	5.60711	5.42889	6.0783	6.18252	5.88926	5.55704	5.74719	5.67796	5.81972	5.97314
ACH-000867	CHAGOK1	Lung	NSCLC			5.78955	5.80137	5.10535	6.07102	5.85561	6.72794	5.74814	5.87751	5.99801	5.99708	6.14635	5.6567	6.74437	5.03878	5.961	5.63854	6.19738	6.19083	6.01353	5.86289	6.03655	6.26475	6.19925	5.83275	5.64293	5.9115	4.93718	5.71213	5.82186	5.69365	5.94047	5.79709	5.89984	6.01508	5.98507	5.97135	6.05328	5.95564	5.83008	5.67091	5.66045	6.00433	5.83851	5.85216
ACH-001024	CHL1	Skin	Melanoma			5.81338	5.65244	6.28978	5.87115	5.70591	5.67142	5.92083	5.0656	5.71176	5.55611	5.47181	5.85724	5.02877	5.85684	6.4052	5.85267	5.47454	5.55069	6.06759	5.63356	5.74786	5.19607	5.4107	5.33436	6.02166	5.73496	6.27776	5.66525	5.48865	5.5814	6.19013	5.66117	5.28307	5.69686	5.83359	5.32071	5.54098	5.28066	5.85325	5.69151	6.07682	6.04999	5.64923	5.28727
ACH-000136	CHP126	Peripheral Nervous System	Neuroblastoma		MYCN Amp	6.30321	5.7043	6.42009	6.28291	5.59386	6.30819	6.02676	5.71726	6.12825	5.75066	5.81271	6.21765	6.50072	6.40889	5.98351	5.97307	6.23946	5.90666	4.91716	6.16711	5.52143	5.75838	5.64681	6.17723	6.31535	5.42965	5.92246	5.97984	6.36234	5.34824	5.31072	5.87002	5.95817	5.9215	6.44161	6.90938	6.09618	5.61298	5.12924	5.51492	6.52944	6.21377	5.93933	5.5585
ACH-000120	CHP212	Peripheral Nervous System	Neuroblastoma		MYCN Amp	5.78448	5.26881	6.1553	6.67594	6.04996	5.63586	5.93242	5.80304	5.58391	5.91895	5.9979	5.55892	6.52786	5.1981	5.28673	5.5463	5.57585	5.47277	5.88698	5.82021	5.9988	5.66624	5.52981	5.63929	5.70215	5.84817	6.68312	5.74815	6.35244	5.83267	5.67052	5.75965	5.71722	5.55127	6.06435	5.76687	5.36449	5.41172	5.87848	5.97785	5.71847	5.80574	5.44366	5.77092
ACH-000687	CI1	Lymphocyte	Non Hodgkin Lymphoma	B-cell		5.95395	5.41351	6.07674	6.71262	6.02212	6.4781	6.0292	6.20479	7.06127	6.04571	6.10918	6.98326	5.44037	7.20207	6.59495	5.86383	6.02919	5.78889	5.22649	5.98179	5.65764	5.8124	5.77891	6.90012	6.29949	5.35417	6.58957	6.26561	5.52891	5.72093	5.12079	5.86232	5.92639	5.80382	6.20438	5.70263	5.7407	5.52853	5.66097	5.7165	5.41318	6.02953	7.13236	5.98522
ACH-000458	CJM	Skin	Melanoma			5.94866	5.6085	5.7188	6.24276	5.88306	5.42182	6.01448	5.85744	5.5099	5.83305	5.98595	5.31728	5.41658	5.51185	5.38695	5.7409	5.84784	5.65568	6.01763	5.77214	5.98287	5.87196	5.87384	5.67288	5.78625	6.14811	7.04783	6.17798	6.88032	5.78047	8.03716	5.70084	5.6606	6.0371	5.97664	5.83474	5.85566	5.6791	5.9784	5.90817	7.34677	6.70231	5.21249	5.54524
ACH-000249	CL11	Colorectal	Colorectal Adenocarcinoma			5.64929	5.1935	6.10783	6.19597	5.79842	6.00768	5.71842	5.24519	6.10906	5.66925	5.49137	5.99398	5.92188	5.3966	5.78144	6.21938	5.20532	6.02775	5.27695	5.8266	5.83424	5.65555	5.73606	6.1115	5.81635	5.82408	6.02383	6.47251	6.4218	5.97326	5.53012	5.88081	6.01319	5.66914	5.93717	6.42222	5.86474	5.61824	5.43655	5.69841	6.19717	6.12018	6.16034	5.92394
ACH-000342	CL14	Colorectal	Colorectal Adenocarcinoma			6.01616	5.80052	5.78863	5.53665	5.75008	5.51356	6.04219	5.8181	5.83508	5.83069	5.63061	5.7138	5.38109	5.66196	5.88982	5.92938	6.0997	6.30617	6.20254	5.76787	6.07138	5.75954	5.66704	5.64642	5.63088	6.22914	7.20567	6.4314	5.88555	5.8345	5.92238	5.75772	5.75725	5.64342	5.96724	5.85545	5.77368	5.89054	6.0705	6.13133	5.8931	6.45761	5.75559	5.64741
ACH-000895	CL34	Colorectal	Colorectal Adenocarcinoma		MSI	5.87024	5.96079	6.36608	6.48676	5.91988	5.97743	5.79823	5.81951	6.04503	5.97112	5.95719	5.65208	5.48951	5.43126	5.72245	5.83533	6.32382	6.22463	5.96353	5.61967	6.02265	5.96136	5.80204	5.91377	5.71478	6.13044	6.19273	5.61681	5.9612	5.78898	5.68708	5.58095	6.03357	6.07967	5.82242	6.09571	5.87388	5.91501	5.92352	5.91825	5.62239	6.32256	5.85512	5.84769
ACH-000798	CL40	Colorectal	Colorectal Adenocarcinoma			5.93156	5.62719	5.49428	5.65672	6.12059	5.67663	5.86794	5.72834	5.69247	6.10559	5.80534	5.53308	5.2802	5.98355	5.1491	5.73351	6.04869	6.17619	6.21485	5.74437	5.82328	5.76784	5.64855	5.65037	5.91099	6.30907	6.93247	6.16222	6.58899	5.57867	5.97629	5.77616	5.60742	5.74791	5.81369	6.01742	5.39288	5.73704	6.02035	6.29223	5.91867	6.44387	5.63257	5.60367
ACH-000641	CMK	Blood	AML	M7		5.97371	6.00346	5.92499	5.80574	6.1103	6.16675	6.0038	5.5704	6.53273	6.43105	6.4028	6.24192	5.61928	5.55693	6.16983	5.48695	5.92447	5.56319	4.82015	6.06956	6.00629	6.14178	5.99956	6.32452	6.2054	5.44563	6.74992	5.89811	5.85235	5.87139	5.50749	6.11643	6.06964	6.52368	6.33606	7.09484	5.61963	5.58745	5.1087	5.59931	6.46282	6.09725	6.62967	6.13112
ACH-001036	CMK115	Blood	AML			5.81931	5.86686	6.02584	5.1831	5.98783	6.61944	6.03861	5.8086	6.59501	6.02617	6.11693	6.59002	6.66639	5.98833	6.1107	5.99396	5.94558	5.69106	5.52302	6.23441	5.75818	5.85709	5.90502	6.07085	6.21215	5.2296	5.73523	5.53816	6.11489	5.66982	5.58312	6.25695	5.71244	6.15207	6.10897	6.08878	6.45552	5.52398	5.46999	5.74205	5.92939	6.19722	6.65859	6.02328
ACH-000920	CMLT1	Blood	CML	Blast Crisis		5.8724	5.55977	7.2929	5.74328	5.91709	5.89204	5.70122	6.05355	7.30621	6.03766	6.18938	7.10104	5.9801	7.27839	6.5397	5.6225	5.75355	5.22472	4.63025	6.00064	6.16004	6.05208	5.96201	7.23599	6.37547	5.33693	6.8702	7.14025	5.83544	6.18682	5.04626	6.03551	6.06999	5.82348	5.7585	5.41419	5.76757	5.54699	5.24412	5.54334	5.65961	5.06435	7.16611	6.48544
ACH-000253	COLO201	Colorectal	Colorectal Adenocarcinoma			6.02852	5.10613	5.67805	6.10558	5.92348	6.64228	6.04046	5.88398	6.26948	5.77831	5.81623	6.0235	5.34685	5.57707	5.55044	6.15434	5.52724	5.73664	4.9991	6.04065	6.22209	6.06168	6.20413	5.90811	6.60418	5.13872	6.33206	6.7352	5.80017	5.78733	5.24177	6.11907	5.77205	6.03559	6.26474	6.28675	5.56727	5.82361	5.12214	5.33621	5.74153	6.04954	6.22286	5.61227
ACH-000202	COLO320	Colorectal	Colorectal Adenocarcinoma			6.02799	5.70111	6.29126	6.14417	5.88935	6.2605	5.73457	5.89816	7.36292	5.78452	5.99935	7.26185	7.07356	6.82693	6.50652	5.7985	5.46049	5.42837	4.50991	5.93007	5.6259	5.76302	5.71971	7.43278	5.96336	4.90715	7.02339	5.73111	6.17724	5.9059	5.34836	5.91274	6.07682	6.12077	5.92837	6.20535	6.0929	5.62325	5.1733	5.64315	5.30943	5.72979	7.16112	5.85654
ACH-000803	COLO668	Lung	SCLC			5.83669	6.31203	6.2045	6.54651	5.48243	6.20669	5.72651	5.8876	6.97993	5.83218	5.82571	6.84744	6.25953	7.00902	5.92458	5.61982	6.02884	5.92705	5.28949	6.15163	5.40114	5.98552	5.95473	6.87643	7.07077	5.65801	6.2509	6.50365	5.51982	5.88398	5.20641	6.12489	6.11534	5.94739	6.01753	5.71416	6.46328	5.80333	5.5805	5.8899	5.58397	6.36333	6.96918	5.97782
ACH-000350	COLO678	Colorectal	Colorectal Adenocarcinoma			5.72627	5.71758	5.38195	5.8238	5.78467	5.53309	6.04077	5.98133	5.76173	5.74062	5.80896	5.98886	5.27313	5.62111	5.65158	5.78271	5.72491	5.88178	6.20784	5.79015	5.98197	5.96971	5.88923	6.01358	5.29106	6.23938	6.01587	5.77452	5.6989	5.75989	6.1005	5.68404	5.86484	6.00471	6.03517	5.76507	5.28267	5.5855	6.04519	6.06866	5.94918	5.88818	5.86095	5.99021
ACH-000805	COLO679	Skin	Melanoma			5.96747	5.77082	5.92332	5.90138	6.22934	6.05928	5.70228	5.97639	6.40859	6.0816	6.16539	6.27756	6.81325	6.88744	5.64705	5.71621	6.56736	6.46155	5.16153	6.15263	6.05097	6.04937	6.12835	5.88801	6.79859	5.83698	5.63143	6.46252	6.06098	5.95892	5.15652	6.15222	6.03004	5.55433	5.65195	6.33606	6.09104	6.06275	5.89398	5.8223	5.8673	6.39911	6.38616	6.34736
ACH-000717	COLO680N	Esophagus	Esophagus Squamous			5.9273	6.16506	5.69781	6.06497	5.99442	5.61183	5.92133	6.1797	5.7075	5.89925	5.94657	5.53018	5.29627	5.47975	5.51856	6.12538	6.1196	6.04407	5.86693	5.99764	6.02426	6.14896	5.87044	5.79361	5.28771	6.02642	5.53876	5.46486	5.66445	6.11805	5.87495	6.03741	6.06284	5.82904	5.79718	5.3165	6.26932	7.16452	5.86956	5.78623	6.00593	5.70514	5.72379	5.98788
ACH-000864	COLO684	Uterus	Endometrial Adenocarcinoma			5.70007	5.61172	6.59817	6.02855	5.66262	6.4951	5.60889	5.65196	7.47878	6.05304	5.95279	7.2242	6.25619	6.96822	6.09701	5.44462	6.06639	6.09629	4.7818	6.3105	5.49201	6.0957	6.11177	7.26688	6.22925	5.57289	6.82843	6.31572	5.6757	5.90944	4.96588	6.30625	6.23166	5.91928	5.91243	7.00152	5.53131	5.37718	5.57167	6.0219	6.59902	5.87571	7.47511	5.9499
ACH-001042	COLO704	Ovary	Ovary Adenocarcinoma			5.82929	6.24995	5.82841	5.88253	5.62944	6.08544	5.74778	5.61374	7.04481	5.82467	5.71078	6.8387	6.61949	6.39528	5.76496	4.96801	5.58177	6.08313	5.04409	5.99942	5.79	5.47376	6.07123	6.26551	5.53226	5.22539	5.57585	5.66839	5.59566	5.60124	5.84876	6.09889	5.934	5.97278	6.18607	5.59194	6.21841	5.79883	5.24788	5.38826	5.92312	5.98816	7.04084	6.02745
ACH-000582	COLO741	Skin	Melanoma			5.7932	5.97868	5.84129	5.79901	5.97288	6.64904	5.83172	6.0311	5.97567	5.84269	5.96104	5.62305	5.9363	5.81976	5.7933	6.31911	6.27009	6.35607	5.90311	6.12221	6.33799	6.52905	6.36516	5.84619	6.00329	5.85901	4.88912	5.91688	5.8291	6.20865	5.55034	6.13811	6.13593	6.16261	5.78178	6.18744	5.80799	6.2794	5.86953	5.85255	5.60172	5.57092	5.86263	6.09051
ACH-000812	COLO783	Skin	Melanoma			5.66966	5.74329	5.93851	5.91421	5.80533	6.01003	5.9431	5.90663	5.65818	5.77371	5.79943	5.8182	5.89544	5.70648	5.90948	5.47965	5.9782	5.94285	6.07437	5.68794	5.82496	5.83209	5.55152	5.80025	5.91551	6.08803	5.18518	5.8366	5.9456	5.97157	5.61862	5.65248	5.62315	5.85181	5.82193	6.01592	5.59376	5.85677	5.90596	5.97713	5.64264	5.69777	5.68894	5.63312
ACH-000968	COLO792	Skin	Melanoma			5.49614	5.55271	5.48574	5.80018	5.92762	5.94479	5.99599	5.48751	6.35472	5.64979	5.44389	6.03035	5.26661	6.4172	6.00479	5.32607	5.5623	5.5126	6.08463	5.65059	5.56446	5.85282	5.45772	5.79864	5.70054	5.82089	6.06491	5.88398	6.05181	5.64991	6.24346	5.61609	5.57938	5.8564	5.7684	5.64744	5.63838	4.99316	5.89098	6.11571	6.46636	6.24041	5.73244	5.69972
ACH-000401	COLO800	Skin	Melanoma			6.21523	6.15782	5.98327	5.61415	6.14429	6.20768	5.89208	6.16422	6.26025	6.13301	6.12048	5.90306	6.11341	6.60334	5.8725	5.9819	6.0734	5.82424	5.41322	6.17129	6.03203	6.4925	6.42398	5.8574	6.41778	5.97811	4.73697	6.1087	5.51213	6.11899	5.47188	6.08351	6.22648	6.24101	5.76804	6.48126	6.33996	6.48814	5.88398	6.06821	5.70662	6.04147	6.08373	6.49224
ACH-000644	COLO829	Skin	Melanoma			5.90379	5.88343	6.4564	5.99454	5.98829	5.9794	5.8911	6.01325	5.83207	6.06089	6.16077	5.73893	5.25829	6.8829	5.91914	6.31982	6.15058	6.02549	5.69878	5.87182	5.8598	5.60512	5.81608	5.64029	6.9168	5.93096	5.14593	6.41417	5.30227	6.02902	4.99751	5.85374	5.71254	5.7829	5.96117	5.97208	6.29456	5.99865	6.01476	6.02368	5.59061	5.91367	5.87993	6.0548
ACH-000161	CORL105	Lung	NSCLC	NSCLC Adenocarcinoma		5.92613	5.85908	6.04511	6.20707	6.13664	5.73923	5.63792	5.61221	5.72905	6.00072	6.02205	5.74782	6.71627	5.85745	5.37954	5.86716	5.76725	5.90022	5.91401	5.79457	5.92777	5.7848	5.96705	5.68853	5.57296	5.8842	5.25048	5.73148	5.87869	5.92501	5.60921	5.76385	6.12327	6.03665	5.7508	5.82489	5.56147	5.93172	5.95735	5.58588	5.79999	6.46747	5.80211	6.03422
ACH-000662	CORL23	Lung	NSCLC	NSCLC Large Cell		6.15474	5.65435	6.10726	5.51806	6.14101	5.7831	5.83351	5.7527	5.87406	6.10386	6.10712	5.87451	5.69697	5.78975	5.71179	5.53571	5.95326	6.24723	5.1067	5.70376	5.72171	5.75929	5.65539	5.81808	7.12859	5.69329	5.00637	6.55319	6.30314	6.01523	5.91655	5.78169	5.98442	5.62512	5.66794	5.5539	5.58314	5.92151	5.30973	6.41521	5.44466	5.81914	5.52546	5.8399
ACH-000382	CORL24	Lung	SCLC			6.35528	5.926	5.35101	5.76911	5.19027	5.59459	6.34658	5.49784	5.54148	4.84292	5.07002	6.08599	6.24962	6.07107	6.1631	5.93429	5.88699	5.47227	5.85305	5.44616	5.40388	5.07232	5.17062	5.79062	6.11208	5.5867	5.87719	6.24925	6.39179	5.15073	5.23896	5.46307	5.3538	5.49445	6.18193	5.22894	6.02163	5.77499	5.72828	5.8076	6.10805	6.07441	5.74133	5.27182
ACH-000257	CORL279	Lung	SCLC			6.05786	5.62826	5.51047	6.09709	5.73675	5.96406	5.88495	6.02385	6.25474	5.90883	5.87724	6.4775	6.98246	6.08942	5.92726	5.7178	5.84384	5.36735	5.34225	6.06879	5.66336	5.64299	5.91683	6.32716	6.53934	4.94594	4.86663	6.16013	5.60207	5.3829	4.89334	5.97742	5.65791	6.24308	5.95792	5.57409	5.8807	5.32138	5.15706	5.35049	5.38262	6.03427	6.46455	5.65352
ACH-000187	CORL311	Lung	SCLC			6.00776	5.42926	5.89296	5.20829	5.47236	6.32909	5.74375	5.74805	6.8504	5.56302	5.51454	6.51684	7.33431	6.58314	6.25671	4.93316	5.71617	5.26789	4.8536	6.11719	5.08989	5.37784	5.84713	6.31943	5.49528	5.23164	6.78235	5.73754	5.97478	5.20828	4.704	6.12376	5.91059	5.55109	5.94864	5.97238	5.64244	5.07179	5.16616	5.72848	5.92811	5.88281	6.82571	5.79231
ACH-000695	CORL47	Lung	SCLC			5.89679	5.56247	5.49557	6.19813	5.40548	5.64788	6.11409	5.69234	6.15168	5.68964	5.8198	6.24704	6.13959	5.88425	5.68711	5.74209	5.93993	5.42718	5.85554	5.80552	5.86883	5.59564	5.86735	5.94821	6.21594	6.13978	6.47916	5.75002	6.22028	5.91151	5.59684	5.77741	5.56671	5.94205	6.34336	6.39517	5.73266	5.14838	5.89768	6.0146	5.84798	6.22715	5.68536	5.27318
ACH-000508	CORL88	Lung	SCLC			6.09888	6.04578	5.17426	6.26576	5.43081	5.48882	6.13269	5.78405	6.12224	5.89831	5.91307	6.46351	6.17092	5.52798	6.46945	5.67405	6.22817	5.92614	5.61889	6.21439	5.54416	6.06977	6.21266	6.01667	5.56726	5.26266	5.22975	6.68428	6.2696	5.35102	5.29783	6.01514	5.90803	6.43477	6.33692	6.36797	5.8813	5.40892	5.40788	5.53463	5.63065	6.27982	6.17805	5.80665
ACH-000743	CORL95	Lung	SCLC			5.92417	5.49677	5.07864	6.55096	5.55194	5.5794	6.17593	5.41213	5.79633	5.62805	5.68777	5.94292	5.5132	6.15593	6.21758	5.70497	5.79528	5.55542	6.12994	5.7019	5.83993	5.78957	5.80541	5.64129	5.99333	6.30518	6.79102	6.16461	5.80527	5.71542	5.71907	5.57719	5.33587	5.89166	6.27612	6.05009	5.57808	5.51878	6.01142	6.20899	6.02277	6.29105	5.6993	5.12961
ACH-000256	COV318	Ovary	Ovary Adenocarcinoma	High Grade Serous		6.06872	5.781	6.21062	6.02889	5.79585	6.2329	6.07539	6.05622	6.117	5.80092	5.8479	5.78063	6.40473	6.16144	6.01469	6.63015	6.63787	6.64201	6.09907	6.28827	5.80432	6.05817	6.05502	5.80646	6.1045	5.98081	5.73408	5.99974	5.57395	5.98981	5.88887	6.26851	6.03073	5.53027	5.89347	6.46701	6.14395	6.50726	5.99797	6.03808	5.85692	6.20602	6.06981	6.30651
ACH-000278	COV362	Ovary	Ovary Adenocarcinoma	High Grade Serous		5.71497	5.03005	6.1042	6.22789	5.50131	6.07131	5.91749	5.81927	5.76449	5.54139	5.39619	5.82142	6.24114	5.46689	5.6604	6.045	5.86048	5.94463	6.167	5.78964	5.82411	6.18528	5.87361	5.40301	5.55245	6.23145	5.16414	5.86571	5.80896	6.13428	6.34633	5.80789	5.89339	5.73126	5.67568	5.91204	5.0111	5.68664	6.04318	6.15439	6.24799	5.86351	5.97832	6.00303
ACH-000123	COV434	Ovary	Ovary Adenocarcinoma	Endometrioid		5.88279	5.6282	6.11886	5.45929	5.55268	5.70112	5.93868	5.5605	5.74438	5.48138	5.47749	5.60933	6.60015	6.16161	5.28033	5.89939	5.86667	6.04136	6.20294	5.63361	5.72515	6.19021	5.9672	5.77053	6.50617	5.99703	5.5893	5.88426	5.77531	5.67767	6.05527	5.50413	5.59613	5.61323	5.80481	6.15835	5.73504	5.89073	5.77661	5.96923	6.01499	6.28432	5.75582	5.88382
ACH-000608	COV644	Ovary	Ovary Adenocarcinoma	Mucinous		6.55843	6.18073	5.43605	5.521	6.12446	6.1491	5.9182	5.60204	5.93604	6.0431	5.6179	6.04309	5.03252	6.05955	5.85314	5.93925	5.93089	5.94506	6.11722	6.03491	5.76848	6.05063	5.88192	5.92882	6.08243	5.74529	4.94094	6.16513	6.03311	5.82413	6.35538	6.06072	5.88099	5.99817	5.80112	5.77701	6.13094	5.7608	5.74354	5.96174	6.34956	6.10954	6.2171	6.06631
ACH-000998	CW2	Colorectal	Colorectal Adenocarcinoma		MSI	6.14179	5.66031	5.25731	6.58962	5.68151	5.98132	6.1913	5.54347	6.14149	5.25056	5.11445	5.91778	6.45164	5.43176	6.30465	5.78219	6.02626	5.76458	5.34145	5.90509	5.84595	5.52393	5.68809	6.12847	6.30249	5.50902	5.82226	6.04838	6.19279	5.11583	5.21524	5.45733	5.56272	5.30426	6.22798	6.2289	5.77085	5.40982	5.15025	5.3117	5.51781	6.2107	6.50778	5.39426
ACH-000055	D283MED	Central Nervous System	Medulloblastoma	Med Group 3	MYC Exp	5.75113	5.38036	5.88615	6.08494	5.4506	6.08699	5.86089	5.48986	5.40817	5.28038	5.2785	5.64332	5.97524	5.78099	5.9703	5.58633	5.68714	5.578	5.92796	5.76393	5.67679	5.42906	5.26857	5.33431	5.7815	5.91687	6.49847	6.18238	5.81259	5.82981	5.40106	5.37011	5.02017	5.23373	5.82347	5.97105	5.72113	5.34546	5.96485	5.89004	5.60748	5.48965	5.38672	5.08073
ACH-000095	D341	Central Nervous System	Medulloblastoma	Med Group 3	MYC Amp	5.79082	5.61949	5.70843	7.01995	5.2128	5.91865	6.28023	5.77453	5.85175	5.61142	5.67766	5.66487	5.73357	6.46127	6.42698	5.7014	6.17436	5.73805	5.43056	6.12134	5.77726	5.72069	5.45229	5.78736	6.63078	5.87416	6.4181	6.38676	5.95926	5.55399	5.38784	5.17094	5.62101	5.96399	6.55179	6.80337	5.98521	5.39894	5.64889	5.50717	5.68989	6.48826	5.75161	5.56004
ACH-000243	DANG	Pancreas	Exocrine	Exocrine Adenocarcinoma		5.81059	6.26419	5.95661	5.81325	5.93253	6.42425	5.65542	6.05409	6.01849	6.03282	5.88398	5.6232	5.7945	5.61403	5.813	6.36268	6.00959	6.10472	5.76799	6.16693	6.07416	6.12656	6.10779	6.10845	6.01662	5.90887	5.68763	5.76258	6.04424	6.02154	5.81978	6.15794	6.21428	5.78555	5.81231	5.83442	6.41116	6.39413	5.93952	5.81679	5.45177	5.73535	5.95023	6.1114
ACH-000211	DAOY	Central Nervous System	Medulloblastoma		Non MYC	6.94377	6.26881	6.15311	5.75945	6.36416	6.03399	5.68604	5.86797	5.76188	6.18805	6.31285	5.70268	5.92233	6.2236	5.84625	5.93098	6.04734	5.98799	5.41827	5.94534	5.887	5.85656	5.9519	5.7661	5.60676	5.5909	5.3435	5.38546	5.68693	5.79243	6.05342	5.95268	6.22028	5.90441	5.55731	5.61669	6.07349	5.5825	5.82797	5.77437	5.74913	5.83407	5.98132	6.23379
ACH-000786	DAUDI	Lymphocyte	Non Hodgkin Lymphoma	B-cell Burkitt		6.04162	5.15706	6.5892	6.56069	5.19759	5.86419	5.98545	5.55912	6.47354	5.50112	5.36105	6.6896	5.39879	6.50048	6.59467	5.32148	6.00747	5.45755	4.5176	5.70107	5.45584	5.82441	5.94786	5.9864	6.1168	5.68522	5.11693	6.19358	6.43747	5.88398	5.73403	5.73157	6.21781	6.01966	6.14325	6.14423	5.38812	5.44341	5.3183	5.53747	6.45542	6.25696	6.56634	6.09018
ACH-000334	DB	Lymphocyte	Non Hodgkin Lymphoma	DLBCL		5.81795	5.67879	6.88407	5.05406	5.68903	5.85059	5.69654	5.21941	6.75233	5.74118	5.76379	6.65312	6.17758	6.44433	6.17291	5.57712	5.75431	5.15341	4.44514	5.99246	4.65293	5.67309	5.99853	6.47934	5.91509	4.68366	6.09607	6.32112	6.18411	4.83492	5.11787	6.01206	5.86188	5.51116	6.03242	5.13629	6.00846	5.38389	4.78342	5.37812	5.79284	6.0024	6.91157	6.07085
ACH-000863	DBTRG05MG	Central Nervous System	Glioma	Glioblastoma		6.00477	6.12667	6.06931	6.17107	6.1508	5.77501	6.00646	6.32355	5.68822	6.17154	6.25964	5.5855	5.77502	6.15391	5.66895	6.32431	6.09744	6.05105	5.93825	5.94186	6.14899	6.03473	6.11546	5.80116	6.14914	6.04238	5.80036	6.22108	5.45441	6.00292	5.99092	5.91883	6.05502	5.86972	5.82293	5.63599	6.1038	6.21959	5.88398	5.89063	6.01051	5.90955	5.64447	5.92064
ACH-000233	DEL	Lymphocyte	Non Hodgkin Lymphoma	T-cell ALCL		5.90042	5.95844	6.86828	5.60537	5.99491	5.77564	5.88794	5.62819	5.83806	6.00522	6.05267	5.76178	6.67616	5.70348	5.99949	6.09653	5.91615	5.91111	4.31769	6.10349	5.93814	5.45557	5.63523	5.7964	6.37513	5.54253	6.56368	6.23108	5.35319	5.54292	5.47129	6.05341	6.22777	5.44989	6.29466	6.3647	6.06287	5.31654	5.2251	5.42968	6.83807	5.66798	6.18769	6.01642
ACH-000207	DETROIT562	Upper Aerodigestive	Upper Aerodigestive Squamous	Pharynx		6.31224	5.93106	5.32154	5.81058	6.10984	5.93657	5.83671	6.04418	5.90926	5.87447	6.06304	5.70734	6.4815	5.42371	5.95205	5.9538	5.64043	5.62343	5.63825	5.87671	6.18103	5.61221	6.02731	6.02293	5.65496	5.67668	5.8693	5.73511	6.12956	5.94132	4.89445	5.93526	5.94559	5.60831	5.90435	5.55529	6.02695	5.70979	5.70399	5.78353	5.6614	5.45513	6.01515	5.81166
ACH-000244	DKMG	Central Nervous System	Glioma	Glioblastoma		5.95052	4.95786	5.73555	5.95485	5.86513	5.76007	5.87356	5.85729	5.73087	5.96301	5.84583	5.54016	6.09714	6.41263	5.7919	5.34337	5.89834	5.94754	6.00629	5.72852	6.17787	4.94519	5.07863	5.77248	6.23746	6.041	5.43714	6.01481	6.17237	5.76953	5.95201	5.66113	5.55035	4.73008	5.7423	5.98751	5.30155	5.73463	5.99357	6.00198	5.61823	6.42699	5.57467	5.85659
ACH-000530	DMS114	Lung	SCLC			5.85188	6.38479	5.96335	5.98313	5.37496	6.27358	5.67603	5.85723	6.42126	5.76682	5.58224	6.24221	5.84732	6.44531	5.96921	6.24902	6.03475	6.15252	5.71321	5.831	5.71413	5.77153	5.82331	6.48271	6.36954	5.19477	7.03751	7.11576	6.52605	5.2802	5.81863	5.81382	5.4684	5.58012	6.38392	4.8723	6.93691	6.24153	5.34137	5.31575	5.35559	6.07598	6.37578	5.33331
ACH-000594	DMS153	Lung	SCLC			5.9774	5.84642	5.12735	6.10807	5.35604	6.29946	5.76195	5.74947	6.60968	5.44725	5.42769	6.12264	5.80059	6.35823	6.38206	6.17862	5.98338	5.91801	5.65731	5.82802	5.4549	5.89173	5.94717	6.60822	6.08197	5.48241	7.0942	6.52706	6.37677	5.14283	5.31074	5.76737	5.62556	5.71986	6.48872	5.87834	6.31206	5.80047	5.24058	5.31408	5.6335	6.20371	6.54663	5.52084
ACH-000749	DMS273	Lung	SCLC			5.9441	6.17215	5.90971	5.9833	6.0519	5.88398	5.80861	6.23378	6.14339	5.99552	5.88254	5.93822	6.63985	5.5969	6.20134	5.68355	6.27392	6.07799	6.12004	5.86228	5.64301	6.19313	5.86646	6.44615	6.12109	5.87405	7.53354	6.80543	6.18578	5.85832	5.89535	5.88105	5.91037	6.55797	5.98086	6.31571	5.97554	6.53283	5.77619	5.77448	6.11749	5.48038	6.10634	5.47889
ACH-000844	DMS454	Lung	SCLC			5.81957	5.17001	5.33368	5.90441	5.33421	5.75538	6.13097	5.57932	5.66463	5.53027	5.5886	5.66087	5.36806	5.76752	5.69512	4.83335	5.29859	5.68766	6.35995	5.52769	6.02039	6.1458	5.63347	5.37443	6.42136	6.13148	7.97871	6.86851	6.52689	5.48756	6.20623	5.55986	5.22627	6.23786	5.85699	5.59198	5.31093	5.22466	5.91634	6.173	6.37208	6.19969	5.65218	5.0959
ACH-000698	DMS53	Lung	SCLC			6.11273	6.0342	5.8969	6.00053	5.51362	5.86853	5.97718	5.69307	5.92374	5.64124	5.52652	5.92526	6.08846	5.61087	5.67838	5.7311	5.92978	5.90563	6.24075	5.63501	5.88987	5.84717	5.8502	5.93954	6.31671	5.98609	7.67933	6.81854	6.58822	5.84486	5.921	5.56646	5.8339	5.79808	5.90239	5.52745	6.28758	5.8392	5.72812	5.85314	5.90596	5.61489	5.4395	5.21239
ACH-000703	DMS79	Lung	SCLC			6.89375	6.11879	5.91395	5.94039	5.69738	5.68276	5.83434	5.88398	6.54012	5.85753	5.82773	6.40551	6.75435	6.61317	5.73848	5.593	5.80656	5.97625	5.79804	5.90079	5.85953	5.7574	5.91211	6.46498	6.68839	5.68983	6.52809	6.49147	5.89503	5.76437	5.85385	5.96057	5.79153	6.41161	6.15401	5.71401	6.27409	5.76263	5.60296	5.80942	5.91794	5.92211	6.59804	5.80974
ACH-000981	DND41	Blood	ALL	T-cell		5.76426	5.58999	6.551	6.51151	5.44736	6.80732	6.18916	5.75026	6.09578	5.38394	5.23713	5.80772	6.65301	6.43495	6.39485	5.57149	6.16474	6.1505	4.86981	6.25938	5.63221	6.17027	6.12238	5.62423	6.05108	5.795	6.8789	6.43165	5.64683	5.27726	5.21352	5.75832	5.692	6.24482	6.29511	6.14771	5.76547	5.47317	5.06652	5.15438	5.66601	6.43219	7.17184	6.23185
ACH-000056	DOHH2	Lymphocyte	Non Hodgkin Lymphoma	DLBCL		6.47469	5.99335	5.89893	6.235	5.17546	6.55127	6.22965	5.67601	6.3807	4.74065	5.18939	5.80985	7.05971	6.51541	6.01238	5.62454	6.2312	6.08043	4.97769	6.24826	5.58219	5.61731	5.72198	5.95425	6.3303	5.44149	7.18292	6.41955	6.38306	5.16884	6.3353	5.54615	5.75065	5.84572	6.38541	6.04539	6.08049	5.3892	5.17049	5.2649	6.47127	6.24776	6.71533	5.10984
ACH-001063	DOV13	Ovary	Ovary Adenocarcinoma			6.29131	6.02556	7.14351	5.53863	6.24149	5.77107	5.94759	6.42632	6.05474	6.22079	6.16427	6.47543	6.69084	6.04054	6.46535	5.80856	5.80074	5.63337	5.72475	6.00022	5.56633	6.19643	5.94992	6.77361	6.29405	5.91609	5.30772	5.85015	6.23313	6.0893	7.29566	6.07675	5.87942	6.03227	5.74564	6.17621	6.27105	6.14196	5.45291	5.86989	6.36359	5.46583	6.10563	6.04575
ACH-000979	DU145	Prostate	Prostate Adenocarcinoma			5.95228	5.47102	6.01904	6.188	5.37248	5.24151	5.96466	5.13724	5.76043	5.38053	5.41022	5.44446	6.28234	4.87621	5.88398	6.45974	5.70293	5.82954	6.27007	5.25608	5.90526	5.72198	5.88167	5.8405	5.07052	6.26762	5.053	5.84061	5.54999	6.06097	5.99617	5.11856	5.77765	5.75896	5.75704	5.72794	5.34679	5.96664	6.23828	5.89257	6.13842	6.28937	5.77261	5.94531
ACH-000258	DU4475	Breast	Breast Carcinoma	ERneg HER2neg	Luminal HER2 Amp	5.87127	5.69489	6.0426	6.10966	5.74903	6.57272	5.94292	5.85231	6.40494	5.78431	5.67662	6.34563	5.64862	5.65157	6.11134	5.25578	5.90613	5.65769	5.06381	6.26904	5.74469	6.56375	6.32612	6.02765	5.96082	4.86684	7.06508	6.28462	6.28311	5.28169	5.2298	6.24854	5.73316	6.07223	6.13715	6.22874	5.68592	5.75208	5.09347	5.50672	5.74443	6.05415	6.5139	6.10005
ACH-000925	DV90	Lung	NSCLC	NSCLC Adenocarcinoma		5.70682	5.74546	5.49233	6.06859	5.85187	5.79361	5.75273	6.0943	6.20378	5.91902	5.7008	5.96713	6.2182	5.26085	5.61854	5.84236	5.65401	5.6598	5.85152	6.06246	5.96932	6.12945	6.08691	6.15573	5.60016	5.82632	5.33608	5.57844	6.02867	5.92932	5.81277	6.06474	5.95453	6.12742	5.86686	5.71148	5.90106	5.46256	5.82083	5.8418	5.47925	6.69408	6.1908	5.87304
ACH-000877	EB1	Lymphocyte	Non Hodgkin Lymphoma	B-cell Burkitt		5.98068	5.75846	5.7216	6.23121	5.41708	6.24519	5.87891	5.95251	6.46124	5.32017	5.44364	6.35637	6.10421	5.5307	6.27283	5.92941	6.08688	5.90977	5.63563	5.80175	5.73013	5.22233	5.49231	5.94525	6.47194	5.21042	6.84833	5.97743	5.63499	5.63026	6.09827	5.68009	5.5699	5.51515	6.25643	5.42928	5.74105	5.70033	5.54603	5.62503	6.14653	6.11991	6.21576	5.75431
ACH-000563	EBC1	Lung	NSCLC	NSCLC Squamous		5.59701	5.55784	5.85036	6.51252	5.78078	5.74699	6.07993	5.81046	5.64049	5.7343	5.80578	5.64348	5.48057	5.78573	5.70005	6.1467	5.96193	5.79575	5.89933	5.90431	6.01602	5.86242	5.97773	5.36043	5.64442	6.2043	5.9834	5.80119	5.82727	5.76188	5.71505	5.85915	5.81525	5.76285	5.99545	5.85744	5.87983	5.65433	5.98119	5.9632	5.70746	5.75592	5.43465	5.66696
ACH-000560	ECC10	Gastric	Gastric Small Cell			6.17861	5.7413	5.26528	6.1365	5.77235	5.96176	6.07897	5.82957	5.94627	5.64982	5.72296	5.81003	5.04649	5.76124	6.07262	5.54662	5.71491	5.47616	6.16177	5.58365	5.72456	5.37453	5.70788	5.79598	6.16572	5.70468	5.76409	5.60202	5.65761	5.83728	5.47309	5.56503	5.64088	6.03006	6.05187	5.44863	5.7944	5.73693	5.94786	5.79832	5.78889	5.93482	5.83918	5.52443
ACH-000225	ECC12	Gastric	Gastric Small Cell			6.06414	5.65787	5.52081	6.17649	5.57658	6.35827	6.11687	5.66749	5.7829	5.74387	5.7911	5.81055	6.53355	6.725	5.93182	5.2028	5.76231	6.08254	6.18642	5.83371	5.74818	5.617	5.67177	5.59721	5.57956	5.95713	5.49072	6.11283	5.32123	5.72183	6.22975	5.72048	5.49607	5.91042	6.073	6.10185	5.93469	6.03512	5.85504	5.97413	6.35767	6.14595	5.74116	5.66351
ACH-000305	ECGI10	Esophagus	Esophagus Squamous			6.01581	6.25946	6.18519	5.6581	6.058	6.21956	5.97609	5.77394	6.03577	5.86212	5.96957	6.0197	6.18565	5.58244	6.28068	6.10986	6.111	5.94149	5.97349	5.91406	5.85503	6.38235	6.21969	6.78178	5.6221	6.00852	6.34791	5.79106	5.66495	5.9195	6.10431	5.96854	5.88378	6.24812	5.81853	5.64733	6.15914	6.04172	5.86887	5.88087	5.69172	6.59483	5.52678	6.00723
ACH-000435	EFE184	Uterus	Endometrial Adenocarcinoma			5.81037	5.66731	6.45991	6.38119	6.27435	5.75838	5.92861	6.29662	5.76941	6.09137	6.11183	5.63945	5.41728	5.13687	5.44834	6.26074	6.0218	6.12683	5.83422	5.9252	6.02843	5.60585	5.61318	5.55694	5.8982	6.01873	5.63511	5.93102	6.4734	5.87216	6.20015	5.89602	6.00453	5.69703	5.93554	5.69334	6.05549	5.88531	6.59705	5.89888	6.11716	6.11874	5.52207	5.83441
ACH-000330	EFM19	Breast	Breast Ductal Carcinoma	ERpos HER2neg	Luminal	5.70135	5.69895	6.08705	6.14343	5.81847	5.51451	5.78642	5.70595	5.83171	5.76824	5.70194	5.80969	5.13185	6.15232	5.92065	5.77912	5.8628	5.66604	6.01561	5.41621	5.57723	5.09419	5.13739	5.98253	5.53714	5.90785	5.91376	5.84005	5.71161	5.63326	5.34953	5.38208	5.24135	5.31055	5.91706	5.80404	5.51873	5.64098	5.90768	6.16622	5.79982	6.08807	5.87059	5.27922
ACH-000117	EFM192A	Breast	Breast Adenocarcinoma	ERpos HER2pos	HER2 Amp	5.86316	5.94257	6.03311	6.31726	5.86248	5.95104	5.96952	5.8495	5.60412	5.81121	5.85453	5.90593	5.61236	5.13319	5.76578	5.81754	5.91018	5.84699	6.0099	5.70146	6.048	5.85181	5.58615	6.02155	5.65636	6.23639	6.45561	6.08525	5.40743	5.84214	5.87782	5.63421	5.76862	6.26909	5.82354	5.92154	6.06613	5.90973	6.05571	6.13362	5.67484	5.8023	5.87568	5.46005
ACH-000308	EFO21	Ovary	Ovary Adenocarcinoma	Clear Cell		6.02994	5.91398	5.81329	6.1064	6.10124	6.96	5.93676	6.00025	5.78934	6.08795	6.1834	5.7315	5.55352	5.52355	5.65875	5.76471	6.13234	6.19724	6.01053	6.11009	5.85984	6.28223	6.20486	5.88398	5.56389	6.21174	5.98474	5.86789	7.12661	5.70489	6.10922	6.14599	5.90752	6.04706	5.98675	6.40008	5.89591	5.95505	5.97061	5.90386	5.99845	5.84448	6.0135	6.24602
ACH-000936	EFO27	Ovary	Ovary Adenocarcinoma	Endometrioid		5.93222	5.74387	6.49326	5.6339	6.158	4.99198	5.87971	6.16011	5.43861	6.04874	6.19313	5.70083	5.17899	5.88298	5.74816	5.53581	6.313	6.41279	5.56357	5.92798	5.99339	5.72983	5.64663	5.49535	5.55132	6.19205	5.34521	5.71354	6.96771	6.16327	5.63991	5.94951	5.94705	5.86163	5.74046	5.93504	5.75775	5.94217	5.99244	6.07725	5.4832	6.20008	5.42681	6.02989
ACH-000038	EHEB	Lymphocyte	Lymphoma Unspecified	B-cell		5.48708	5.29478	5.41493	5.87201	5.05269	6.47803	6.01168	5.46356	6.60805	5.13036	4.8002	5.85989	5.30477	5.40732	6.3644	5.97333	5.94858	5.88398	4.82433	6.18276	5.86071	5.71624	5.86915	5.99617	6.35718	5.27429	6.08585	6.49468	5.53095	5.62559	5.25415	5.88895	6.03021	6.02049	6.22963	6.19009	5.56688	5.5804	5.14964	5.22632	5.56432	6.37582	6.69678	5.60674
ACH-000821	EJM	Plasma Cell	Multiple Myeloma			5.89675	5.26482	5.50583	6.18973	5.68844	5.93946	5.90832	5.86893	5.71015	5.73627	5.74899	5.30391	5.50452	5.9088	5.8794	5.16441	5.74969	5.67251	6.24832	5.48012	5.70716	5.08749	5.06438	5.30558	5.3403	6.11193	6.52355	5.93001	5.92512	5.51879	6.59145	5.41512	5.33074	5.08699	5.78721	5.98874	5.4038	4.90887	6.07972	6.0313	6.57363	6.01325	5.71053	5.16868
ACH-000706	EKVX	Lung	NSCLC	NSCLC Adenocarcinoma		5.70309	5.75125	5.41849	6.06387	5.74243	6.03172	5.87581	5.70219	5.64145	5.98671	5.82969	5.96575	5.4602	5.77549	5.75156	5.53383	5.89532	5.82996	6.06016	5.96993	5.88398	5.95705	6.05459	5.73416	5.66631	5.85583	5.02081	5.86693	6.13916	5.8896	6.28009	5.86808	6.02195	5.90026	6.05945	5.47134	5.5317	5.83055	5.85931	5.80751	6.03909	6.15505	5.90623	6.08507
ACH-000295	EM2	Blood	CML	Blast Crisis		6.10486	5.25212	7.26045	5.82564	5.92456	6.07224	6.17334	5.52266	6.74769	5.90361	5.98168	6.10407	5.70669	6.15989	5.92551	5.79785	5.73955	5.2615	4.55666	5.63749	6.32429	5.88398	5.96444	6.35143	6.28118	5.15191	6.48055	5.97126	6.22308	5.44531	5.24209	5.54883	5.77049	5.9652	6.46297	6.62006	5.67611	5.46683	4.811	5.24242	5.43764	6.08681	6.57449	6.02571
ACH-000978	EN	Uterus	Endometrial Adenocarcinoma			5.90708	6.26403	6.5519	5.45211	5.83739	5.89852	6.04506	6.02935	5.96392	5.9304	5.98234	5.92857	6.00559	5.4455	5.57	6.27847	5.6663	5.97126	6.12467	5.83247	5.61263	6.57387	6.04923	5.84062	6.08628	5.859	5.65084	5.60394	5.79942	5.95343	6.09795	5.79717	5.54816	6.16521	5.83748	5.77398	6.06963	6.0193	5.80334	6.21078	6.16425	6.54583	5.82897	5.57396
ACH-000198	EOL1	Blood	AML	M5		6.0424	5.47297	7.03475	5.79247	5.6068	5.93336	6.0198	5.45903	6.7684	5.9216	5.60419	6.74051	5.73424	6.46953	5.94886	5.60186	5.88625	5.74309	5.36831	5.83664	6.06959	5.63043	5.79083	6.45401	6.29273	5.73244	6.03957	5.87156	6.33773	5.61326	5.47585	5.84758	5.83932	5.57447	6.31239	6.35454	5.68961	5.26606	5.36737	5.71037	5.63185	6.42777	6.89657	6.11301
ACH-000585	EPLC272H	Lung	NSCLC	NSCLC Squamous		6.02351	6.14783	5.48185	6.2311	6.11353	5.19191	5.87415	6.3483	5.41357	6.16403	6.2086	5.50423	5.55823	5.74092	5.43857	6.09369	5.77938	5.84676	5.86789	5.84004	5.99796	5.8767	5.534	5.8559	5.25087	6.1316	6.34935	5.78195	5.69109	5.99978	6.11795	5.85952	5.92134	6.09948	5.86779	5.28796	6.05676	6.12329	5.99986	6.01278	5.81965	6.23805	6.03538	5.79182
ACH-000906	ES2	Ovary	Ovary Adenocarcinoma	Clear Cell		6.07999	6.55224	6.80549	5.9726	6.13521	5.69945	5.96341	6.19782	5.89139	6.12941	6.30689	5.72348	5.93864	5.68983	5.93823	6.7583	6.3056	6.34054	5.77399	6.09963	6.206	6.2122	6.04009	6.20937	6.26505	5.8183	5.33965	5.823	5.41782	6.09323	5.4178	6.10559	6.26687	6.17665	5.76948	6.05876	6.494	6.49741	5.77939	5.80262	5.86421	6.0501	5.90956	6.22956
ACH-000913	ESS1	Uterus	Endometrial Stromal Sarcoma			5.99904	6.09443	6.38702	6.18336	6.1059	5.3092	5.92116	5.86613	5.42296	5.94999	6.05961	5.39475	5.61354	5.71534	5.7326	6.29945	5.82026	5.64819	5.87509	5.90245	6.00442	6.2484	5.73833	5.83689	5.91138	6.18453	6.4018	5.82359	6.87044	6.0216	7.65739	5.88588	5.73672	6.12272	5.80234	5.56043	6.17903	5.79916	6.03845	6.03901	7.09696	5.97079	5.95585	5.70636
ACH-000487	F36P	Blood	AML	M6		5.51935	6.52972	5.49506	6.60602	5.27738	6.32429	6.09097	5.4687	6.16388	5.04108	4.82997	6.36068	5.55571	5.71303	6.08162	6.81698	5.82599	5.59088	4.71114	5.81552	5.70462	5.49544	5.87071	5.79223	5.6512	5.2468	5.79917	6.19284	5.22814	5.49162	5.96444	5.67985	5.90154	5.85321	6.26163	6.64202	6.48409	6.81829	4.97598	5.53793	6.22466	6.06684	6.68173	5.62332
ACH-000846	FADU	Upper Aerodigestive	Upper Aerodigestive Squamous			6.1102	6.29696	5.33124	6.11697	6.18633	5.65556	5.77034	6.12593	6.08952	6.24149	6.14722	5.90629	6.39075	5.35543	5.88537	6.32157	6.00695	5.90888	5.53133	6.38705	5.79345	6.65065	6.48167	6.11168	5.85755	5.92831	5.73327	5.79873	5.9459	5.93047	6.16161	6.35405	6.11381	6.08272	6.05307	6.12349	6.36575	6.22639	5.69898	5.77125	5.85809	5.63623	6.17409	6.3177
ACH-000903	FTC133	Thyroid	Thyroid Carcinoma	Anaplastic		6.17676	6.00321	5.98703	6.03887	6.00662	5.53038	5.85674	5.65549	5.78903	6.05175	6.01981	5.50765	5.43529	5.64486	5.82294	5.89838	6.02992	6.24634	6.06489	5.9398	5.80806	6.22656	5.8857	5.70907	6.20831	5.98819	6.34513	6.07392	7.18797	6.09121	6.23255	5.96973	6.15781	6.38533	5.79601	5.58705	5.85175	5.96068	6.51773	5.83619	6.18944	5.98851	5.53239	5.96702
ACH-000897	FTC238	Thyroid	Thyroid Carcinoma	Follicular		6.08709	5.9172	6.88487	6.01389	5.93219	5.95441	5.74656	5.94716	5.73797	5.79115	5.82624	5.65469	5.35364	5.7177	5.70769	6.7933	6.07527	6.10161	6.0157	5.73701	5.88833	5.58515	5.85241	5.53146	6.07252	5.95815	5.47429	5.75389	5.50277	6.14414	6.14092	5.7137	6.02804	5.35442	5.90706	5.74281	5.80446	6.2361	6.37799	5.86366	6.24307	5.76048	5.68036	5.38522
ACH-000633	FU97	Gastric	Gastric Adenocarcinoma	Diffuse Gastric		5.70182	5.68607	6.01873	6.20477	5.2865	5.79668	5.91251	5.75252	6.13566	5.60066	5.43073	5.94793	6.36677	5.4465	5.72511	5.70796	5.66516	5.70029	6.06697	5.75726	5.83315	6.0483	5.9834	6.00974	5.89595	5.97121	5.9328	5.74202	5.38469	5.83629	6.15968	5.74598	5.44284	6.04734	5.84336	6.37681	6.12457	6.0096	5.71227	6.38107	6.24114	6.02707	5.99272	5.69383
ACH-000574	FUOV1	Ovary	Ovary Adenocarcinoma	High Grade Serous		5.66464	5.76312	5.70603	5.762	5.9473	5.44541	5.90295	5.93162	5.60241	5.88046	6.04035	5.41965	5.83972	6.44502	5.83331	5.54325	6.14898	6.31088	6.36801	5.90569	5.90844	5.60681	5.42305	5.49372	5.66185	6.12355	6.66665	6.04973	5.79018	5.75228	6.04843	5.96493	5.65412	5.57317	5.84892	6.16688	5.66367	5.72329	6.15816	5.94818	6.01473	6.11761	5.36126	5.57547
ACH-000082	G292CLONEA141B1	Bone	Osteosarcoma			6.15447	5.78881	5.78175	6.31166	6.13915	5.77735	5.84767	5.88598	5.78731	6.18105	6.05262	5.67088	6.74231	6.00242	5.7759	5.97991	5.97445	5.92946	5.93286	5.58626	5.84079	5.57548	5.77662	6.11797	6.10163	5.89995	5.21228	5.87856	6.92542	6.04333	5.94647	5.57932	5.82379	5.71598	5.82249	5.64635	5.69163	5.89215	5.96352	5.80878	5.93714	6.32359	5.82663	5.70041
ACH-000572	G361	Skin	Melanoma			6.1297	6.11174	5.43797	6.21659	5.81662	5.87974	5.7094	5.94166	5.9404	5.80448	5.67269	5.93345	5.65532	6.19009	5.71497	6.29368	5.89728	5.67571	5.9514	6.0557	6.09467	5.84793	5.72177	5.59965	5.91242	6.03415	5.75748	6.05146	5.71567	5.98609	6.04029	5.98291	5.89759	5.86537	5.83008	5.95154	6.33312	5.85851	5.77191	5.78267	6.15759	6.35065	5.72575	5.82344
ACH-000096	G401	Kidney	Malignant Rhabdoid Tumor			5.78663	6.1029	6.41471	5.64635	5.72718	5.53234	5.94808	5.57377	5.66506	5.6193	5.68853	5.75435	5.65231	5.75905	6.01705	5.97986	6.04417	6.00963	6.01025	5.72361	5.87814	5.68534	5.63596	5.49207	5.12792	5.83966	5.18119	5.58088	6.71182	6.1319	5.68618	5.74341	5.9764	5.83566	5.85968	5.89631	6.13994	5.80526	5.8707	5.87968	5.78788	6.11484	5.74588	5.5888
ACH-000375	G402	Soft Tissue	Malignant Rhabdoid Tumor	Renal Leiomyoblastoma		5.87672	6.1175	5.62697	5.71432	5.98344	6.07952	5.83755	5.80933	5.81954	5.77181	5.84092	5.97474	6.44775	5.73468	5.5224	5.98721	6.08954	5.83474	6.09152	5.69658	5.66157	5.61277	5.62992	5.6509	5.68811	5.80272	5.53114	5.706	5.35891	5.57083	5.87719	5.71658	5.64273	5.94635	5.63336	5.47699	6.47716	5.68977	5.76478	5.84947	5.97413	6.28403	5.71363	5.88398
ACH-000162	GA10	Lymphocyte	Non Hodgkin Lymphoma	B-cell Burkitt		6.14432	5.98016	6.55474	5.03297	5.41078	6.00429	6.00566	5.71956	5.98466	5.28004	5.61994	6.54483	6.80404	6.50221	6.60294	5.48368	5.27099	4.94397	5.02138	5.90892	5.20727	5.3999	5.2975	5.76694	6.51764	5.34564	7.37547	6.70437	6.83323	4.69523	6.45843	5.87191	5.41257	5.58476	6.50444	5.28466	6.27815	5.63833	5.08688	5.57957	6.45743	6.36334	6.04215	5.53029
ACH-000098	GAMG	Central Nervous System	Glioma	Glioblastoma		6.05011	5.805	5.71547	6.01127	5.71686	5.87026	5.88398	5.95894	5.76798	5.82083	5.80333	5.82802	5.69041	5.58906	6.12492	5.60235	5.82675	5.97664	6.21903	5.83341	5.95517	6.30487	6.18829	5.93216	6.00743	5.95623	5.09658	5.77675	5.73037	6.0009	6.16717	5.82114	5.84915	5.97239	5.90581	6.10593	5.79653	5.89713	5.89279	5.95927	6.28649	5.87327	5.89448	5.76677
ACH-000738	GB1	Central Nervous System	Glioma	Glioblastoma		6.78839	6.06199	5.60804	5.75506	6.04042	5.81711	5.85379	5.93302	5.99412	5.98303	6.02348	5.84505	5.65242	6.32825	5.7321	5.48665	5.6568	5.42788	5.29557	5.93713	5.91802	5.94489	5.86785	5.88398	5.67772	6.14197	5.28751	5.91289	6.5479	6.08634	5.36266	5.93531	5.98325	6.10854	5.8123	6.12121	6.29635	5.67604	6.01803	5.95425	5.6151	5.58193	5.83718	5.77162
ACH-000047	GCIY	Gastric	Gastric Adenocarcinoma			5.75191	5.9136	6.25416	5.93152	6.10395	6.10901	5.92324	5.85908	5.81297	5.91094	6.0606	5.7158	5.93213	5.7543	5.53066	5.70792	5.19916	5.29966	5.49305	5.80213	5.83871	5.78177	5.76773	5.50657	5.41403	6.19368	5.6217	5.95823	7.07576	5.99188	5.97479	5.81354	5.68211	5.85334	5.81223	6.00232	6.17142	5.63068	6.07129	5.99072	5.84222	5.68737	5.65668	5.67915
ACH-000835	GCT	Soft Tissue	Pleomorphic Sarcoma			5.79799	5.86822	5.48043	6.29979	5.40983	6.12418	5.98843	5.75255	5.57763	5.33928	5.48605	5.18925	5.36809	6.17683	5.98684	6.37242	5.93519	5.78838	6.17533	5.96312	5.82614	5.84856	5.6885	5.55269	6.48602	5.95439	6.63039	6.2516	5.83591	5.91434	5.82534	5.82644	5.6203	5.40332	6.01911	5.57396	5.86898	6.0584	6.12706	5.82274	5.71968	6.24771	5.50981	5.55864
ACH-000081	GDM1	Blood	AML			6.30793	5.63421	6.67752	6.31948	5.56822	5.72504	6.29555	5.75488	5.94792	5.49044	5.62389	5.92652	5.55421	6.58366	6.22886	6.01061	5.99293	5.79577	5.81477	6.00535	6.14146	5.85974	5.64315	5.87077	6.25644	5.39435	6.09022	6.33779	5.72326	6.03438	5.45794	5.5686	5.62854	5.67746	6.55627	5.2685	5.57767	5.59876	5.71256	5.55548	5.85022	6.39919	5.77618	5.60043
ACH-000756	GI1	Central Nervous System	Glioma	Glioblastoma		5.98632	5.76572	5.68095	6.21752	5.57342	6.07353	5.93667	6.61783	5.87331	5.43617	5.56615	5.94566	6.82999	6.07486	5.41658	6.20658	5.65825	5.60774	6.04323	5.8769	5.86164	5.6691	5.83193	5.78211	6.55111	5.98819	5.18829	6.20334	5.58899	5.99784	6.24652	5.90001	5.81616	5.63961	5.82674	6.09803	6.23287	6.64313	5.8575	5.92448	6.42218	5.78552	5.90795	5.82253
ACH-000102	GMS10	Central Nervous System	Glioma	Glioblastoma		6.11583	5.52421	5.4496	6.41523	5.8038	6.00725	5.90656	5.9152	5.57698	5.84169	5.87611	5.75114	6.23071	5.83507	5.94968	5.70336	5.88398	5.97757	6.09813	5.93729	5.92286	5.62458	5.40862	5.73786	6.07242	5.84946	6.3375	6.03124	6.34747	5.8683	5.64324	5.90003	5.69984	5.63196	5.87772	6.01379	5.64694	5.97466	5.97947	5.88108	5.73839	6.04889	5.59884	5.83921
ACH-000027	GOS3	Central Nervous System	Glioma	Glioblastoma		7.25475	5.45794	5.9163	6.09332	5.96269	5.62257	5.90164	6.03816	5.8721	6.1559	5.88496	6.01554	5.77452	6.11191	5.60574	5.46509	6.02506	6.37231	6.19288	5.8213	6.0218	6.33716	6.20107	6.22029	5.93924	5.87752	4.9521	5.93121	5.49889	5.20738	6.18797	5.87594	6.10826	6.14687	5.73573	6.07382	5.07707	5.7483	5.88398	5.89379	6.58209	6.3359	5.87011	6.12636
ACH-000982	GP2D	Colorectal	Colorectal Adenocarcinoma		MSI	5.89157	6.38449	5.76245	6.17325	5.80032	5.74997	5.86709	5.61154	6.16419	6.0212	5.76949	6.14947	5.21897	5.65308	6.16293	5.87398	6.54198	6.45844	6.03196	5.77483	5.96498	5.97612	6.08955	6.21393	5.01292	5.92032	5.83389	5.68464	5.53393	5.83632	5.74309	5.75302	6.06212	6.29357	5.77986	6.34007	6.69295	5.94252	5.71722	5.88398	6.12158	6.332	6.15189	5.58743
ACH-000073	GRANTA519	Lymphocyte	Non Hodgkin Lymphoma	B-cell Mantle Cell		5.669	6.07472	5.62361	6.26253	5.3283	5.89759	6.05524	5.47664	6.72073	4.81922	4.83158	5.94703	5.61918	6.37149	6.33206	6.12699	5.97556	5.53446	5.08878	6.06337	6.14204	5.59938	5.84088	5.95212	6.14391	5.39329	6.03437	6.28484	6.41878	5.63601	5.50497	5.65142	5.90444	5.74816	6.40679	5.88398	6.25882	5.94756	5.30097	5.03445	5.76677	6.42979	6.40105	5.58766
ACH-000746	GSS	Gastric	Gastric Adenocarcinoma			5.46601	5.57311	5.99326	6.23028	5.79304	6.40714	5.88548	5.93485	7.11343	6.06788	5.88398	7.04188	6.6668	7.16679	5.80772	5.96697	5.43998	5.58262	4.78777	6.23377	5.55915	6.09354	6.20563	6.88743	6.37293	5.03955	7.02996	7.15566	5.83349	5.6775	5.15757	6.29802	6.00826	6.18178	5.74366	5.90911	5.6177	5.87385	5.07532	5.67049	5.33055	5.66533	7.24874	5.90003
ACH-000485	GSU	Gastric	Gastric Adenocarcinoma			5.81273	5.86647	6.00475	6.00384	6.15926	5.98746	5.81569	6.12612	5.99831	6.32032	6.32009	5.97402	5.17187	6.01713	5.90416	5.66797	6.31769	6.3688	5.92078	5.97934	5.84593	5.83387	5.94682	5.92281	5.63332	5.95316	6.63225	5.25163	5.53822	5.89668	5.89266	5.89636	5.92633	6.04187	6.02472	6.19582	5.85478	5.94087	5.81833	5.70289	5.70713	5.88265	5.65412	5.71645
ACH-000389	H4	Central Nervous System	Glioma			5.94691	6.15837	5.48051	5.99083	6.12585	5.79566	5.96391	6.00758	6.11888	6.04385	6.07684	5.91243	6.3858	6.1771	6.1396	6.43388	6.36278	6.31104	6.00614	6.05321	6.15389	6.45722	6.37451	6.20239	6.43926	5.88398	5.2842	6.16261	6.851	6.14305	6.09552	6.02167	6.16044	6.30818	5.87966	6.15702	5.91916	6.32288	5.83109	5.84178	5.96713	5.78088	6.04811	6.05389
ACH-000843	HARA	Lung	NSCLC	NSCLC Squamous		5.91513	6.35535	5.73103	5.74263	5.9988	5.71027	5.71476	5.85578	5.86016	6.05235	5.94444	5.74939	5.97073	5.70798	5.59147	5.98722	5.90488	5.87421	5.53827	5.84812	5.86867	5.56195	5.81217	5.91361	5.68639	5.56773	5.38249	5.32221	6.51598	6.063	5.78782	5.87705	5.96172	6.09448	5.71171	5.67878	6.30439	6.02122	5.69254	5.71814	5.88398	5.61706	6.0101	6.10034
ACH-000374	HCC1143	Breast	Breast Ductal Carcinoma	ERneg HER2neg	Basal A	5.84062	5.11606	5.18024	5.83755	5.65095	5.43256	5.97495	5.52446	5.49297	5.35176	5.3948	5.70439	5.75793	5.85174	5.47406	5.74812	5.46601	5.1526	6.19173	5.6499	6.11559	5.7351	5.37786	5.36499	5.4002	6.25312	6.34677	5.91227	5.62908	5.95885	6.49172	5.66619	5.16201	5.57547	5.61641	5.40445	5.41987	5.27994	6.07168	6.17158	6.30345	6.60537	5.54262	5.57496
ACH-000578	HCC1171	Lung	NSCLC	NSCLC Adenocarcinoma		5.574	6.25456	5.58658	6.21436	6.29928	5.73042	6.01072	6.05523	5.69633	6.15282	6.16557	5.76437	5.24196	5.92854	5.9201	5.93368	6.02441	6.15636	6.00849	6.0431	5.88343	6.0894	6.22099	5.82257	6.182	5.85927	6.13201	6.04933	5.59987	5.97548	6.10772	6.10554	6.44635	6.26796	5.79929	5.48164	6.17781	6.0487	5.98368	5.80905	5.82191	6.2676	5.60087	6.27066
ACH-000111	HCC1187	Breast	Breast Ductal Carcinoma	ERneg HER2neg	Basal A	5.40094	5.82438	5.52321	5.93308	5.07819	5.52889	5.93356	5.42492	5.85624	4.71793	4.98727	5.92321	5.44727	6.06752	6.12709	5.98158	5.70829	5.6982	5.15586	5.76241	5.67942	5.1801	5.31545	5.50974	5.91069	5.05762	5.76267	5.60613	6.26473	5.75889	5.66327	4.99249	5.28657	5.64508	6.27278	5.70247	6.04644	5.81566	5.3518	5.22309	5.64466	6.13831	5.71931	4.82538
ACH-000868	HCC1195	Lung	NSCLC	NSCLC Adenosquamous		6.01505	6.20763	5.74863	6.15457	6.18281	5.85422	5.79882	5.98872	5.9924	6.07668	6.14557	6.30618	6.60921	6.42887	5.28829	5.45792	6.20747	6.11518	5.63705	5.99608	5.71266	6.14707	6.06648	6.03123	6.34885	6.05922	6.53669	5.88822	5.79094	6.08	5.77748	6.01412	6.56325	6.14527	5.70964	5.64606	6.35019	5.99143	5.94663	5.8594	5.60164	6.24311	5.9883	6.19076
ACH-000901	HCC1359	Lung	NSCLC	NSCLC Large Cell		6.34041	6.13496	6.50901	6.32173	6.09981	5.375	5.96088	5.63299	5.52326	6.1178	6.15467	5.98714	5.82882	5.48405	5.88301	6.11575	5.89247	5.8557	6.06626	5.95001	5.96583	6.05763	5.87664	5.58091	5.45577	6.08083	5.31505	5.76532	5.52673	5.98768	6.1134	5.94084	5.88398	5.58444	5.96885	5.64758	5.94064	6.00086	5.88127	6.03817	6.06291	5.97092	5.73217	5.65201
ACH-000699	HCC1395	Breast	Breast Ductal Carcinoma	ERneg HER2neg	Basal B	6.08391	5.38694	5.50298	6.22093	5.08517	5.7688	5.92045	5.64847	5.49663	5.54993	5.69664	6.05869	5.11877	5.54043	6.28087	5.5766	5.82396	5.55173	6.03723	5.67561	5.54872	6.06934	5.99285	5.60691	5.97598	5.84706	6.39583	5.69133	6.28755	5.64548	5.7626	5.60049	6.0151	6.11837	6.05739	6.00536	5.79408	5.57139	6.09314	5.74386	5.82257	6.09143	5.53799	5.76852
ACH-000277	HCC1419	Breast	Breast Ductal Carcinoma	ERpos HER2pos	HER2 Amp	5.39574	6.0743	6.19993	6.35596	5.95323	6.2422	5.68354	5.83455	6.11471	5.74081	5.86204	6.17991	6.94708	6.59949	5.83922	6.00322	6.01033	5.96982	5.80421	5.88997	6.02825	6.31031	6.00603	6.60953	6.15303	5.72281	6.54457	5.73207	5.15335	5.69531	5.88477	6.03087	5.82144	6.54987	5.86497	5.88398	6.26327	5.95292	5.71727	6.06765	5.51498	5.7639	6.46008	5.81397
ACH-000352	HCC1428	Breast	Breast Carcinoma	ERpos HER2neg	Luminal	5.84443	5.99633	6.99547	5.88226	6.24778	6.04793	5.90032	6.14536	6.23205	6.12438	6.23245	5.71143	5.32744	5.57926	6.16746	6.05584	6.39183	6.27024	5.76517	6.17156	5.85646	5.99059	6.13121	5.96573	5.78367	5.91926	5.278	5.65526	5.3079	5.95261	5.35729	6.19292	5.96897	5.64799	5.88185	5.91799	6.33889	6.19676	5.92937	5.94977	5.50101	5.74584	6.14412	5.7958
ACH-000891	HCC1438	Lung	NSCLC	NSCLC Large Cell		5.55806	6.13676	6.49464	6.10205	6.0053	5.81873	6.11879	5.85297	5.84656	5.96113	5.96082	5.86622	5.82271	6.3567	5.9259	6.76609	6.25045	6.27136	5.75297	5.65351	5.92136	6.59832	6.48675	5.87049	6.88583	5.82248	5.99518	6.27216	6.12081	6.16605	5.98152	5.41649	6.02181	6.42732	5.84496	5.29061	5.73238	6.42708	6.04777	5.73726	6.01365	6.96521	5.91265	6.53493
ACH-000878	HCC15	Lung	NSCLC	NSCLC Squamous		5.97091	6.00358	5.40244	5.79425	5.82289	5.844	6.01049	5.8398	5.89059	5.90396	5.85703	5.84418	5.54013	6.03792	5.90082	5.99054	5.82029	5.54996	6.14699	5.94412	5.84024	6.57531	6.37854	5.88398	5.63755	5.90564	6.43075	5.84179	6.08447	6.04936	6.11324	5.95452	6.02078	6.65315	5.85457	5.59235	5.62365	5.60979	5.95456	6.02511	6.24562	5.81939	5.883	5.78763
ACH-000349	HCC1500	Breast	Breast Ductal Carcinoma	ERpos HER2neg	Luminal	5.63511	5.38001	6.05637	6.27817	5.82889	6.05213	5.70645	5.70745	6.04654	5.82458	5.93751	6.11261	5.09032	6.42633	5.93756	5.58996	6.12317	6.20774	5.89833	5.59755	5.65972	5.61456	5.99104	5.95123	6.23975	5.90598	5.51079	5.82395	5.27319	5.58954	5.74585	5.65589	5.81022	5.7219	5.96479	5.6663	5.43837	5.98196	5.71315	6.44482	5.91563	6.01878	5.90765	5.46359
ACH-000930	HCC1569	Breast	Breast Carcinoma	ERneg HER2pos	Basal A	5.50151	6.33505	5.1752	5.86017	5.46226	5.54969	5.72004	5.98395	6.41081	5.5325	5.57567	6.32271	6.21	5.46584	5.95921	6.04323	5.68395	5.64661	4.85214	5.71421	6.09536	5.57141	5.70708	6.40593	5.90533	5.17715	5.1816	5.86351	5.75648	5.86162	5.25273	5.76825	5.85253	5.44597	6.02027	5.19108	6.65552	5.37906	5.06257	5.15159	6.47564	5.32828	6.42079	5.93649
ACH-001078	HCC1588	Lung	NSCLC	NSCLC Squamous		5.81381	5.62442	5.45622	5.97771	5.78196	6.43235	5.97578	5.73433	5.61329	5.65613	5.71341	5.27954	4.91413	6.10132	5.20052	5.40081	6.07081	5.94354	6.16694	5.5425	5.71215	5.1761	5.5558	5.83517	5.97279	5.82232	5.89831	5.61077	5.6485	5.47356	5.59059	5.58799	5.71744	5.88382	5.98835	5.47723	5.4181	5.6685	5.87365	5.76718	5.8834	6.00628	5.51904	5.62247
ACH-000196	HCC1599	Breast	Breast Ductal Carcinoma	ERneg HER2neg	Basal A	5.9937	5.61858	5.51898	6.08742	5.11787	6.14745	5.9458	5.36303	6.27412	5.26084	5.22679	6.50407	6.37647	6.50998	6.16227	5.17571	5.71604	5.34283	4.92191	5.71403	5.62805	5.7846	5.9904	6.08396	6.53863	5.23417	6.06731	6.28888	5.47038	5.61002	5.08794	5.74842	5.81516	6.0148	6.17032	5.41342	5.80749	4.89741	4.88798	5.97288	5.14936	5.3793	6.27278	5.20057
ACH-000624	HCC1806	Breast	Breast Ductal Carcinoma	ERneg HER2neg	Basal A	5.75823	6.61539	5.89132	5.55938	6.27321	5.7451	5.89864	5.84041	5.8035	6.40024	6.36577	5.87528	6.1916	4.60846	5.78739	6.62256	5.96082	6.09546	5.89108	5.9638	6.08775	6.32864	6.42312	5.7298	5.69554	5.91212	4.92157	5.59451	5.91828	6.18883	6.12341	6.01094	6.14412	6.59496	5.73803	5.99114	6.40274	6.6644	5.92187	5.87371	5.83211	5.32972	5.90391	6.0977
ACH-000712	HCC1833	Lung	NSCLC	NSCLC Adenocarcinoma		5.87449	6.23827	5.81186	5.80799	5.48171	6.47432	5.82531	5.67129	5.88875	5.38755	5.43909	5.88718	5.69946	6.34743	5.44122	5.58259	6.50491	6.2256	6.03222	5.59425	5.65152	5.7953	6.01237	5.97662	6.02656	5.57843	5.36328	5.33079	5.20816	5.42148	5.58907	5.58702	5.97659	6.26127	5.89824	5.66328	6.27072	5.90329	5.78894	5.61005	5.71789	5.97796	5.83811	5.80952
ACH-000223	HCC1937	Breast	Breast Ductal Carcinoma	ERneg HER2neg	Basal A	6.20012	5.82896	4.42681	7.22225	5.12952	5.74201	6.09441	5.39844	6.03473	4.80183	4.84085	5.76195	5.70543	5.48269	6.27905	5.64562	5.42364	4.90048	6.21957	5.59049	6.44591	5.00295	5.04597	5.88905	5.92441	6.19914	5.88265	6.50189	6.32384	6.63159	5.67603	5.50373	4.92721	5.57702	6.28121	6.30078	5.92559	5.53596	6.18192	5.76161	5.60354	6.88518	6.07351	3.95317
ACH-000859	HCC1954	Breast	Breast Ductal Carcinoma	ERneg HER2pos	Basal A	5.85053	6.18786	6.04114	5.88715	6.06269	5.24963	5.90502	6.11933	5.77387	6.06465	6.05609	5.78613	5.98209	5.86657	5.60139	6.16054	5.81585	5.96437	5.72494	6.07389	6.13111	6.32582	6.2694	5.96905	5.98405	5.75925	6.06748	5.78317	6.50644	5.98244	6.35713	6.07576	6.24088	6.00102	5.88313	5.81706	6.19102	6.04927	5.79867	5.74656	6.484	5.96663	5.73742	6.05351
ACH-000725	HCC202	Breast	Breast Ductal Carcinoma	ERneg HER2pos	HER2 Amp	5.74788	5.68589	6.34147	6.25623	5.89262	5.74227	5.77641	5.38159	5.76081	5.71391	5.89256	5.85732	5.9582	6.35678	5.81091	5.72996	5.69693	5.85832	6.02631	5.62703	5.67685	5.22669	5.29155	5.85847	6.17167	6.15342	6.62809	5.93014	5.23549	5.90313	5.90443	5.67744	5.58604	5.46463	5.82261	5.66652	5.61437	5.66981	5.84218	5.93122	5.9025	5.9993	5.82276	5.33112
ACH-000314	HCC2108	Lung	NSCLC	NSCLC Adenocarcinoma		5.8411	5.79155	5.98722	5.2351	5.86523	6.23989	5.94162	5.86257	6.32297	5.74349	5.8892	6.16003	6.41606	5.90073	5.53136	5.94079	5.7715	5.75503	4.4519	6.03256	6.15914	5.85142	6.0064	6.25135	6.27622	4.82162	6.89769	7.36529	4.97228	5.35354	5.61973	6.032	6.04937	5.8107	5.75713	5.4661	6.07911	5.85585	5.0633	5.56616	5.35363	5.57099	6.35633	5.95286
ACH-000755	HCC2218	Breast	Breast Ductal Carcinoma	ERneg HER2pos	HER2 Amp	5.84455	5.38104	6.73304	5.84842	5.45503	5.66081	5.70236	5.68198	6.54624	5.68589	5.53011	6.39453	6.13023	5.32335	6.12955	6.12323	6.30607	6.24537	4.64548	5.90021	5.79977	5.67744	5.75131	6.29601	5.78745	5.23533	6.54529	6.60047	6.07644	5.91778	4.98781	5.92172	5.74172	5.07343	6.07024	6.16073	5.82283	5.8183	4.9251	5.2317	5.53646	5.31281	6.38019	5.2809
ACH-000731	HCC2279	Lung	NSCLC	NSCLC Adenocarcinoma		5.71285	5.87398	5.54104	5.77779	5.92172	5.57026	5.84503	5.88258	5.79368	5.8519	5.91805	5.35469	5.50647	5.86702	5.80103	5.81458	6.28349	6.33523	6.01621	5.90003	6.0152	6.13596	5.97687	5.694	5.61264	6.11641	6.04707	5.81685	5.8897	5.86765	6.03171	5.94065	5.89547	5.95011	5.72661	5.81666	5.52709	5.86967	5.93361	5.97684	5.72451	5.51253	5.58569	5.88815
ACH-000150	HCC2935	Lung	NSCLC	NSCLC Adenocarcinoma		5.84503	5.76598	5.55906	6.23937	5.85064	6.22766	5.89262	5.68251	5.98536	5.81193	5.90819	5.88413	5.45515	6.21754	5.74581	6.34727	5.92422	6.19757	5.87057	5.91975	5.81142	6.14175	6.25072	5.64742	6.01568	5.91263	5.58905	5.90748	6.31411	5.98606	6.11425	5.98696	6.18026	6.00421	6.0758	5.26046	6.012	5.84698	5.82398	5.7968	6.27671	5.92316	5.87753	6.15595
ACH-000515	HCC33	Lung	SCLC			6.13322	5.27984	5.67942	5.54619	5.83016	6.22801	6.06166	5.4202	6.46568	5.66462	5.68612	6.41418	5.71471	6.13619	6.07761	5.34355	5.82929	5.26712	5.60247	5.71027	5.41555	4.71214	5.11333	5.94295	6.62772	5.67892	5.96032	6.16531	6.30174	5.58466	5.16244	5.69362	5.57797	5.37381	6.15373	5.73092	5.70294	5.21279	5.85344	5.74502	5.52696	6.04077	6.25039	5.7021
ACH-000840	HCC366	Lung	NSCLC	NSCLC Adenosquamous		5.96503	5.87353	6.40682	5.92696	5.65838	5.87966	6.12838	5.9343	5.65379	5.6501	5.73059	5.88637	5.17927	5.93729	5.90299	5.91915	5.62721	5.85916	6.13834	5.57604	5.8001	5.4251	5.56196	5.54309	5.48446	5.82457	6.4876	6.08286	6.02075	5.78683	6.08926	5.53907	5.35819	5.71564	5.94528	5.42858	5.6577	5.98749	6.16032	5.99038	6.05234	5.89181	5.39296	5.54904
ACH-000276	HCC38	Breast	Breast Ductal Carcinoma	ERneg HER2neg	Basal A	5.73455	5.74124	5.72693	5.55801	5.83732	6.17454	5.92228	5.75108	5.7789	5.67549	5.99798	5.99352	5.69712	6.46615	5.89582	5.54942	5.83801	5.64958	5.90707	5.80227	5.63627	5.70856	5.53505	5.82883	5.57111	5.85274	5.39867	5.65846	6.04422	5.70363	5.78005	5.77102	5.58492	5.67886	5.91246	5.31574	5.94664	5.59948	5.82185	5.98046	5.75041	6.24999	5.76385	5.9911
ACH-000066	HCC4006	Lung	NSCLC	NSCLC Adenocarcinoma		5.59	6.16964	5.42716	5.42356	6.16566	5.47501	5.56827	6.11207	5.85109	6.1068	6.26836	6.06938	6.2902	5.2658	5.8384	6.52655	5.92156	6.23554	5.63413	6.11853	5.95075	5.84172	6.05154	5.83963	5.58211	5.69473	5.74307	5.71023	5.65693	5.92195	5.74886	6.18345	6.18737	5.80569	5.62689	4.89385	6.38456	6.13401	5.77594	5.65407	5.85287	5.64376	5.88608	6.24247
ACH-000667	HCC44	Lung	NSCLC	NSCLC Adenocarcinoma		6.00416	6.29917	7.05595	5.62945	6.16672	5.67353	5.95773	5.9167	5.74638	6.13044	6.15514	5.79192	5.95602	5.51771	5.69985	6.38126	5.90024	5.90667	5.5879	5.81507	5.84803	6.00317	5.99502	5.84584	5.63367	5.9892	6.5002	5.48475	5.82279	6.20217	5.85969	5.7879	6.23049	6.31764	5.58198	6.07361	6.02654	6.18075	6.0673	5.8795	6.00815	5.45361	5.95971	6.29883
ACH-000467	HCC56	Colorectal	Colorectal Adenocarcinoma			5.92745	6.07053	6.2503	5.54464	6.04534	5.49307	5.84658	5.82699	6.07067	6.01509	5.96727	5.9501	5.97536	5.3873	5.71955	5.53752	6.42125	6.31694	5.98865	5.86997	5.84274	6.21281	6.01707	6.01763	6.24218	6.08603	5.18345	5.63103	5.74486	5.59414	5.7578	5.83986	6.0016	6.13373	5.64654	6.20857	6.11341	6.07435	5.8786	5.91281	5.6981	5.97328	6.17448	5.96506
ACH-000668	HCC70	Breast	Breast Ductal Carcinoma	ERneg HER2neg	Basal A	5.8128	6.09558	5.62503	6.0023	5.79842	5.89899	5.97484	5.80179	6.06887	5.64915	5.73768	5.90549	5.34701	5.38358	5.40168	5.93361	5.78459	5.76781	5.93042	5.90145	5.64173	5.76201	5.91235	5.94566	5.81428	5.6317	4.78294	5.5182	5.8028	5.96612	5.48425	5.92103	6.00615	5.97153	5.79252	5.97282	5.95353	6.03532	6.03367	5.76189	5.66977	5.77913	5.93379	6.13152
ACH-000562	HCC78	Lung	NSCLC	NSCLC Adenocarcinoma		6.0201	5.76968	5.9542	5.5371	5.81477	5.84815	5.87615	6.00643	5.95802	5.77613	5.79678	5.79315	5.32124	5.67733	5.34192	5.89221	5.60439	5.54363	5.23815	5.69664	5.88912	5.66506	5.92554	5.77246	6.10786	5.6288	5.34954	6.06285	7.44485	6.16574	5.67591	5.71013	6.12994	5.76797	5.64155	5.40302	5.56353	5.42294	5.60872	5.64524	5.89164	5.80018	5.92638	5.93436
ACH-000012	HCC827	Lung	NSCLC	NSCLC Adenocarcinoma		6.00818	6.0501	5.27285	5.91145	5.6228	5.85574	5.79263	5.86746	5.60795	5.55323	5.70945	5.69113	5.22612	5.18035	5.64755	6.27821	5.81426	5.93324	5.9555	6.03893	5.89357	6.12219	5.74183	5.62912	5.7106	6.11279	5.87358	5.80031	5.6374	5.92679	5.70767	5.98389	5.86995	5.30794	5.87824	5.58914	6.20692	5.95014	5.92465	5.86704	5.98575	5.96049	5.6796	5.75376
ACH-000454	HCC95	Lung	NSCLC	NSCLC Squamous		5.77442	5.82581	5.6083	5.52179	6.13888	6.10259	5.82111	6.05766	5.81577	5.9532	5.93048	5.74915	6.53862	6.13771	6.19706	5.44376	5.98094	5.96537	5.30562	5.87415	6.07815	6.33848	6.37265	6.20468	5.32014	5.88398	5.66883	5.31959	5.80029	6.15492	5.80542	5.82437	6.12794	6.74529	5.42818	5.69485	6.08598	5.77156	5.86436	5.8432	5.5014	5.48295	5.81745	5.75187
ACH-000971	HCT116	Colorectal	Colorectal Adenocarcinoma		MSI	5.7743	5.96644	5.89811	6.54148	5.90606	5.40518	5.70212	5.54033	5.6002	5.86407	5.97975	5.46523	5.11634	5.01697	5.52545	6.15815	5.83011	5.92477	5.9103	5.59018	5.70108	6.05544	5.98306	5.79567	5.79692	5.77536	5.18003	5.65885	6.04931	5.96844	5.74794	5.64215	5.86942	6.07665	5.74769	5.54834	6.21389	5.96536	5.76244	5.81792	5.60079	6.30876	5.60152	5.91705
ACH-000997	HCT15	Colorectal	Colorectal Adenocarcinoma		MSI	6.06966	6.28374	6.41055	5.93473	6.37615	5.75421	5.7343	5.95755	5.92523	6.13563	6.03237	5.99982	5.62513	6.02657	5.91685	5.86981	5.99937	6.13307	5.36853	5.78422	5.7769	5.73552	5.60128	6.47819	5.6945	5.83192	6.47649	5.62859	6.26047	6.13483	5.91194	5.78517	6.19178	6.29901	5.71071	5.48442	6.15177	5.94558	5.81102	5.66259	5.87651	6.93455	6.0215	6.27875
ACH-000267	HDLM2	Lymphocyte	Hodgkin Lymphoma			6.09201	5.36543	5.41966	6.21006	5.45937	5.74822	6.18285	5.45027	6.24612	5.62875	5.84389	5.997	5.16266	5.48203	6.26006	5.61054	5.9256	5.72871	5.6389	5.60333	5.79247	5.62139	5.85826	5.9181	6.06715	6.01147	6.331	5.96767	6.29035	6.035	5.30759	5.62666	5.70531	5.78284	6.43818	5.74651	6.01233	5.49629	5.65851	5.68059	6.03456	5.98131	6.04089	5.91709
ACH-000190	HDMYZ	Lymphocyte	Hodgkin Lymphoma			6.19171	6.06786	6.48617	5.59211	6.11339	6.2165	5.74572	6.014	6.25311	5.93439	6.0086	5.92952	7.13246	6.25443	6.31117	6.04957	5.92647	5.76097	5.20328	6.03033	5.83837	6.07326	6.10651	6.14897	6.0685	5.92823	4.88833	5.62182	5.81102	5.93787	5.60764	6.00659	6.15891	6.01616	5.47128	6.19043	6.24602	5.8148	5.77077	5.73397	5.75512	5.82921	6.29698	6.16348
ACH-000643	HDQP1	Breast	Breast Ductal Carcinoma	ERneg HER2neg	Basal A	6.205	5.9245	5.45588	5.92066	5.99928	5.49829	5.69784	5.8795	5.5504	6.12679	6.14496	5.5579	6.7345	5.03057	5.47444	5.93943	5.81375	6.18447	6.03161	5.76046	5.99698	6.04176	5.98945	5.79403	5.9794	5.89	5.07778	6.0662	5.95043	5.9981	6.14377	5.82751	6.21901	5.54655	5.71464	5.70542	6.0484	6.64873	6.00939	5.87722	6.15431	6.24356	5.92699	6.05176
ACH-000990	HEC108	Uterus	Endometrial Adenocarcinoma			5.84009	6.06448	6.40811	5.78662	6.0312	5.31146	5.70932	6.02963	5.92156	6.06155	6.03037	6.0637	6.02899	6.42841	5.82905	6.05744	5.54947	5.70451	5.41991	5.61396	5.85922	6.17908	6.36564	6.24339	5.32319	6.08498	4.58274	5.57948	6.14475	5.91452	6.01029	5.61313	5.95088	6.11553	5.53338	5.97584	6.08837	5.54092	6.20216	5.87158	5.88921	6.21839	6.2692	6.16133
ACH-000972	HEC151	Uterus	Endometrial Adenocarcinoma			6.12426	5.9684	5.82687	6.28459	5.96362	6.04265	5.88398	5.82408	5.90774	5.81352	5.85659	5.62152	6.83771	5.63676	5.05353	5.73615	6.0582	5.83456	5.54541	5.82368	6.039	6.21402	6.06936	5.69208	5.83639	5.92423	5.27189	5.60421	5.98987	5.75166	6.11322	5.86954	5.98267	5.91631	5.82022	6.26873	6.16354	5.68596	5.85034	6.06397	5.53538	5.65151	5.70171	5.9285
ACH-000954	HEC1A	Uterus	Endometrial Adenocarcinoma			6.56025	6.23521	6.51227	5.43002	6.25158	5.78138	5.99806	6.0112	5.8732	6.19897	6.22604	5.84768	5.77079	5.8916	5.84969	6.0608	6.52312	6.59527	6.19178	6.03781	6.1112	6.3486	6.21398	5.81282	5.85789	6.19038	5.94567	6.01996	6.00927	6.12515	6.1916	6.07875	6.2393	6.51603	6.28397	6.11694	6.38866	6.12478	5.88398	5.9337	6.07484	6.65412	5.75763	6.27615
ACH-000941	HEC1B	Uterus	Endometrial Adenocarcinoma			6.90497	6.48001	6.12529	6.15198	6.34221	5.49399	5.87316	6.44526	5.99444	6.29219	6.29541	6.02034	7.15095	6.40938	6.06906	5.72325	6.42962	6.25192	5.71371	5.98599	6.55886	6.40947	6.50917	5.91877	6.46772	5.82613	5.1632	6.16687	5.62198	5.52785	6.06501	6.04327	6.32957	6.65744	5.83899	6.31571	6.66857	5.91021	5.85629	5.92273	5.82123	6.69485	6.01072	6.48288
ACH-000996	HEC251	Uterus	Endometrial Adenocarcinoma			6.00865	5.77512	5.80425	5.89721	5.88138	6.01016	5.86074	5.98521	5.88221	5.94696	5.72954	6.04961	6.25942	6.11223	5.62788	5.16219	5.13653	5.0517	5.35098	5.73192	5.81565	5.67746	5.76413	6.17571	5.76979	5.9273	5.18149	5.44232	5.75855	5.94504	5.87495	5.75858	5.95341	5.8529	5.59969	5.65711	6.04392	5.61544	5.91677	5.8855	5.72798	6.22926	6.14971	5.86298
ACH-000946	HEC265	Uterus	Endometrial Adenocarcinoma			6.16997	5.67079	5.69508	6.55072	5.86985	6.14056	5.83518	5.85605	5.86248	5.78272	5.89624	5.4741	5.56068	5.23028	5.7022	5.63038	5.51905	5.45185	5.48615	5.88979	5.82406	6.28627	6.19845	5.64158	5.49342	5.95404	5.45968	5.7005	6.08225	6.05158	5.63029	5.90765	5.99317	5.88098	5.95282	5.98399	5.95552	5.48175	6.01577	5.9968	5.46573	6.20651	5.59717	5.94371
ACH-000831	HEC50B	Uterus	Endometrial Adenocarcinoma			5.94499	6.00257	5.63462	6.50484	5.88522	6.7357	5.92434	6.34757	5.64469	5.77749	5.88656	5.31315	5.96193	5.38434	5.37763	6.33935	5.74602	5.53086	5.69879	5.77114	5.9073	5.86206	5.68632	5.62596	5.52838	6.24364	6.33445	5.74557	6.034	5.95072	5.79902	5.78894	5.63047	5.73172	5.83767	6.17928	6.17434	6.10356	6.13062	6.06585	5.60972	5.57266	5.51899	5.68533
ACH-000994	HEC59	Uterus	Endometrial Adenocarcinoma			6.86929	5.92439	6.49916	5.58401	5.85976	5.37646	5.84496	5.84645	5.67791	5.68499	5.66977	5.29485	5.81268	6.00901	5.73096	6.07242	5.86672	5.99633	6.28543	5.83635	5.89954	5.75792	5.68499	5.64758	4.93478	6.15868	6.47932	5.49785	5.89735	5.87949	6.46263	5.8012	5.59403	6.11648	5.75289	6.11098	5.84211	5.8318	6.11757	6.06582	6.27592	5.77942	5.75909	5.82376
ACH-000984	HEC6	Uterus	Endometrial Adenocarcinoma			6.02801	6.11333	6.88976	5.68294	5.99308	6.17051	6.12038	6.04025	5.83141	5.98285	6.14605	5.79521	5.82618	5.75192	5.52691	6.19102	5.75503	5.74545	5.65462	5.87307	5.79315	6.17515	6.03564	5.76036	5.22076	5.97086	5.27285	5.61587	5.94088	5.92771	6.04232	5.8524	5.61564	5.94424	5.88247	6.10425	6.14666	5.94025	5.97689	5.77732	5.67367	6.55058	5.66899	6.01096
ACH-000004	HEL	Blood	AML	M6		5.77061	6.0587	6.54506	5.51389	5.83873	6.31833	6.05874	5.84032	7.13339	5.6707	5.71258	7.11105	6.2981	6.91985	6.27159	5.83126	5.72071	5.54438	5.11766	6.24694	5.52773	5.99926	6.14327	6.94805	5.97886	4.99443	5.59246	5.46996	6.30739	5.66946	5.7747	6.22113	5.74576	6.2466	6.02499	5.73643	6.3461	5.85328	5.33156	5.67775	7.05115	6.11818	7.31316	6.08455
ACH-000005	HEL9217	Blood	AML	M6		5.62112	5.84169	6.2299	6.16506	6.02195	6.2854	5.71201	6.15196	7.65079	6.23752	6.32854	7.75737	6.025	7.53051	6.69545	5.25868	5.6386	5.41427	4.46203	6.0486	5.73505	6.15545	6.0987	7.55184	5.63192	5.24967	6.48692	6.1888	5.1419	5.84774	5.19705	6.04585	5.9318	5.93239	6.13353	6.53141	5.74092	6.87345	4.63409	5.70588	5.857	5.88814	7.787	6.17211
ACH-000625	HEP3B217	Liver	Hepatocellular Carcinoma			7.14653	5.92356	6.63857	6.10941	6.00496	5.95478	5.88141	6.27658	5.99931	6.09335	5.91524	5.78666	7.01643	5.46975	5.75802	5.51991	5.87287	5.8309	5.24727	6.31124	5.8642	5.81615	5.9483	5.62472	5.31419	5.93873	4.76423	5.34868	5.43616	5.82937	5.23793	6.33102	5.65165	6.39173	5.8279	5.94943	6.0962	6.32962	5.82666	6.15202	5.24483	5.61796	5.78112	6.04124
ACH-000739	HEPG2	Liver	Hepatocellular Carcinoma			6.46947	5.54881	6.54547	5.72043	6.16794	5.79973	6.87252	6.41196	5.73211	5.9628	6.04803	5.98202	6.77621	5.5421	5.95174	5.40057	6.48497	6.60962	5.56604	5.98101	5.77892	5.80631	5.90587	5.62496	5.64497	5.71214	5.33491	5.36245	5.7789	5.70323	5.65381	5.93641	5.60143	5.71681	5.56246	5.84933	5.97965	6.24114	5.879	5.55418	5.97372	5.78292	5.74096	5.78262
ACH-000542	HEYA8	Ovary	Ovary Adenocarcinoma	Low Grade Serous		6.27911	5.85185	6.35352	5.65034	5.60012	5.63079	5.94974	5.63273	5.59397	5.55406	5.60218	5.39536	6.36988	5.37683	5.91556	6.71841	5.90557	6.29738	6.3052	5.53217	6.06095	5.83936	5.73233	5.88398	6.2896	5.96008	5.68953	5.97965	6.04065	6.04923	6.18847	5.2548	5.78462	5.75057	5.89662	6.20486	5.87087	6.37449	6.19632	5.83485	6.04554	5.45929	5.72083	5.84971
ACH-000847	HGC27	Gastric	Gastric Adenocarcinoma			6.08367	5.89557	6.5297	5.73733	6.05	6.0562	5.81117	6.06055	5.78352	5.91418	5.8128	5.75694	5.76377	5.91206	5.81987	5.50671	5.99453	5.92624	5.33427	5.93807	5.68128	6.12768	6.10104	5.44054	5.51722	5.97066	5.4768	5.61404	6.3564	5.84115	5.57031	5.99271	5.97816	5.85241	5.7786	6.05646	6.13098	6.18633	5.9374	5.87022	5.44816	5.43845	5.73293	5.98675
ACH-000061	HH	Lymphocyte	Non Hodgkin Lymphoma	T-cell Cutaneous		5.57732	5.73388	5.43418	5.84207	5.45567	6.07136	5.9539	5.66132	6.55536	5.53085	5.44387	6.06654	6.41392	5.48408	5.84205	6.08383	5.99916	5.68475	5.31073	6.10011	5.67541	6.13381	5.96974	6.07428	6.05158	5.20839	6.18195	6.17125	5.66022	5.66596	5.15645	5.99576	5.73469	5.88602	6.23262	5.34918	6.05534	5.3504	5.72472	5.33677	5.56956	6.02129	6.44312	5.94785
ACH-000002	HL60	Blood	AML	M3		5.82199	5.58857	6.13844	6.16476	5.55114	6.18307	6.03513	5.59205	6.13371	5.71446	5.54198	5.75716	6.24021	6.29146	6.28306	5.43112	6.12499	6.02101	5.82412	5.43456	6.30166	5.56762	5.60824	5.80496	5.57634	5.72891	6.34779	5.87417	5.94912	5.71519	5.0303	5.46257	5.68544	5.67553	6.18826	5.99554	5.55678	5.19666	5.54598	5.8122	5.61561	5.74091	6.10391	5.55312
ACH-000393	HLF	Liver	Hepatocellular Carcinoma			5.76549	5.97552	5.18997	5.73411	5.30765	5.9008	5.96275	6.20664	5.91465	5.37862	5.47193	5.94517	6.20659	5.87561	5.96206	6.30371	6.28265	6.31829	6.19957	5.87402	5.69559	5.90804	6.05151	5.97449	6.57898	5.65949	5.2046	6.26244	5.69858	6.01376	5.94821	5.73513	5.84627	5.58326	5.91251	6.02017	5.83073	7.36704	5.49089	5.64046	6.00952	5.62797	5.96796	5.85215
ACH-000797	HLFA	Fibroblast	Fibroblast Lung			6.04597	5.54234	5.81466	6.22984	5.80531	5.65068	5.9383	5.63633	5.33283	5.7903	5.68905	5.42576	5.33818	6.80204	5.85953	5.12946	5.62653	5.14085	6.05628	5.34511	5.95728	5.60534	5.44948	5.32087	5.85759	6.04131	6.68997	6.16636	5.91409	5.74545	7.92573	5.30349	5.29793	5.98896	5.98017	5.61396	5.23398	5.44582	6.06748	5.98712	7.51136	6.48835	5.45836	5.46999
ACH-000721	HMC18	Breast	Breast Carcinoma	ERneg HER2neg	Basal B	6.26104	5.76631	4.87297	6.29846	5.05993	6.43016	5.96027	5.28568	5.81057	4.86737	5.11544	6.10772	6.50875	5.53045	6.38902	5.44252	5.93592	5.32978	4.97461	4.91366	5.49889	5.49807	5.41014	5.74115	6.61233	5.21281	5.89637	5.92259	6.57603	5.64491	5.37044	4.99598	4.95931	5.8417	6.35521	5.01509	5.81298	5.06507	5.00859	5.23472	5.68728	6.34444	5.86522	4.65246
ACH-000931	HMCB	Skin	Melanoma			7.24994	5.96978	6.13875	6.21102	5.72576	6.1922	6.05265	5.94046	6.03537	5.78601	5.92375	5.82418	6.11662	5.63133	5.9776	6.41777	6.22411	6.1945	6.2225	5.75056	6.12018	5.32992	5.52527	5.65211	5.71309	5.88967	5.65282	5.97553	5.43633	5.93401	5.77931	5.72235	5.86871	5.70862	5.97235	5.95082	6.2046	6.14934	5.94661	6.02675	5.96296	5.72914	6.0259	5.92621
ACH-000861	HOP62	Lung	NSCLC	NSCLC Adenocarcinoma		5.9239	6.06754	5.96948	6.01133	5.96364	5.90178	5.78064	6.05697	5.62569	5.98943	5.99274	6.05232	5.71448	5.24934	5.81798	6.0872	5.9268	5.99324	6.02172	6.19608	6.00585	6.30174	6.25017	5.89803	5.62445	5.94109	5.20634	5.5715	5.60582	6.10098	6.30088	6.12251	6.0519	5.95344	5.86906	5.54556	5.9247	5.90865	5.98705	5.88601	6.2038	5.82253	5.88398	6.14813
ACH-000825	HOP92	Lung	NSCLC			5.96241	5.99264	6.29622	5.91639	6.04398	5.88398	5.95473	6.18105	5.82097	6.04541	6.20684	5.86895	5.14342	4.93697	5.84506	6.17335	6.20214	6.29292	5.84371	5.86208	6.03686	5.78421	5.88536	5.69716	6.21624	5.84876	5.34633	5.8097	5.3333	5.93074	6.35581	5.87251	6.28353	5.63897	5.98237	6.01496	6.18725	5.8878	5.74394	5.70721	6.19864	5.55207	5.88989	6.09622
ACH-000613	HOS	Bone	Osteosarcoma			6.23449	6.07293	6.12358	5.50911	6.23651	6.03174	5.92776	6.05733	5.91483	6.08285	6.27603	5.92736	6.80333	5.69917	5.98912	6.08767	6.22699	6.21462	5.30308	6.16136	6.10452	5.90072	5.81786	5.70247	5.48491	5.92031	5.29669	5.64767	5.74764	6.0233	5.43223	6.20644	6.08754	5.78517	5.82427	5.96751	5.88398	6.07361	5.88253	5.87682	5.44779	5.81437	5.62835	6.15002
ACH-000270	HPAC	Pancreas	Exocrine	Exocrine Adenocarcinoma		5.79489	6.05555	6.14877	5.74835	6.22461	5.84253	5.80566	5.97921	5.88529	6.2341	6.29113	5.90865	6.14705	5.32028	5.48477	6.21066	6.23556	6.26131	6.11302	6.23829	6.22508	6.0744	6.13604	6.19404	5.59786	5.55738	5.51789	5.68406	5.81664	6.08334	5.84901	6.19826	6.27264	5.8655	5.68611	6.10536	5.73508	6.04973	5.86284	5.69471	5.97534	5.46518	5.93961	6.03658
ACH-000094	HPAFII	Pancreas	Exocrine	Exocrine Adenocarcinoma		6.00745	6.23994	5.9891	6.13217	6.0458	5.83463	5.96291	6.07066	5.9344	6.09424	6.04046	5.59261	5.88189	5.95522	5.79074	5.66592	5.95795	5.83994	5.41045	5.95405	6.10076	6.0163	5.87499	6.00864	5.4513	6.09937	5.04247	5.58154	6.94913	6.17177	5.44307	5.92952	6.07977	6.10269	5.70664	5.76712	6.28156	6.00146	5.98364	5.9188	6.08281	6.05038	5.88948	5.86278
ACH-000942	HPBALL	Blood	ALL	T-cell		5.69605	5.95945	5.27757	6.47365	5.31835	6.67598	6.35068	5.88398	5.91909	5.21265	5.18069	5.75016	5.14525	6.50298	6.55257	6.11084	5.86551	5.46222	5.71474	6.24758	5.75507	6.11449	5.85742	5.83385	6.31998	5.21368	6.39913	5.95361	5.64012	5.50225	5.5274	5.60207	5.71711	6.28238	6.5667	5.44819	6.104	5.68991	5.60953	5.54774	5.77027	6.45959	5.91613	5.58966
ACH-000131	HS229T	Fibroblast	Fibroblast Lung			5.99065	5.69824	5.97167	6.07825	5.93547	5.98783	5.97564	5.91041	5.39884	5.81439	5.75807	5.84805	5.86987	5.68219	5.80637	6.21955	5.90303	5.62831	6.05494	5.78127	5.84558	5.54414	5.70461	5.20668	5.73805	5.99625	6.53843	6.12019	5.60757	6.02653	6.39392	5.83072	5.48498	5.54161	5.80298	5.21582	5.76139	5.78967	5.96567	6.1176	6.27239	6.13184	5.24316	5.7123
ACH-000014	HS294T	Skin	Melanoma			6.17253	5.77845	5.88398	6.16419	6.14825	6.63372	5.86649	6.57873	5.85462	6.06555	5.97456	5.94748	6.22143	5.7505	5.65317	6.11024	6.28736	6.32966	6.01656	5.8143	6.02107	6.11868	6.11635	5.62665	6.10126	5.9083	5.22028	6.05378	5.55987	6.09179	6.02692	5.9013	6.06735	5.38236	5.77631	6.05721	6.18166	6.47434	5.83958	6.01527	6.26363	6.11241	5.79898	6.12132
ACH-000148	HS578T	Breast	Breast Carcinoma	ERneg HER2neg	Basal B	6.06222	5.77444	5.7661	6.12338	5.44064	5.97851	6.038	5.89704	5.50145	5.58868	5.59245	5.73843	6.1227	5.74193	5.91092	6.35784	5.67591	5.88398	6.19565	5.57456	6.0542	5.85146	5.88309	5.91731	6.09371	6.02619	6.49618	6.02747	5.58729	5.9865	6.27792	5.50273	5.63865	5.53278	5.99078	5.94354	5.67526	6.22812	6.03256	5.90576	6.31513	6.01238	5.79376	5.72687
ACH-000540	HS606T	Fibroblast	Fibroblast Breast			5.92613	5.31709	6.09438	6.11718	5.33506	5.52315	5.8245	5.92375	5.62082	5.51335	5.3026	5.78882	5.40436	5.35623	5.74766	6.26861	5.78893	5.72648	6.10251	5.58516	5.8986	5.88398	5.55742	5.40006	6.64255	6.07401	6.66783	6.45216	6.04079	6.05059	6.54873	5.61056	5.96633	5.6529	5.84017	5.80847	5.09816	6.07778	5.86482	5.91077	7.19349	5.82306	5.64734	5.94651
ACH-000069	HS611T	Lymphocyte	Hodgkin Lymphoma			5.73505	5.86245	4.98019	5.7805	4.90735	5.71926	6.11811	5.3815	6.06275	4.26172	4.70457	5.48674	6.06745	5.99913	6.23069	5.76043	5.79464	5.43296	5.99453	5.77558	5.66284	5.25313	5.38712	5.91549	6.0594	5.41813	5.54858	6.08965	5.5849	5.58412	5.42081	5.39152	5.5218	5.44248	6.01336	5.64477	5.93961	5.72478	5.5971	5.51221	5.46732	5.90121	5.83348	5.36506
ACH-000539	HS618T	Fibroblast	Fibroblast Lung			5.99565	5.96443	5.78896	6.34161	6.12531	6.11848	6.01685	5.7059	5.64537	6.2203	6.18837	5.82286	5.99013	6.34189	5.94066	6.45623	5.83772	5.90831	6.19872	5.82826	5.8799	6.34932	5.78218	6.09257	6.62798	6.14208	6.48504	6.64046	5.88398	5.97504	6.36002	5.82614	5.61374	5.85617	6.01607	6.0291	5.99951	6.21383	5.8259	6.10278	6.23577	5.99958	5.74148	5.69706
ACH-000067	HS683	Central Nervous System	Glioma	Oligodendroglioma		6.70733	6.1101	6.07991	5.39411	6.21036	5.58227	5.62892	5.93508	5.79667	6.02639	6.27969	5.7183	5.90571	6.83704	5.33175	5.93552	6.18339	6.0258	6.03824	5.83475	5.98654	5.97477	5.72996	6.0471	7.39921	5.78216	4.83943	6.54513	6.69681	6.14516	5.92319	5.89009	6.01009	6.41008	5.46925	5.91015	5.98803	6.091	6.12994	5.67298	6.02031	5.99101	5.92874	6.20226
ACH-000306	HS688AT	Fibroblast	Fibroblast Skin			6.29108	5.25064	5.98116	6.42616	5.47502	5.79895	6.27748	5.67972	5.55242	5.62209	5.52105	6.10055	5.85683	6.11779	5.79083	5.11772	5.84714	5.70158	6.30903	5.74073	5.82465	5.64267	5.74543	5.94238	6.29407	5.96198	6.33016	6.35908	6.74758	5.94072	6.39599	5.62143	5.64691	5.729	6.01531	5.79443	5.40219	5.63651	5.73374	5.8757	6.59296	6.08677	5.72372	5.75696
ACH-000799	HS695T	Skin	Melanoma	Amelanotic		5.71632	5.64326	5.95445	5.43863	5.93038	5.87651	5.9831	5.89945	5.4609	6.04723	5.74233	5.97907	5.92217	5.77532	5.96824	5.80423	5.57968	5.33108	5.79744	5.7542	5.88391	4.92158	5.10582	5.55119	6.03435	5.84885	5.82922	5.96316	5.90743	5.72086	5.77793	5.7221	5.43262	5.3461	5.78865	5.51758	5.76811	5.58615	5.94082	6.05871	6.61753	5.75741	5.30285	5.5982
ACH-000850	HS698T	Fibroblast	Fibroblast Colorectal			5.87377	5.35236	5.73041	5.64827	5.34992	5.1486	6.09162	5.30873	5.26709	5.53709	5.35328	5.53111	5.55147	5.97726	5.41833	5.3358	5.60525	5.11688	6.30853	5.56414	5.71363	5.4799	5.29625	5.23823	5.61856	5.81722	6.46177	6.0352	5.84623	5.8433	6.28798	5.299	5.43157	5.5082	5.82618	5.82399	5.50095	5.33224	5.8334	5.87892	6.00955	5.90644	5.21748	5.50754
ACH-000133	HS729	Fibroblast	Fibroblast Soft Tissue			6.51223	5.89324	5.39224	5.70501	6.05229	5.41936	5.71825	5.5935	5.8231	6.00826	6.09782	5.743	6.60776	5.97673	5.71111	5.85658	5.99461	6.01779	6.06671	5.89389	5.71738	5.96669	5.63939	6.06577	6.51062	5.92187	5.38958	6.23334	5.83373	5.91103	5.8621	5.92373	5.98933	5.98606	5.83345	5.89361	5.80649	6.01137	5.95444	5.75944	5.79015	5.77743	5.90297	5.9206
ACH-000616	HS746T	Gastric	Gastric Adenocarcinoma			5.88398	6.14325	5.24033	5.64238	6.00883	5.74666	5.84056	6.25893	5.49304	5.8671	5.99725	5.58925	5.34129	4.65327	5.72093	6.16831	6.21047	5.96287	6.09909	5.76349	6.03575	5.20554	5.22607	5.75188	6.372	6.02837	4.61711	6.04638	6.57089	5.88815	7.68953	5.7876	5.94867	5.96762	5.75444	5.9956	6.15242	6.08876	5.89224	5.82405	6.99705	5.97047	5.63965	5.95961
ACH-000178	HS766T	Pancreas	Exocrine	Exocrine Adenocarcinoma		5.79089	5.94525	5.85289	5.30833	5.8728	5.20951	5.89579	5.51976	5.94719	5.85169	5.84374	5.70852	5.56596	5.73317	5.72033	6.0492	6.10921	6.18194	6.14537	6.0887	5.97969	6.17042	6.00364	5.53907	6.24672	5.96395	6.26523	6.31465	6.92882	5.86176	6.0474	6.05859	5.88054	6.35016	5.98132	6.0957	5.85945	6.03669	5.85646	5.89085	6.0547	5.87032	5.77457	5.79522
ACH-000526	HS821T	Fibroblast	Fibroblast Bone			5.61268	5.91961	5.18838	6.26923	5.28027	6.05598	5.58843	5.31261	5.73831	5.49577	5.47532	6.02706	6.30675	6.40336	6.05909	5.7662	5.82092	5.23979	5.58626	5.26948	5.60499	5.10823	4.77799	5.86362	6.86638	5.42975	6.55022	7.29223	6.41527	5.90846	5.41615	5.18127	5.14974	5.77346	6.17763	5.44277	5.97768	5.79711	5.55077	5.39198	5.76024	5.52885	5.8629	5.14385
ACH-000180	HS839T	Fibroblast	Fibroblast Skin			6.11961	5.32371	5.84452	6.00111	5.55722	5.47971	5.96813	5.65072	5.70307	5.9437	5.50171	5.94213	5.94543	5.90117	5.53697	5.47267	5.54365	5.10846	6.26557	5.55339	5.92097	5.95854	5.20893	5.75172	6.09969	5.99245	6.4049	6.14836	5.81354	5.74689	5.93404	5.54142	5.5039	6.15758	5.91822	5.81638	5.59763	5.24084	5.81507	6.01505	6.23286	5.89233	5.75776	5.70854
ACH-000274	HS852T	Skin	Melanoma			6.40614	5.36034	5.97844	5.71286	5.74153	5.85981	5.94484	5.81894	5.83661	5.67401	5.5907	5.5525	6.44656	5.37104	5.85459	5.42786	5.97138	5.99351	6.06531	5.58233	5.93313	5.78622	5.78534	5.54524	5.62684	5.7481	5.3754	5.60815	6.27245	5.93693	5.27419	5.58233	5.77381	4.93325	5.85814	6.15076	5.43504	5.54621	5.68436	5.78646	4.9533	5.08414	5.65728	5.85812
ACH-000119	HS863T	Fibroblast	Fibroblast Bone			5.89691	5.53214	5.29041	5.46132	5.19746	5.58916	6.17969	5.54343	4.84428	4.99341	5.14743	5.75889	5.158	6.12509	5.96583	5.63383	5.48372	4.90279	6.30849	5.51454	5.74817	5.48721	4.97167	5.13143	5.8963	5.96783	6.61219	6.22741	5.86558	5.60327	6.46621	5.48291	5.08039	5.87453	5.91851	5.67318	5.75749	5.2952	5.87709	6.11026	6.36976	6.10563	5.09511	5.65095
ACH-000340	HS870T	Fibroblast	Fibroblast Bone			6.42216	5.53859	5.73116	5.97642	5.94363	6.36602	5.89788	5.79499	5.79358	5.82662	5.7768	5.66406	6.01285	5.94701	6.00138	5.51178	5.88097	5.64599	6.2843	5.55458	5.83659	5.45492	5.64012	5.92017	6.44348	5.68541	5.32238	6.06208	5.57541	5.92614	5.97714	5.56476	5.9439	5.98895	5.84284	5.55623	5.5456	5.7941	5.82886	5.74836	6.0368	5.97447	5.71504	5.93517
ACH-000194	HS934T	Fibroblast	Fibroblast Skin			6.18871	5.24101	5.36235	6.21353	5.08052	5.49846	6.08996	5.38306	5.56523	5.47175	5.38505	5.65185	5.54014	6.33039	5.68233	5.41889	5.52913	5.19684	6.29863	5.57975	5.8267	5.63304	5.3517	5.46763	6.35503	6.19984	6.63201	6.31246	5.93369	5.71246	6.39641	5.53696	5.50594	5.51867	5.79986	5.88079	4.98766	5.68209	5.86093	6.08727	6.25712	5.94025	5.7465	5.57284
ACH-000801	HS936T	Skin	Melanoma			5.83121	6.16573	5.78261	5.64862	6.09599	5.36413	5.86874	5.61427	5.88456	6.2428	6.01273	6.16021	5.67495	5.905	5.47643	6.3644	6.23561	6.18931	5.99662	5.81076	5.63967	6.08129	6.09813	5.58359	6.30655	5.8019	6.19238	6.07443	5.67631	6.29619	5.91669	5.84271	6.12375	6.82588	5.45295	5.95495	5.88548	6.00762	5.87303	5.83324	5.95476	5.64037	6.09576	5.96423
ACH-000814	HS939T	Skin	Melanoma			5.89381	5.88004	4.98952	5.67016	5.72667	5.95582	6.00117	5.96566	5.50556	5.88507	5.67925	5.70042	5.97762	6.19517	5.59991	6.14089	5.93025	6.00835	6.30608	5.75147	5.8671	5.87353	6.0059	5.48994	6.65691	5.87907	5.04968	6.2046	6.07026	6.11132	6.22508	5.74301	5.80693	5.51911	5.70671	6.08177	5.67307	6.85309	5.89771	5.89913	6.03446	5.91358	5.3477	5.94179
ACH-000632	HS944T	Skin	Melanoma			5.78468	5.94005	5.50946	5.74597	5.614	5.92082	5.86888	5.84716	5.83057	5.55566	5.48321	5.95538	5.64196	5.38954	5.43978	5.93564	5.97479	6.23371	6.18885	5.84246	5.48335	5.99553	6.02644	5.51963	6.0667	5.68582	5.65421	5.84435	6.11177	5.78768	5.97898	5.86213	6.03608	5.86433	5.72174	6.25485	5.46933	5.92866	5.80106	5.75535	5.90085	5.65556	5.81969	6.21525
ACH-000472	HSC2	Upper Aerodigestive	Upper Aerodigestive Squamous			6.42737	5.93247	5.49561	5.53836	6.08709	5.69468	5.48179	5.82689	6.04875	5.94496	5.80845	5.96821	6.86544	5.85594	5.97737	5.16774	5.43632	5.22993	5.29013	5.92611	5.66131	6.20529	6.16875	6.04275	5.89433	5.66666	5.30284	5.54304	5.66379	5.83466	5.91682	5.93098	5.9238	6.1586	5.52953	5.00573	6.09571	5.34485	5.81962	5.67678	5.86357	6.10079	6.31301	6.04337
ACH-000546	HSC4	Upper Aerodigestive	Upper Aerodigestive Squamous			6.25032	5.76393	5.68725	5.94267	6.0323	5.27233	5.957	5.81716	5.52159	5.88285	5.86255	5.51335	6.23591	5.13286	5.83156	6.05338	5.88084	6.133	6.36309	5.75397	6.15856	5.86856	5.8093	5.72288	5.33863	6.37895	5.54635	5.89923	5.91521	6.03799	6.23342	5.76962	5.86139	5.66338	5.96086	5.88203	5.53372	5.9713	6.0575	6.10076	6.14301	5.45104	5.62165	5.88172
ACH-000914	HT	Lymphocyte	Non Hodgkin Lymphoma	B-cell		5.85239	5.79042	6.7224	6.36253	5.60901	6.38314	6.46123	5.80745	5.91711	5.50913	5.56706	5.81296	6.91657	6.16215	6.54717	6.27379	6.08765	5.65863	5.84512	6.21445	5.78014	6.23119	6.00498	5.80646	6.26408	5.37556	5.79162	6.18209	6.48139	5.70633	5.71172	5.79379	5.75988	5.80725	6.52775	5.40242	6.02457	5.72188	5.76793	5.55543	6.01404	6.64268	5.85342	5.79858
ACH-000054	HT1080	Soft Tissue	Fibrosarcoma			6.20728	6.19108	6.52237	5.77077	6.29726	5.8298	5.71953	6.11806	5.97456	6.03474	6.16506	5.76527	6.52376	6.02958	5.88726	6.12977	6.04403	5.90442	5.37797	5.42519	5.92187	5.53748	5.72478	5.93033	6.54422	5.74381	4.83527	6.10632	6.01739	5.89402	5.72726	5.37384	5.98252	5.97446	5.73014	5.50539	6.13973	5.84577	5.9403	5.435	5.60702	5.66427	5.84479	5.80329
ACH-000986	HT115	Colorectal	Colorectal Adenocarcinoma			5.93755	5.82865	5.56183	6.56129	4.88553	5.61067	6.11254	5.11229	5.88398	4.66547	4.90211	6.39359	6.47556	6.61311	6.38555	5.62442	5.6019	4.97471	5.87229	5.3294	5.56859	5.35047	5.6409	6.0159	6.00356	5.86639	6.51945	6.28524	5.60901	5.52817	5.44363	5.12484	5.50686	5.72128	6.46243	6.46719	5.82953	5.40125	5.58895	5.67712	6.20765	5.93209	6.14014	5.07492
ACH-000547	HT1197	Urinary Tract	Bladder Carcinoma			6.0202	6.29105	5.65119	5.51104	5.89515	5.55551	5.8044	6.06833	6.11266	5.82908	5.86169	5.8865	6.09174	5.82016	5.74739	6.47778	6.10471	6.03819	5.80487	6.14446	5.73052	6.19284	6.08657	5.85757	5.71104	5.72587	6.11953	6.2706	5.71515	5.96169	6.14383	6.20124	5.96222	6.049	5.78851	6.07525	6.15595	6.24335	6.96993	5.91568	5.76238	6.29877	5.85496	6.24698
ACH-000724	HT1376	Urinary Tract	Bladder Carcinoma			6.43175	6.08593	5.14409	6.23822	5.61979	5.79706	5.97475	5.4494	5.8274	5.71715	5.73568	6.21709	6.24401	5.99886	5.83194	6.07538	6.19509	6.16601	6.24937	5.73064	5.94562	5.77681	5.99136	5.9013	5.89416	6.08387	6.01394	6.00696	5.93439	5.91012	6.43944	5.67632	5.96152	6.108	5.97076	6.06226	5.9877	5.86868	6.60485	5.86752	6.47296	6.02363	5.56033	5.91582
ACH-000322	HT144	Skin	Melanoma			5.8533	6.31115	5.62066	5.58138	6.23408	5.88398	5.8489	6.28292	5.70151	6.09508	6.05142	5.8184	6.11014	6.40192	5.68467	6.28896	6.03784	6.05589	5.96445	5.79129	6.11905	6.07276	5.79466	6.42434	6.54168	5.77667	5.65741	6.13719	5.77715	5.98956	5.46929	5.78336	5.99415	6.02975	5.7329	6.05604	6.37825	6.35012	5.65469	5.76823	5.29828	6.21185	5.78485	6.19104
ACH-000552	HT29	Colorectal	Colorectal Adenocarcinoma			5.88398	5.90056	5.35984	6.17208	5.72873	6.34608	5.72524	5.71247	5.7277	5.89397	5.63792	5.38817	5.47102	6.0623	5.8501	6.40656	6.05064	5.94787	6.04151	6.00809	5.96693	6.28215	6.11824	6.01865	5.97421	5.93179	5.02031	5.81288	5.74313	5.73428	5.79693	5.92897	5.94946	6.20499	5.60354	5.9251	5.83924	6.40106	5.81089	5.87032	5.66989	5.97267	5.73689	5.84154
ACH-000926	HT55	Colorectal	Colorectal Adenocarcinoma			5.46183	6.10584	5.34307	5.86791	5.84634	5.63602	5.5856	5.65654	5.6178	6.14548	5.77849	5.90216	5.23253	4.93798	5.78649	5.61951	6.64675	6.20059	5.70677	5.58476	5.89389	5.77604	5.87387	5.65017	5.06935	5.72783	4.92988	5.37913	5.81284	5.73535	5.66734	5.58846	5.89516	6.44595	5.56534	6.16416	5.95099	5.74936	5.88934	5.53936	5.31337	6.06789	5.65433	5.50484
ACH-000976	HUCCT1	Bile Duct	Cholangiocarcinoma	Intrahepatic		5.85859	5.98378	5.43897	5.62179	6.08659	5.65976	5.82648	5.87691	5.58375	6.04162	5.93028	5.49784	5.17762	5.10215	5.88147	6.05965	6.02267	6.03223	5.8483	5.71473	5.68963	5.64137	5.69903	5.56608	5.71039	5.85855	5.06326	5.59727	5.74747	5.96617	5.81397	5.76687	5.90993	6.34826	5.58382	5.45075	5.55178	6.04474	5.82852	5.63656	5.75295	5.76291	5.39876	5.90952
ACH-000239	HUG1N	Gastric	Gastric Adenocarcinoma	Tubular		5.40507	5.62339	5.57157	6.14381	5.25645	6.04653	6.01597	5.47764	5.90789	5.09223	4.73384	5.7133	5.29849	6.01854	6.24065	5.5251	6.04073	5.74122	5.22559	6.12681	5.82469	5.84013	5.96926	5.78814	5.61148	4.94718	5.38253	5.90351	5.11459	5.68844	4.98912	6.08741	5.88169	6.16244	6.17612	5.76595	5.71056	5.23	5.25916	5.29656	5.74118	6.13948	6.21268	5.54899
ACH-000475	HUH1	Liver	Hepatocellular Carcinoma	HBs Antigen Carrier		5.99187	5.69115	6.45128	5.99236	5.82875	6.29938	6.05044	5.82708	6.11561	5.89552	5.64986	6.00729	5.65874	5.15306	5.49893	5.85357	5.85806	6.61186	6.12986	5.76551	6.30398	6.8748	6.43193	5.86757	5.72494	6.26592	5.98505	6.08576	5.6158	5.84294	5.93085	5.66114	5.96441	6.05947	5.90242	6.13951	6.16181	5.74325	5.93866	6.3544	6.17179	6.16227	6.06118	5.69257
ACH-000808	HUH28	Bile Duct	Cholangiocarcinoma	Intrahepatic		5.81506	5.55422	5.68475	5.90983	5.62316	5.40118	6.02024	5.88877	5.63746	5.84032	5.88798	5.97237	5.25677	5.99018	5.81303	5.26536	5.59626	5.78895	6.08633	5.78354	6.12547	5.52177	5.74112	5.20546	6.19769	6.14183	6.59515	6.17576	5.91216	5.74455	5.99011	5.82737	5.5814	5.57827	5.9936	5.52598	5.52161	5.52693	5.91949	6.00118	6.83743	5.93715	5.39656	5.83041
ACH-000671	HUH6	Liver	Hepatoblastoma			5.59985	5.72476	5.50014	5.64327	5.72633	6.38843	5.91239	5.62897	6.16982	5.88264	5.13361	6.06221	6.38738	5.64768	6.04842	5.93328	5.82634	5.96572	6.13664	5.52892	5.8294	6.41042	6.03977	6.09301	5.97516	5.67111	5.58189	5.7466	5.45027	5.51276	6.36136	5.58856	5.76273	6.14194	5.87767	6.13502	5.90254	5.75031	5.70746	6.21149	5.95775	5.72186	6.07749	6.06962
ACH-000480	HUH7	Liver	Hepatocellular Carcinoma			6.77391	6.36607	5.99782	5.4814	5.92565	5.18366	5.5437	6.32429	5.9464	5.91187	5.76186	5.83088	6.79304	5.53258	5.31908	6.15053	6.43877	6.45359	5.64551	6.02344	5.867	5.5819	5.49077	5.66798	5.879	5.85999	5.88968	6.23642	6.21565	6.17739	5.8085	6.03108	5.82735	5.88398	5.63685	5.81287	6.57267	6.30436	5.62146	5.94225	5.68513	4.98601	5.81251	5.7497
ACH-000829	HUNS1	Plasma Cell	Multiple Myeloma			5.97275	5.52374	5.82671	6.03441	6.09742	6.13339	6.1966	6.093	7.45113	6.07801	5.97187	7.05139	4.99271	7.64578	6.32055	5.94104	5.86308	5.62839	5.18794	6.12322	5.46329	5.91989	5.75743	6.86041	6.25159	4.90693	7.13514	6.45543	5.76842	5.88952	5.40471	6.10793	6.04576	5.61643	5.98489	5.80595	5.83153	5.93034	5.63352	5.75409	5.62628	5.81996	7.40025	6.18237
ACH-000118	HUPT3	Pancreas	Exocrine	Exocrine Adenocarcinoma		5.98094	5.95145	5.30075	5.98189	5.69131	5.73397	5.79427	5.74641	6.20666	5.83249	5.91481	6.06196	6.43287	5.1569	5.82037	5.44503	5.53567	5.42717	5.46373	5.94826	5.59548	5.50207	5.84209	6.0314	5.95881	5.77366	5.32205	5.7679	6.62365	5.90178	5.07158	6.017	5.92064	6.05492	5.79096	6.0659	5.90655	5.2192	5.91932	5.82829	6.13189	6.05767	6.17883	5.65045
ACH-000213	HUPT4	Pancreas	Exocrine	Exocrine Adenocarcinoma		6.2669	5.33967	5.86265	6.26931	6.10403	5.46754	5.97382	5.5535	5.74936	6.05047	5.99073	5.37557	5.60739	5.61818	5.59689	5.82024	5.27817	5.15546	6.05375	5.61946	6.18411	5.6454	4.96094	5.55741	5.55499	6.34535	6.91102	6.21401	5.98395	5.83123	6.26739	5.63071	5.10528	5.91502	5.50437	5.51891	5.50498	5.25083	6.18963	6.18837	5.89152	6.46036	6.00401	5.11006
ACH-000509	HUT78	Lymphocyte	Non Hodgkin Lymphoma	T-cell Cutaneous		5.48068	5.46974	6.5094	6.251	5.19058	5.89709	6.14833	5.60748	5.8716	5.12846	5.06898	6.01909	6.7569	6.02258	6.34716	5.62918	5.99529	5.43876	5.89417	5.94482	6.10562	5.53651	5.35051	5.80343	6.08421	5.60684	6.88978	5.88085	6.42977	5.61391	5.20099	5.56597	5.22598	5.78368	6.25904	5.37756	5.4707	5.36628	5.77426	5.63535	5.95815	5.86762	5.68236	5.40404
ACH-000672	IALM	Lung	NSCLC	NSCLC Large Cell		5.87593	5.94069	5.40959	5.67453	6.04939	5.83138	5.89752	6.23372	5.49264	5.94429	5.98327	5.96856	5.42616	5.10351	6.01906	5.8469	5.86836	5.9344	5.91235	5.90577	5.71126	5.54836	5.71208	5.37372	6.35921	5.84892	6.92902	6.56254	6.34536	5.68579	6.10392	5.88298	5.9131	5.81399	5.90042	5.72805	6.14336	5.59546	5.93183	6.01023	5.98921	6.51934	5.64496	5.60847
ACH-000882	IGR1	Skin	Melanoma			6.81469	6.21824	5.71789	6.0889	6.22925	6.6694	5.69897	6.55	6.1503	6.08562	6.03952	6.06194	6.42859	6.53195	5.43307	6.5934	6.58858	6.44568	5.86146	6.08758	5.56268	6.19178	6.04697	5.82429	6.87686	5.69694	5.76048	6.65696	5.71454	6.10589	6.1925	6.12304	5.98724	5.51582	5.71328	6.48497	6.64803	6.34154	5.68212	5.67913	6.22031	6.01671	6.23661	6.19368
ACH-000650	IGR37	Skin	Melanoma			6.05349	6.07438	6.19401	5.6641	6.29985	5.64347	5.49036	6.21219	5.9469	6.08518	6.02646	5.91165	6.54053	6.79386	5.85874	5.95824	6.67191	6.75226	5.58672	5.77775	5.69142	5.76649	5.93709	6.39875	6.94015	5.83847	5.28218	6.57822	5.9861	6.08784	6.05569	5.76309	6.24545	5.57506	5.35346	6.40542	6.02317	6.18483	5.73193	5.41672	6.00642	5.7397	6.11064	6.24401
ACH-000550	IGR39	Skin	Melanoma			5.96935	5.93886	5.77767	5.73823	5.75155	6.01113	5.83922	5.84788	5.48759	5.71192	5.75891	5.6654	5.76686	6.11662	5.55781	6.02966	5.86527	5.77648	6.20042	5.67575	5.91599	5.78125	5.53156	5.43509	5.83062	5.95542	6.15652	6.05226	6.74586	5.77663	6.08561	5.76502	5.65551	5.67695	5.62923	5.7196	5.95656	5.88667	5.93263	5.96561	6.17899	5.4868	5.33748	5.79323
ACH-000966	IGROV1	Ovary	Ovary Adenocarcinoma	Mixed Endometrioid Clear Cell		6.03737	6.40101	6.17801	5.5717	6.23462	5.90077	5.82019	6.13248	6.04636	6.19478	6.17509	6.22857	5.07697	5.99563	5.68879	6.12317	6.11477	6.30425	5.4871	6.04293	6.02097	6.11	6.02523	6.13042	6.236	5.74032	5.13326	6.1281	6.06681	6.13957	5.75963	6.09737	5.96975	5.88868	5.69586	5.96806	6.51665	5.89037	5.41867	5.89589	5.54096	5.66949	5.88398	6.06508
ACH-000919	IM95	Gastric	Gastric Adenocarcinoma			5.80598	5.52844	5.45862	5.61078	5.52971	6.09481	5.99741	5.81845	5.82665	5.54065	5.44813	5.85997	5.4277	6.28286	5.63927	5.86688	5.59082	5.72603	6.27319	5.83316	5.9616	5.86635	5.83432	5.33647	5.73485	5.98713	5.86965	5.78619	5.90832	5.75471	6.10969	5.82654	5.72854	6.25756	5.76058	5.74426	5.78704	5.55059	5.86979	6.03326	6.25568	6.19016	5.77456	5.80741
ACH-000310	IMR32	Peripheral Nervous System	Neuroblastoma		MYCN Amp	5.70311	5.83091	6.39496	5.69448	5.81142	6.81266	5.73433	6.30969	5.99611	5.77969	5.65027	5.97485	6.08578	5.68486	6.77166	5.61543	5.6611	5.48661	5.83851	5.8744	5.66793	6.11788	5.70592	6.23321	5.6136	6.10284	5.66288	5.78344	5.47666	5.78502	5.75122	5.87421	5.59944	5.93944	5.88146	6.344	5.55975	5.92495	5.96098	5.99366	5.53045	5.67947	6.05399	5.97331
ACH-000915	IPC298	Skin	Melanoma			5.90069	5.77621	5.47137	5.60051	5.94086	6.28867	5.69993	6.16674	5.63373	5.66059	5.70567	5.70085	5.9526	5.9741	5.71331	6.21407	5.85007	5.62004	5.87456	6.02606	5.76197	6.02981	5.96168	5.36599	6.29702	5.80142	6.85668	5.87735	5.47146	5.9432	5.72336	6.06624	5.92714	5.73835	5.60228	5.76366	5.68256	6.05006	5.88714	5.85379	5.87803	6.13489	5.662	6.19641
ACH-000961	ISHIKAWAHERAKLIO02ER	Uterus	Endometrial Adenocarcinoma			7.15674	5.78529	5.35462	5.61332	6.03773	5.56531	5.72187	6.1236	5.99554	5.95264	6.01183	5.91712	7.1456	5.86377	5.83285	5.563	5.48195	5.29509	5.29846	6.00789	5.86284	5.9863	5.81386	6.08249	5.83395	6.13527	4.90332	5.67458	6.10535	5.83323	5.59705	6.06504	5.93916	6.1506	5.84783	6.04674	6.18246	5.21242	5.96232	5.91568	5.43692	6.6408	5.80273	5.62347
ACH-000569	ISTMES1	Lung	Mesothelioma			5.78518	5.57456	5.43141	5.7662	5.83957	5.74112	5.70692	5.65791	6.05787	6.01813	5.6193	6.0304	5.45423	7.06918	5.8596	5.23023	6.40288	5.71683	6.21631	5.41512	5.75567	5.36535	5.37442	5.76661	6.41348	5.76701	5.31073	6.46163	5.56946	5.86407	5.87875	5.39164	5.46131	6.2381	5.67393	5.76005	5.08534	5.13721	5.67554	5.75415	6.04968	6.58802	5.92716	5.70114
ACH-000331	ISTMES2	Lung	Mesothelioma			5.70004	5.6216	5.93695	5.71687	5.74076	5.77905	5.86134	5.88258	5.56712	5.71655	5.82001	5.44931	5.25634	6.43878	5.86426	5.47451	5.99891	5.85526	6.38209	5.80952	5.8131	6.09662	5.92885	5.72303	6.50255	5.97808	5.59311	6.25637	6.62915	5.91618	6.00961	5.80017	5.67019	6.03018	5.81241	6.17225	5.33731	6.00695	6.00542	5.95931	6.03088	6.19005	5.95418	5.88823
ACH-000396	J82	Urinary Tract	Bladder Carcinoma	Bladder Transitional Cell		5.95323	6.4326	6.09876	5.74133	5.91143	5.69731	5.84436	5.99158	6.38014	6.08965	5.6518	6.33128	6.26933	6.17245	5.63713	5.59103	5.56469	5.44664	5.18269	5.60391	5.88	6.24564	6.23362	6.53902	6.99445	5.81336	6.35466	6.19871	7.11922	5.93259	5.56822	5.60591	6.24382	6.40561	5.83543	6.04602	6.73833	5.18694	5.85314	5.84751	6.30205	6.93678	6.30272	6.11318
ACH-000357	JEKO1	Lymphocyte	Non Hodgkin Lymphoma	B-cell Mantle Cell		5.68631	5.90541	6.83536	6.09392	5.87127	5.90997	5.95485	6.16312	6.84527	6.01535	6.32949	6.60537	5.86121	5.39787	5.97156	5.46776	5.93978	5.76174	4.45969	6.09338	5.72447	5.00221	5.35854	6.61177	6.03307	5.38597	6.20914	5.7564	5.84766	5.78608	4.409	6.13402	6.0471	5.90655	5.87685	5.67181	5.93819	5.41599	5.18765	5.63062	5.06642	5.23255	6.87335	5.93865
ACH-000620	JHH1	Liver	Hepatocellular Carcinoma			5.58882	6.1503	5.96317	5.87616	5.75543	5.59449	5.32303	5.98937	5.83928	5.63567	5.60421	5.81079	5.29295	5.12125	6.05673	5.92747	5.93578	5.98694	5.88391	5.77081	5.81442	5.98241	6.03057	5.4181	5.95586	5.66873	5.73887	6.07435	5.48449	5.78343	5.92414	5.72579	5.58566	6.00295	5.60659	5.58645	6.17951	6.28928	5.79998	5.65183	6.00922	5.63788	5.70176	5.82939
ACH-000577	JHH2	Liver	Hepatocellular Carcinoma			6.08089	5.54606	5.30107	5.20734	5.82024	5.57723	5.88428	6.0195	5.61142	5.75582	5.81079	6.01343	5.32204	4.93939	5.83438	5.34659	5.5267	5.35274	5.7146	5.85582	6.03238	5.78347	5.8755	5.59096	5.41631	5.69948	5.17821	5.93958	6.07957	5.57372	5.51645	5.80886	5.74604	5.65457	5.77864	5.57893	5.6459	5.45482	5.75661	5.84455	5.7158	5.41214	5.89717	5.93032
ACH-000476	JHH4	Liver	Hepatocellular Carcinoma			6.14873	5.83614	5.66185	5.88398	5.83767	5.91362	5.25462	5.96937	5.9128	5.88129	5.86363	5.91316	7.13027	5.98802	6.3654	5.1231	6.01013	6.02446	5.84329	5.86383	5.98952	5.7577	6.12482	5.71182	5.92072	5.72575	5.6582	5.75323	5.32021	5.71246	6.09491	5.86442	5.83058	5.81135	5.76968	5.66455	5.28215	5.38901	5.8134	5.73855	5.83922	6.23007	5.79906	6.07054
ACH-000734	JHH5	Liver	Hepatocellular Carcinoma			5.65644	6.44443	6.74037	5.85183	6.36182	6.02196	5.69918	6.36789	6.04476	6.16118	6.05457	6.01502	6.46406	5.37863	5.876	6.03438	5.88398	6.35427	5.63343	6.19256	6.01472	6.63117	6.37193	5.99149	5.15088	5.49736	6.06073	5.51838	5.26487	5.57681	5.83703	6.26833	5.67862	6.49186	5.79318	5.78456	6.19335	6.14826	5.55758	5.78198	5.67688	5.64458	6.08299	6.16384
ACH-000217	JHH6	Liver	Hepatocellular Carcinoma			5.66538	5.83879	5.92877	6.10912	5.48835	5.81203	5.92356	5.55057	5.58898	5.59614	5.53453	6.21934	5.63159	5.20428	6.01801	5.55105	5.63081	5.88967	6.15812	5.50109	5.73437	5.6048	5.7863	5.73972	5.96457	5.97603	5.96002	6.05542	5.84558	5.86965	6.3186	5.4708	5.71864	5.96707	5.80813	5.53681	5.93548	5.72754	6.04545	5.97772	6.12517	6.39535	5.74287	5.95589
ACH-000848	JHH7	Liver	Hepatocellular Carcinoma			6.04461	6.19255	6.65465	5.87795	6.00091	6.37069	5.61906	5.99586	5.5948	5.69054	5.91216	5.53008	6.75892	6.08027	5.71677	5.74259	5.87722	5.93352	5.58419	5.90592	5.71392	5.2828	5.68021	5.29682	5.68353	5.55315	5.28692	5.54696	7.26926	5.91041	5.3507	5.94472	5.64607	5.73294	5.74556	5.80033	6.20775	5.94522	5.6937	5.68085	5.41222	5.41649	5.50618	5.87472
ACH-000324	JHOC5	Ovary	Ovary Adenocarcinoma	Clear Cell		6.08163	5.97139	5.33089	6.03445	5.89678	6.53235	5.78247	5.96988	5.36133	5.86192	5.97202	5.23306	5.71328	5.70902	5.73112	5.93675	5.59858	5.65897	6.15591	5.78669	5.93112	6.06724	6.20666	5.45512	6.33694	6.2833	5.56873	6.17499	5.98488	5.80559	6.09271	5.78902	5.74783	5.93422	5.77172	6.20679	5.92799	6.04108	6.19273	5.95826	6.00038	5.62135	5.3132	5.46854
ACH-000237	JHOM1	Ovary	Ovary Adenocarcinoma	Mucinous		6.32575	6.00405	6.5699	6.15836	5.89645	5.45528	5.71473	6.05799	5.73254	5.84028	6.00993	5.90828	5.02705	5.08797	5.73222	6.27656	6.05782	5.84524	5.90639	5.64907	5.85478	6.52968	6.29295	6.06856	6.02087	5.7568	5.88398	6.07316	6.07764	6.06033	6.36643	5.67718	6.16535	6.56658	5.92651	5.92043	5.65167	6.35618	6.43263	5.66052	6.28451	5.95963	5.55247	5.7933
ACH-000333	JHOM2B	Ovary	Ovary Adenocarcinoma	Mucinous		5.83442	5.54756	5.38399	6.30351	6.21428	5.62603	6.04009	5.88398	5.57059	6.30665	5.52834	6.13334	5.40446	5.96071	5.9088	5.48558	6.19634	6.07341	6.18335	5.83529	5.88802	5.85177	5.75366	5.60302	5.80696	6.09879	6.70341	6.03809	5.55211	5.61029	6.05544	5.80466	5.70317	5.81327	5.65464	5.93763	5.5983	5.47089	5.94501	6.04449	5.88768	6.44915	5.35018	5.58908
ACH-000132	JHOS2	Ovary	Ovary Adenocarcinoma	High Grade Serous		5.95904	5.62475	5.69233	6.24112	5.93908	5.21647	6.1123	5.98175	5.26914	5.8202	5.88908	5.66445	5.53428	5.48409	5.86201	5.57517	5.70207	5.69037	6.2852	5.96779	5.94969	5.62152	5.59554	5.5821	6.04737	6.10645	6.94221	6.34271	5.73926	5.79629	8.41612	5.92272	5.59942	5.76463	5.91163	5.80206	5.48522	5.37856	5.94578	6.13513	7.83738	6.6439	5.38794	5.50469
ACH-000584	JHOS4	Ovary	Ovary Adenocarcinoma	High Grade Serous		6.02462	5.50281	5.90163	5.68028	6.05223	5.74679	5.75877	6.02316	6.01287	6.02116	5.78646	6.08315	6.51259	5.42566	5.87764	5.44309	6.11403	6.20146	6.12692	5.87042	6.14039	5.77714	5.88411	5.88398	5.5119	5.78367	6.27153	5.8024	6.22446	5.6523	6.02779	5.89135	5.55424	6.03034	5.79684	5.78777	5.5663	5.7602	5.81046	6.14992	6.10408	6.11515	5.92965	5.81196
ACH-000928	JHUEM1	Uterus	Endometrial Adenocarcinoma			5.9694	5.86163	5.61237	6.39025	5.80982	5.90244	6.16567	5.93157	5.60623	5.76778	5.63365	5.87237	6.22128	6.18995	5.8761	6.15893	6.03256	5.84942	6.10834	5.81295	6.28541	5.98472	5.88057	5.20396	5.54007	6.28147	6.69867	6.03535	5.68064	6.02411	6.16329	5.80539	5.69106	5.54589	5.85802	6.08925	6.19411	5.50646	5.9692	6.09448	6.37808	6.46298	5.64338	5.68941
ACH-000909	JHUEM2	Uterus	Endometrial Adenocarcinoma			5.65384	5.88905	5.9244	5.61556	5.33699	6.05011	5.51989	5.48602	6.16898	5.60107	5.53901	6.19006	6.93418	5.38394	6.16006	5.79541	5.81529	5.74832	5.27908	5.90361	5.79854	5.68021	5.80728	6.02658	6.21592	5.40785	6.5929	6.73021	5.75748	5.67899	5.57348	5.84424	5.93559	6.13401	6.19348	7.05352	5.81218	5.3279	5.1536	5.42284	5.57739	6.10658	6.23859	5.87448
ACH-000173	JHUEM3	Uterus	Endometrial Adenocarcinoma			5.78497	6.00246	5.62157	5.96437	6.16197	6.32389	5.77443	5.98357	5.92151	6.18352	6.31782	5.99426	6.1436	5.83532	5.57717	5.97232	6.01823	6.14567	6.01939	6.07655	5.97875	6.21779	6.23983	5.71318	5.70871	5.96486	5.22702	5.85298	5.60179	5.79751	6.15168	6.10529	6.05422	5.96164	5.81876	6.5902	5.92997	5.9373	5.95723	5.7713	6.01826	5.72261	5.81224	6.06724
ACH-000993	JHUEM7	Uterus	Endometrial Adenocarcinoma			6.00756	5.76855	6.40098	6.12995	5.68719	5.3708	5.77058	5.92269	6.10145	5.8449	5.69791	6.08019	5.57424	5.95599	5.47367	5.85382	5.81473	5.82159	5.94244	5.78543	5.85769	6.13094	5.98388	5.88635	5.34618	5.82267	6.16217	6.1244	5.76277	5.94815	6.27034	5.82939	5.90642	6.54326	5.82458	5.86291	5.74793	5.59238	5.77183	5.78605	6.20679	6.18883	5.90538	6.08552
ACH-000711	JIMT1	Breast	Breast Ductal Carcinoma	ERneg HER2pos	Basal A	5.86414	6.56191	6.25079	5.6799	6.11003	5.76707	5.87922	6.32793	5.88398	5.94421	6.01035	6.05789	6.42409	4.8072	5.76147	6.67281	6.27693	6.05996	6.04684	6.1274	5.79665	6.36461	6.23111	5.93498	5.70999	5.92178	5.07093	5.64051	5.97599	6.21771	6.00888	6.2056	6.19269	6.20171	5.76577	6.26795	6.26883	6.37897	5.82063	5.80358	5.96228	5.18154	6.06673	6.30849
ACH-000653	JJN3	Plasma Cell	Multiple Myeloma			5.28751	5.8379	6.97757	6.20119	6.34119	5.27608	5.49059	5.74702	7.51239	6.21604	6.33076	7.46223	5.86405	7.58945	6.77156	5.75605	5.5713	5.23686	4.79753	5.87481	6.03047	5.59666	5.64601	7.72672	6.67558	5.63093	7.06315	7.20079	5.89921	5.8233	5.20281	5.88398	6.32506	5.98413	5.93078	6.70288	6.15336	5.72667	5.32645	5.6005	5.68404	5.96475	7.56324	5.81697
ACH-000241	JK1	Blood	CML	Blast Crisis		6.32204	5.55959	6.94919	7.02178	5.58987	5.58203	6.44073	5.10009	5.87147	5.17204	5.28353	6.17076	6.88001	6.41498	6.49753	6.05939	5.98475	6.01934	5.51095	5.29261	5.52251	5.42013	5.54703	5.94789	6.50031	6.17727	6.23292	6.77326	6.7883	5.63218	5.34473	5.28013	5.91986	5.8103	6.60108	7.00541	6.00285	6.07623	5.5881	5.55273	6.10878	6.50448	6.21682	5.65147
ACH-000645	JL1	Lung	Mesothelioma			6.08594	5.6971	5.72531	5.97832	5.98207	5.74907	5.72709	5.81568	5.8773	6.03182	6.1399	5.71331	6.33952	5.97784	5.75728	5.65422	5.80578	5.87805	6.11256	5.71914	5.64629	5.71547	5.54519	5.89783	6.52023	6.17656	6.11646	6.35691	6.81918	5.75153	5.55173	5.74222	6.08517	5.95755	5.69896	5.99421	5.73933	5.43411	6.29332	5.92362	6.2705	5.72135	5.72575	5.61837
ACH-000151	JM1	Blood	ALL	B-cell		5.7898	5.89462	6.46882	6.32934	5.87619	5.73376	6.17893	5.86702	6.33129	5.69369	5.56858	5.85877	5.88975	6.63379	6.09787	5.59138	6.11068	5.56783	6.03589	6.30469	5.66293	5.50324	5.41066	6.00383	5.74206	5.57339	6.91215	5.84747	6.61947	5.75756	5.43493	6.21772	5.7939	5.29516	6.26475	5.73779	5.75092	5.37573	5.86199	5.78776	6.04038	6.38618	6.31337	5.92145
ACH-000753	JMSU1	Urinary Tract	Bladder Carcinoma			6.23968	6.11608	5.85151	6.01499	5.71918	5.6486	6.03936	5.98852	5.53265	5.83298	5.76685	5.78652	6.71054	5.92906	5.91615	6.43527	5.88155	5.98831	6.25704	5.77603	5.8357	5.9245	5.91912	5.78138	6.27271	6.01531	5.07846	5.79466	5.53801	6.05209	6.4011	5.78455	5.6864	5.70098	5.8961	6.06679	6.24977	6.36656	5.91051	6.04203	6.42401	5.95267	5.79643	5.94894
ACH-000995	JURKAT	Blood	ALL	T-cell		5.53138	5.46575	7.30481	6.09405	5.83901	6.71951	5.85408	5.88398	7.51849	5.82044	6.07404	7.58697	6.31117	7.22815	6.38071	5.88542	5.5728	5.28708	4.6377	5.95351	6.1125	6.33471	6.27242	7.54594	5.8905	5.16906	5.26322	5.40237	6.27787	6.15099	5.20781	6.00984	6.26781	6.158	5.82836	5.51651	5.85799	5.71254	5.2962	5.61517	5.61295	6.19258	7.616	5.97927
ACH-000326	JURLMK1	Blood	CML	Blast Crisis		5.53945	5.79268	6.62382	6.26628	5.97152	5.80666	5.88996	6.16254	7.05598	5.98031	6.16362	7.02375	6.06343	6.7776	5.88436	5.73796	5.64683	5.62361	4.9297	6.15952	5.78783	6.08788	6.1658	6.81347	6.28108	5.65835	6.81184	6.021	5.81887	5.90316	5.12752	6.23673	6.27639	5.81579	6.05851	6.91998	5.99156	5.35672	5.33074	5.65768	5.64805	5.80806	7.0207	6.28943
ACH-000106	JVM2	Lymphocyte	Non Hodgkin Lymphoma	B-cell Mantle Cell		5.67034	5.32213	5.96645	6.49649	5.70251	6.06816	5.93745	5.69936	7.12571	5.80777	5.98379	7.15262	5.66583	7.15531	6.05752	5.51142	5.72419	5.58568	4.68725	6.15353	6.07624	5.89999	6.04346	6.8884	5.86971	5.59616	6.27764	6.27436	5.33959	6.28817	5.49119	6.19163	6.32296	5.7446	6.11792	5.94808	5.57541	5.61188	5.4903	5.53963	5.81726	5.54826	7.08305	6.16937
ACH-000346	JVM3	Blood	CLL	B-cell		5.79671	5.23594	6.81216	5.76047	5.87864	6.67719	5.74477	5.94634	7.41553	5.96044	5.871	7.38942	5.26175	7.36922	6.91561	5.55259	5.59159	5.21134	5.22571	6.06647	5.83335	6.03013	6.04102	7.08421	5.48422	5.12989	6.40064	5.44919	5.70994	5.85251	5.26103	6.15559	5.93091	5.64429	6.03294	5.74954	5.19663	5.36148	5.39312	5.78154	5.113	6.01534	7.52603	6.35963
ACH-000404	K029AX	Skin	Melanoma			5.66211	5.32964	5.95077	5.78792	5.97089	5.88785	6.04813	6.0162	6	5.68018	5.9425	5.71321	6.13384	5.93813	5.98779	5.58402	5.96153	5.99634	5.85505	5.78025	5.85176	5.69396	5.66737	5.64493	6.00925	5.58958	5.71993	5.84671	5.87078	5.81818	5.26446	5.85652	5.72828	5.8297	5.92219	6.02467	5.88797	5.57053	5.56289	5.77046	5.8444	5.99391	5.93426	5.79762
ACH-000551	K562	Blood	CML	Blast Crisis		5.77367	6.11713	6.15837	6.00716	5.7416	5.91446	5.88559	5.6669	6.10001	5.91525	6.03096	6.22748	4.91287	6.22181	6.11191	5.96876	6.23393	6.42865	5.92637	5.83031	5.56707	4.80226	5.42775	5.91409	5.53963	5.33483	6.19272	6.40875	5.58094	5.8593	5.51222	5.79892	5.92215	5.37072	6.35979	6.1015	6.31772	6.23026	5.44197	5.40777	6.09544	5.90872	6.14483	5.64127
ACH-000231	KALS1	Central Nervous System	Glioma	Glioblastoma		6.20821	6.3062	6.28891	5.97766	6.08089	5.44032	5.88398	6.32989	5.75752	5.92692	6.0354	5.81068	5.58663	6.12542	5.81999	6.35043	6.04188	5.82365	5.98063	6.19488	5.67541	5.861	5.92787	5.72812	6.64998	5.75814	5.4661	6.02534	5.95676	5.81265	6.54445	6.14463	6.12606	6.19467	5.87536	5.51175	5.70979	5.98032	5.89655	5.7227	6.12592	6.11975	5.91387	6.27404
ACH-000053	KARPAS299	Lymphocyte	Non Hodgkin Lymphoma	T-cell ALCL		6.15767	5.67587	6.30597	5.30925	5.81491	6.38712	5.63321	5.9057	6.05057	5.75557	5.82495	6.31085	5.31511	5.39007	6.14528	5.39919	5.67825	5.57096	5.5532	6.12788	6.01982	5.61996	5.88695	5.94667	5.79687	5.75226	6.95285	5.28687	6.05125	5.79983	5.61374	6.09591	6.24081	5.46481	5.97713	6.01333	5.90192	5.22124	5.78929	5.81079	5.97185	5.95887	6.27999	5.98474
ACH-000315	KARPAS422	Lymphocyte	Non Hodgkin Lymphoma	DLBCL		5.9315	5.76179	6.73459	6.39226	5.79505	6.14771	6.19925	5.60909	5.88339	5.70926	5.89929	5.78135	5.51665	6.412	6.4707	5.65262	6.15585	5.95057	4.865	5.81086	5.78186	5.2129	5.84526	5.63577	6.29205	5.81547	5.6521	5.9018	6.52105	5.31268	5.37819	5.71939	6.09906	5.5608	6.5194	6.1904	5.93859	5.2603	5.06811	5.24587	5.6983	6.32319	5.65017	5.87407
ACH-000193	KARPAS620	Plasma Cell	Multiple Myeloma			5.8189	5.85974	6.58961	6.43192	5.54473	6.14089	5.73951	5.71917	6.86823	5.68297	5.7245	6.99049	6.04239	5.43881	6.71212	5.45693	5.95871	5.57549	5.34313	5.82767	5.83462	5.60808	6.0141	6.69016	5.65217	5.85278	6.00141	5.80971	6.35831	5.5225	5.418	5.80724	5.87148	5.89911	6.19209	6.70483	5.58369	6.21819	5.50978	5.60843	5.66513	5.74436	6.8751	5.63104
ACH-000263	KASUMI1	Blood	AML	M2		6.03809	5.59614	6.05031	6.21259	5.65854	5.81776	6.16096	5.35433	6.11678	5.63408	5.46917	6.15153	6.26211	6.4439	6.27476	5.67298	5.87023	5.49259	5.77443	5.70162	5.7607	5.42233	5.62228	6.43672	6.3477	6.17362	6.28652	5.81461	5.72018	5.80344	5.48912	5.5913	5.89863	5.55716	6.36325	6.72327	5.79283	5.37376	5.85353	5.75633	5.84101	5.90461	6.00877	5.75149
ACH-000728	KASUMI2	Blood	ALL	B-cell		5.87741	5.72645	5.85117	6.03895	5.68656	6.17622	6.24089	6.09137	5.8578	5.86708	6.05799	5.89054	6.45495	6.38041	5.93922	5.21354	6.01011	5.38371	5.70818	6.13789	5.44351	5.4429	5.71115	5.77992	6.14537	5.98728	5.82681	6.04431	6.3179	5.60076	5.39803	6.07964	5.6974	5.70386	6.41972	5.99586	5.81734	5.35196	5.57133	5.8299	5.93499	6.29988	5.89867	5.63567
ACH-000166	KASUMI6	Blood	AML	M2		6.30192	5.95382	6.79378	6.37995	5.24704	6.40336	6.17752	5.10389	5.55967	5.17783	5.2217	5.93275	6.55771	6.06201	6.42307	5.93956	6.07226	5.48063	5.69019	4.74049	5.90492	5.48176	4.98437	5.72091	6.49474	5.65876	6.60058	5.95691	5.56348	5.82827	5.65432	5.05449	5.23849	5.73431	6.39956	5.34884	6.14062	5.72782	5.69038	5.77931	5.55939	6.5346	5.74458	5.68803
ACH-000793	KATOIII	Gastric	Gastric Adenocarcinoma	Signet Ring Cell		5.59667	5.81738	5.94622	5.42572	5.21178	5.32391	5.31153	5.2762	6.73444	5.49469	5.52114	6.44678	6.03895	5.96666	5.97111	6.04876	5.79886	5.79607	4.91351	5.83482	5.73259	5.56277	5.63417	6.52973	5.8125	4.95314	5.32765	5.76127	6.0216	5.78838	5.64348	5.82064	5.65621	5.69194	5.64213	5.52141	6.15842	5.48987	5.46439	5.88968	5.63473	5.47865	6.74862	5.83246
ACH-000983	KCL22	Blood	CML	Blast Crisis		5.88454	5.69935	6.79033	6.22647	5.77975	5.37981	5.51526	6.04256	6.80056	5.96234	5.94972	6.50293	7.06566	5.24959	5.70166	6.15667	5.49028	5.55439	4.23339	5.89335	5.40716	5.81678	5.92057	6.72624	5.86497	5.37396	5.69509	5.7426	6.09782	6.0928	5.02612	5.91669	6.34514	5.49182	5.87203	6.41464	5.84985	5.69958	5.12478	5.45749	5.26482	5.7783	6.42665	5.90631
ACH-000101	KE37	Blood	ALL	T-cell		5.65246	5.38491	7.19552	6.50703	6.17356	6.08007	6.03342	6.03805	7.20362	6.24476	6.27034	7.54527	5.10416	7.10984	6.40444	5.85513	5.59127	5.29885	4.91323	5.87793	5.2663	6.03638	6.06426	7.06581	5.83188	5.73638	6.7511	5.61895	6.02462	5.6457	5.23407	5.9023	6.1997	6.10781	6.17014	6.44208	5.73142	5.61722	5.02012	5.97051	5.49031	6.09691	7.4371	6.28308
ACH-000507	KE39	Gastric	Gastric Adenocarcinoma			5.55109	5.51823	5.67606	5.66203	5.94412	5.89897	6.05462	5.90398	6.22199	5.73771	5.88214	5.87009	6.11507	5.5569	5.91375	5.93522	5.87934	5.89005	5.99973	5.66685	5.97056	5.73262	5.58599	5.70629	5.13884	5.96735	5.8376	5.75024	5.89176	5.74249	5.25904	5.63764	5.71818	5.03749	5.79215	5.8042	5.88398	5.44547	5.80556	6.32265	6.0828	5.75335	6.10975	5.89936
ACH-000167	KE97	Plasma Cell	Multiple Myeloma			5.99193	5.21373	6.67413	6.2082	6.09153	7.1293	5.89744	6.11947	7.95096	5.87872	5.71962	7.76508	6.20536	7.9737	6.43986	5.55824	6.01446	5.84811	4.67483	6.26742	5.51843	5.76079	6.07514	7.59455	6.29474	5.23201	7.31547	6.73573	6.32057	5.8394	5.194	6.2461	6.13021	4.92158	5.97776	6.32374	5.3891	5.42946	5.56394	6.0294	5.18553	5.18464	7.81003	5.84796
ACH-000259	KELLY	Peripheral Nervous System	Neuroblastoma		MYCN Amp	5.7681	5.7102	6.02249	6.09727	5.85773	5.71756	5.85874	5.97221	5.83619	5.9147	5.89519	5.71322	6.25097	5.72338	5.9091	5.55053	6.10169	6.1293	5.99925	5.98611	5.84641	5.58899	5.62665	5.77261	5.7022	6.06244	5.02079	5.69723	5.71728	5.84809	6.06097	5.93471	5.46193	5.50033	5.90648	6.41228	5.84305	5.95725	5.86105	5.93517	5.97253	5.52824	5.71395	5.73635
ACH-000386	KG1	Blood	AML			6.3217	6.07867	6.75321	6.07078	5.62478	6.30621	5.87025	5.86849	5.89112	5.80093	5.80006	6.08339	6.74152	6.11997	6.12878	5.84414	5.91405	6.20751	4.78768	5.9304	5.85104	5.20146	5.80713	5.69363	5.28605	5.41568	6.62267	5.90604	5.5885	6.01554	5.62386	5.92758	5.75465	5.55312	6.29549	6.51847	6.19228	5.73969	5.15371	5.50192	5.93389	6.42171	5.98464	6.0039
ACH-000126	KG1C	Central Nervous System	Glioma	Oligodendroglioma		6.20812	5.62052	5.70918	6.36546	6.00768	6.14522	5.77206	5.85168	5.71346	6.08667	5.99278	5.21077	6.55666	6.42198	5.80455	5.3547	5.73395	5.6544	6.08697	5.65266	5.83964	5.80627	5.86446	5.92128	6.3807	5.91708	6.73784	6.3616	6.92511	5.84754	5.32465	5.71061	5.90758	5.96707	5.71451	6.07553	5.59346	5.14675	5.94629	5.86206	6.15489	5.87043	5.6318	5.52281
ACH-000564	KHM1B	Plasma Cell	Multiple Myeloma			6.26478	5.85393	5.21144	6.47389	5.18964	5.68688	6.32389	5.13322	5.58505	4.61284	5.08398	5.87992	5.74008	5.72342	6.44741	6.01222	5.68963	4.86345	5.80771	5.4031	5.80641	5.07896	5.42128	5.62332	6.42768	6.22657	6.36681	6.68303	6.41814	5.54652	6.27111	5.33051	5.33919	5.36106	6.50318	6.16575	6.02168	5.32613	5.67021	6.05238	6.2539	6.44612	6.14703	5.53456
ACH-000773	KIJK	Lymphocyte	Non Hodgkin Lymphoma	T-cell ALCL		5.56086	5.52888	7.2553	6.10656	5.72922	7.07612	6.05749	5.65359	5.60865	5.54739	5.59121	5.57002	5.19557	6.33803	6.22649	5.6808	5.92544	5.83012	5.59624	5.91459	5.82498	5.38097	5.55731	5.55049	6.08262	5.94973	5.32621	5.70071	6.4267	5.77869	5.54078	5.44883	6.03644	5.54744	6.4339	6.31592	5.67749	5.50691	5.61804	5.34688	6.13188	6.041	5.75994	5.59245
ACH-000293	KLE	Uterus	Endometrial Adenocarcinoma			5.69002	5.45881	5.29626	5.77955	5.98674	5.92837	5.9586	5.9083	5.79434	5.99508	5.80873	5.68694	5.44025	5.6466	5.31961	5.59019	6.09044	6.00987	6.36871	5.84491	5.72258	6.16842	5.64892	5.73548	5.96389	6.34023	6.92502	6.23195	6.68394	5.84683	6.32854	5.83414	5.61763	5.87414	5.68486	6.09322	5.53505	5.67323	6.10511	6.09937	6.1794	6.39922	5.72007	5.56091
ACH-000969	KM12	Colorectal	Colorectal Adenocarcinoma		MSI	5.65582	6.30339	6.13337	5.86664	5.95621	5.60609	6.03509	5.75509	5.87552	6.09531	5.66425	5.71085	5.26969	5.5562	5.65088	6.31744	6.19409	5.97171	6.08591	5.87803	5.56555	6.20287	6.156	5.81159	5.38548	6.02417	4.70024	5.56431	5.61411	6.16845	6.15023	5.95777	5.93207	6.28062	5.50693	6.35224	6.19175	6.12865	5.78925	5.941	6.01425	6.49544	5.91026	6.03944
ACH-000862	KMBC2	Urinary Tract	Bladder Carcinoma			5.69627	5.86015	5.88067	6.20587	5.55531	6.24181	5.9819	5.58465	5.86044	5.78743	5.78494	6.29121	5.83477	5.32357	6.12354	5.85287	5.95302	5.96317	5.93018	5.62602	5.93605	6.16046	6.0303	6.28382	5.93735	5.88783	6.61193	6.16979	5.83511	5.66912	5.96332	5.61298	6.03605	5.97527	5.90534	5.34168	5.8721	5.56918	5.78485	5.7721	5.90297	6.66062	5.47765	6.13647
ACH-000815	KMH2	Lymphocyte	Hodgkin Lymphoma			5.82971	5.26586	6.86354	6.34599	5.83907	5.71884	5.88518	6.15638	6.91811	5.92956	6.07176	6.91316	5.22799	6.17242	5.78118	5.25907	5.9124	6.33991	5.09927	5.97014	5.2463	5.79219	6.02931	6.47074	5.68932	5.61415	6.65461	5.81887	5.58674	5.99638	5.3652	6.04097	6.03904	5.677	5.97047	6.68985	5.51962	5.59109	5.40776	5.87569	5.57945	5.75667	6.91293	6.25265
ACH-000889	KMM1	Plasma Cell	Multiple Myeloma			5.5706	6.22349	6.25263	5.64252	5.56909	7.30791	5.74252	5.98904	7.18394	5.87419	5.89109	7.01561	5.02109	7.51313	6.23622	5.61265	5.80121	5.49567	5.20003	5.8973	5.83104	5.48106	5.66877	7.19486	5.92696	5.88252	6.75029	6.50249	5.29572	5.51072	5.05717	5.795	6.13333	6.08385	6.04322	6.91428	6.37049	5.55659	5.30934	5.83978	5.17983	6.00072	7.26837	5.78931
ACH-000684	KMRC1	Kidney	Renal Cell Carcinoma	Clear Cell		6.04178	6.06292	5.76295	5.9724	5.84515	5.57473	5.78231	6.44087	5.67241	5.78225	5.91428	5.85384	5.65591	5.54919	5.80235	6.69681	6.02544	6.18037	6.12675	5.98586	6.01788	5.99413	5.99982	5.65403	5.8382	5.96687	6.29743	6.01249	5.30368	6.11573	6.51468	5.96408	5.94995	5.57611	5.76427	5.80766	5.92964	6.53726	6.23221	5.94945	6.40722	6.19313	5.8112	6.00558
ACH-000709	KMRC2	Kidney	Renal Cell Carcinoma	Clear Cell		5.99917	5.57466	5.86715	5.70852	5.53609	5.66194	5.74051	6.10778	5.64179	5.4902	5.67704	5.94426	5.24034	5.82487	5.92843	6.3448	5.87895	5.89026	6.18228	5.79035	5.70859	5.35482	5.64537	5.49961	5.84773	5.82665	6.23655	6.35681	6.05908	5.79881	6.37136	5.78209	5.7634	5.7049	5.84312	5.93961	5.64658	5.93797	6.33468	5.93933	6.22918	5.88779	5.60754	5.76804
ACH-000250	KMRC20	Kidney	Renal Cell Carcinoma			6.05979	6.12588	6.03246	6.14405	6.18106	4.93004	5.75845	6.34662	5.52554	6.25677	6.30528	5.57586	5.23461	5.94297	5.808	6.332	5.93215	6.24646	6.23851	5.97532	6.13295	6.39536	6.11337	5.68457	6.1505	6.09125	5.05135	6.20098	5.53278	6.23341	6.558	6.00183	5.99033	6.65672	5.8603	6.14753	5.94327	6.17666	6.80597	6.06121	6.356	6.3559	5.89414	6.06144
ACH-000313	KMRC3	Kidney	Renal Cell Carcinoma	Clear Cell		6.07125	6.00124	5.92107	5.96398	5.34249	5.77771	5.95421	5.95811	5.87405	5.47985	5.55708	6.00017	6.09616	5.93875	5.88398	6.2642	6.26117	6.2457	6.14241	5.84237	5.86864	5.93171	6.09075	5.88115	6.52053	5.93526	6.18962	6.3209	5.99017	6.06863	6.065	5.81536	5.99919	6.13057	5.77769	6.2054	5.73701	6.29774	6.05761	5.91127	5.62512	6.36125	5.95047	6.01246
ACH-000714	KMS11	Plasma Cell	Multiple Myeloma			5.84268	5.34242	6.00065	5.84503	5.59252	5.88398	5.90384	5.75573	5.38039	5.41218	5.51822	5.54003	5.13143	5.88148	5.51351	5.47798	5.53561	5.01298	6.36439	5.71155	5.62555	4.81206	4.93513	5.41195	5.72296	6.13274	6.47985	5.80739	6.20843	5.61857	5.55217	5.63332	5.22293	5.08375	5.85477	5.9076	5.31245	5.27254	6.01279	6.12604	6.3934	5.7541	5.38453	5.19999
ACH-000380	KMS12BM	Plasma Cell	Multiple Myeloma			5.65351	5.91135	6.49473	5.85103	5.37256	5.88572	6.31052	5.81713	5.92604	5.38587	5.21109	5.73578	6.9068	6.41941	6.49586	5.98029	6.10916	5.80593	5.89835	6.06407	5.77768	5.52941	5.46035	6.16193	6.52756	5.90547	6.77902	5.87318	5.5057	5.57147	5.25141	5.73586	5.8498	5.34131	6.41576	5.98936	5.98734	5.65579	5.92652	5.79272	5.68503	5.8652	5.78145	5.43271
ACH-000426	KMS20	Plasma Cell	Multiple Myeloma			5.81863	5.66986	6.64636	6.02528	5.80815	6.34442	5.91415	6.40172	6.7229	5.97634	6.21638	6.78926	6.36	5.71151	6.16263	5.60715	6.17726	6.17149	5.02338	6.62701	5.96245	5.87412	6.06353	6.60359	5.8975	5.35069	6.51712	5.70036	5.79294	5.9456	4.53688	6.62009	6.28341	6.03186	6.11303	5.76093	5.66705	5.4267	5.14941	5.54061	4.69679	5.99273	6.77961	6.13701
ACH-000598	KMS21BM	Plasma Cell	Multiple Myeloma			5.91266	5.579	6.11134	6.03368	4.9937	6.76921	5.97073	5.65722	5.59332	5.40154	5.49581	5.86175	6.60016	6.30067	6.33274	5.47598	6.11981	5.79945	4.96807	5.97506	6.01009	5.07001	5.05774	5.40064	5.89523	5.72979	6.21166	6.3036	6.41981	4.98674	6.18484	5.14062	5.53307	5.68342	6.44387	6.81589	5.62937	5.26506	4.86051	5.04067	6.40014	6.03459	5.94351	5.40126
ACH-000588	KMS26	Plasma Cell	Multiple Myeloma			6.13958	5.51884	5.7255	6.19134	5.42325	6.40745	5.82531	5.96242	6.06192	5.4224	5.57261	6.06766	6.72864	6.52307	6.33358	6.02206	6.01164	5.9491	5.27139	5.94668	5.58534	5.50918	5.53203	6.04948	5.22989	5.35514	5.60709	6.14328	6.66298	5.03895	6.36905	5.87652	5.80784	5.67121	6.43381	5.53483	5.98613	5.50135	5.12915	5.41349	6.31066	6.26139	6.13638	5.77175
ACH-000576	KMS27	Plasma Cell	Multiple Myeloma			6.00233	5.65607	5.99807	6.37074	5.33288	5.55797	6.18613	5.57341	6.14463	5.53697	5.58046	5.86284	5.58028	6.21863	6.37021	5.85431	5.91034	6.04398	5.17692	5.68601	5.47035	5.46976	5.6463	6.02719	6.13154	5.87757	5.60284	5.99088	6.2909	5.32896	4.74431	5.57112	5.73496	5.69562	6.27922	6.53099	5.50339	5.58757	5.41986	5.72412	5.77961	6.18088	6.16161	5.273
ACH-000419	KMS28BM	Plasma Cell	Multiple Myeloma			6.13413	5.68847	6.19767	6.39317	5.29443	5.65353	6.23597	5.58594	5.95298	5.52196	5.43373	5.80578	6.12817	6.46949	6.35541	5.54637	5.60047	5.47884	5.73851	5.75715	5.52885	5.65008	5.66536	6.09035	6.05725	5.95109	5.4014	6.12073	5.42001	5.44386	5.96905	5.53011	5.79963	6.12095	6.37273	5.86981	6.05271	5.27601	5.64226	5.72026	5.99984	5.7504	5.93357	5.66583
ACH-000541	KMS34	Plasma Cell	Multiple Myeloma			5.92641	5.54446	7.23868	6.30143	5.5377	5.98935	5.79049	5.76714	6.90563	5.71244	5.79981	6.80317	6.67498	6.84837	5.88572	5.42458	5.70998	5.60284	5.87987	5.93312	6.0227	5.24846	5.65315	6.85604	6.11199	6.14746	6.95922	6.14557	6.05613	6.31053	4.84102	5.90609	6.06584	5.87488	5.89992	5.62601	5.39903	5.46906	5.90994	6.0493	5.05092	5.64739	6.94805	5.70151
ACH-000622	KNS42	Central Nervous System	Glioma	Glioblastoma		7.84657	5.8998	6.21795	5.85806	6.0722	6.02316	6.00537	6.07183	5.89145	5.99116	5.9916	5.88224	6.38771	6.77535	6.02512	5.87349	5.89204	5.76665	5.78061	6.09492	5.76324	5.97053	5.94124	6.09828	7.34672	5.82199	5.34344	6.35176	5.85511	5.88052	5.41203	6.07854	6.07948	5.93191	5.93364	6.29825	5.63939	5.59311	5.79915	5.77683	5.55782	6.2095	6.03239	6.19951
ACH-000445	KNS60	Central Nervous System	Glioma	Glioblastoma		5.82397	5.88988	6.12096	5.61441	6.34553	5.73624	5.667	6.15021	5.80727	6.20459	6.34337	5.62538	5.43018	5.76477	5.31067	6.07089	6.26884	6.2789	6.15794	5.98611	5.65577	6.30222	6.07938	6.01141	6.46524	5.6237	5.06118	5.87958	5.07918	5.98167	6.07794	6.0045	6.06207	5.92607	5.74721	6.00909	5.85016	5.99368	5.86453	5.60702	6.02968	5.88084	5.67973	6.04373
ACH-000858	KNS62	Lung	NSCLC	NSCLC Squamous		6.33926	5.97914	5.40921	5.58874	6.08502	5.79691	6.0044	6.01246	5.79122	6.14688	6.08022	5.91295	5.61016	5.83773	5.67989	5.88256	5.58225	5.55157	5.63453	6.04301	6.54125	5.95654	6.15769	5.86199	5.74335	6.06087	5.87986	5.98741	6.25841	6.02219	5.81816	6.04922	5.98326	6.13199	5.7295	5.63172	5.77162	5.92193	6.07331	6.06661	6.0349	5.80657	5.80746	6.04713
ACH-000479	KNS81	Central Nervous System	Glioma	Glioblastoma		5.54579	5.57827	5.77942	6.49771	5.0531	6.17006	6.05212	5.07402	5.88153	4.57843	5.01942	5.88284	4.96893	6.54904	6.06252	5.43335	5.27527	4.48646	6.16781	4.97374	4.94549	5.38915	4.99317	5.82415	7.1061	6.03018	6.79987	6.56798	6.31959	5.96576	5.9216	4.16449	3.82672	5.7253	6.14547	6.70912	5.63141	5.31601	5.89809	5.33433	5.93347	6.62875	5.83781	3.88991
ACH-000498	KO52	Blood	AML	M2		5.81043	5.7687	6.13654	6.26541	5.80013	6.56623	6.17932	5.81978	6.50647	5.74749	5.59584	6.26831	5.53837	5.84018	6.05038	5.96744	5.98733	5.70583	4.48925	6.15488	5.64311	5.82511	5.93604	6.30966	6.35575	5.30972	5.79749	5.87822	6.14623	5.2278	6.14991	5.8983	5.76545	5.92745	6.49498	6.73136	5.70854	5.52342	4.73979	5.47405	6.1527	6.30608	6.59399	5.83997
ACH-001106	KOPN8	Blood	ALL	B-cell		5.43666	5.81263	5.35765	5.72841	5.6483	6.53346	6.30709	5.81932	6.34576	5.60165	5.18204	6.22116	6.15117	5.65871	6.00569	6.00537	5.73167	5.3575	5.78679	6.12147	5.67001	5.78126	5.53705	5.90865	6.4531	5.28426	6.29016	5.744	6.54585	5.54251	5.02301	5.86286	5.47859	6.10919	6.39962	5.02932	6.07696	5.62016	5.72314	5.85446	5.56034	5.90961	6.11052	5.36562
ACH-000281	KP2	Pancreas	Exocrine	Exocrine Adenocarcinoma		5.89048	6.03493	5.20422	5.83648	5.97601	5.63474	5.99896	5.76771	5.82176	5.94402	6.02254	5.88263	5.36721	6.07169	5.90787	5.88672	5.98073	6.17002	5.99676	6.19557	5.95416	6.31568	6.27789	5.84732	5.53708	5.98989	5.99061	5.73558	5.92768	6.1498	5.85126	6.24237	5.92062	6.28848	5.80573	5.63453	5.93768	5.73301	6.02433	5.85838	5.90276	6.38489	5.58103	6.00299
ACH-000108	KP3	Pancreas	Exocrine	Exocrine Adenosquamous		5.95007	6.38479	5.90539	5.70669	6.10572	6.07307	5.84972	5.85542	6.00146	6.05586	6.10649	5.80145	5.73968	6.04542	5.84309	6.53513	6.54009	6.47818	5.71199	5.90457	5.81533	6.42777	6.24388	5.70524	6.55604	6.01931	5.49434	6.42053	6.00405	6.11209	5.93417	5.93345	5.84281	6.39644	5.78647	5.8395	6.58802	6.3408	5.83589	6.25802	5.79605	5.61073	5.67962	6.25763
ACH-000265	KP4	Pancreas	Exocrine	Exocrine Adenocarcinoma		5.56329	6.44838	6.22043	6.08758	5.5864	6.84861	5.70564	5.86129	6.12196	5.71026	5.6855	5.6434	5.88103	5.66148	5.59146	6.62503	6.42382	6.33234	5.83068	5.30898	5.66176	5.31571	5.64613	6.10913	6.33693	5.94247	5.30045	6.03978	6.00262	5.97736	5.1723	5.21765	6.07368	6.35011	5.55271	5.77965	6.11042	6.36614	6.29644	5.85192	5.22316	5.60206	6.12818	6.10782
ACH-000028	KPL1	Breast	Breast Carcinoma	ERpos HER2neg	Luminal	5.70347	6.72843	6.21916	5.50672	6.33621	5.44806	5.63826	6.30361	6.1804	6.22628	6.3266	6.47932	7.27434	5.61792	6.37017	6.44868	6.18112	6.21637	5.95103	6.11837	6.11096	6.46698	6.30304	6.94275	5.70688	5.84473	6.00413	5.34839	5.64522	6.04591	5.86708	6.17349	6.16822	6.53931	5.68648	6.22275	6.68735	6.54326	5.63857	5.87947	5.81275	5.08545	6.41347	6.31272
ACH-000345	KPNRTBM1	Peripheral Nervous System	Neuroblastoma		MYCN Amp	6.18238	5.24589	6.36765	6.17452	5.29444	6.32182	5.66937	5.8052	6.80112	4.93922	5.08951	6.23152	6.7107	6.20888	6.30788	5.90595	5.83323	5.32871	5.74842	5.60277	5.79691	4.93497	5.00625	6.45308	6.18142	5.47134	6.3693	6.40674	5.71739	5.8041	6.06358	5.45462	5.29629	5.28279	6.32207	5.5812	5.21689	5.40352	5.67037	5.88346	6.20485	6.18817	6.5939	5.26081
ACH-000446	KPNSI9S	Peripheral Nervous System	Neuroblastoma			5.72907	5.96723	5.47554	5.61894	5.97652	4.96503	5.9601	5.60971	5.51339	5.88609	5.93551	5.35477	6.2464	5.7566	5.40983	5.71687	5.88883	5.88398	6.02624	5.86582	5.86609	5.80422	5.76629	5.5054	5.73446	6.13958	5.0415	5.71025	6.1777	5.78161	6.02909	5.89884	5.67552	5.70829	5.91031	5.85839	5.87055	5.8518	5.91151	5.94185	5.95344	5.48596	5.47522	5.79301
ACH-000227	KPNYN	Peripheral Nervous System	Neuroblastoma		MYCN Amp	6.04987	5.28299	5.7467	6.41474	5.5763	6.08958	6.29395	5.1068	5.29365	5.57311	5.63404	5.85328	6.01071	6.62248	5.74657	5.24429	5.55544	5.12602	6.233	5.54892	5.75077	4.89577	4.89608	5.52848	5.59518	6.15305	6.64792	5.92074	5.71498	5.71474	5.64653	5.54238	4.84618	5.2586	6.21463	5.63198	5.28944	5.00657	6.02667	6.20411	6.21151	6.08559	5.47665	4.76394
ACH-000631	KS1	Central Nervous System	Glioma	Astrocytoma		6.01915	5.99444	5.63951	5.67036	6.1361	5.58719	6.01547	5.82088	5.77929	5.97243	6.04548	5.78022	6.0749	6.7909	5.46821	6.35311	5.91637	5.89851	5.56319	5.88088	6.29163	5.61109	5.40861	5.43412	7.31828	5.90612	4.92594	6.52377	5.99009	6.02516	5.53763	5.78091	5.7563	5.43446	5.81859	5.83035	6.00341	5.84784	5.90349	6.28207	5.55274	5.65832	5.64079	5.71719
ACH-000486	KU1919	Urinary Tract	Bladder Carcinoma	Bladder Transitional Cell		5.91182	6.05272	6.66332	5.99962	6.12854	6.45013	5.93514	5.95848	6.20449	5.9675	6.06322	6.09275	6.08425	6.0758	5.77975	6.22803	6.24027	5.52338	5.38026	5.76279	6.25613	5.87694	6.01079	6.32183	6.2398	5.86265	5.19465	5.69882	5.84929	6.15437	6.10153	5.66112	6.0533	6.04454	5.75217	5.09449	5.9635	5.8093	5.9071	5.81156	5.95256	5.52878	6.00649	6.25388
ACH-000074	KU812	Blood	CML	Blast Crisis		6.176	5.62513	6.23606	6.25229	5.76021	6.05582	6.12959	5.88531	5.6066	5.67639	5.70793	5.82632	6.61955	6.54986	6.39119	5.75011	5.97368	5.82581	5.50876	6.1674	5.9654	5.89362	5.85357	5.63288	6.29544	5.48135	6.58663	6.3576	5.58281	5.68199	6.96291	5.80234	5.61688	5.78269	6.46268	5.49333	5.59746	5.47289	5.40558	5.28712	6.79691	6.37501	5.52808	5.58896
ACH-000524	KURAMOCHI	Ovary	Ovary Adenocarcinoma	High Grade Serous		5.89133	5.76444	5.81323	6.29326	6.01657	5.83978	5.95272	6.15336	5.80486	6.06526	6.11346	5.60918	5.74065	5.8541	5.16716	5.79241	5.97191	6.0193	6.02514	5.9418	5.8351	5.95782	5.70791	5.70835	5.65129	5.95718	5.7682	5.78576	5.86713	5.85731	5.87542	5.94761	5.70272	6.02537	5.88035	5.8601	5.82686	5.95666	6.01471	5.96938	5.69521	5.77443	5.71953	5.95588
ACH-000607	KYM1	Soft Tissue	Malignant Rhabdoid Tumor			5.37155	5.69827	5.81916	6.55409	4.86295	6.50997	6.0996	5.58491	6.91288	5.04655	4.9802	6.99811	5.84303	5.14724	5.89705	6.04806	6.03473	5.49825	4.96852	5.7861	5.1856	4.35019	3.93988	6.61586	6.16247	5.17897	5.98115	6.08383	5.52137	4.11023	6.59267	5.39506	5.72927	5.96487	6.1513	6.02209	6.28817	5.52637	4.86462	5.87588	8.6406	5.91909	6.80101	5.12419
ACH-000604	KYO1	Blood	CML	Blast Crisis		6.09586	5.4747	6.44119	5.41818	5.94589	5.98689	5.58888	5.71381	7.46895	5.69411	5.84277	7.18952	6.4649	7.39274	6.21955	5.05531	5.82363	5.75473	5.01618	6.22907	5.59086	6.03207	6.03485	7.12483	5.94001	5.05769	5.97513	5.40761	5.88482	5.49646	5.28556	6.2349	5.89251	6.15345	5.88849	5.94935	5.46301	5.25715	5.1889	5.87959	5.71047	5.70095	7.49093	6.15655
ACH-000823	KYSE140	Esophagus	Esophagus Squamous			5.87087	6.03202	5.62106	5.36076	5.95153	6.1123	5.54114	5.7698	5.96076	5.88726	5.85551	5.95402	6.18823	5.89403	6.13482	6.32769	5.79034	5.91303	5.83313	6.2989	5.65038	5.93759	6.08232	5.66689	5.59428	5.51809	5.55503	5.39088	6.3387	5.58061	6.0616	6.27134	5.76054	5.8876	5.76174	5.47827	6.05869	5.89698	5.68147	5.78928	6.17907	5.39032	5.8716	6.03084
ACH-000855	KYSE150	Esophagus	Esophagus Squamous			5.91336	6.5598	5.6881	5.61347	6.1506	5.82037	5.65957	6.08032	6.01805	6.04338	5.92048	6.08678	5.12492	6.00736	6.09082	6.68091	6.0491	6.01473	5.69291	6.2792	5.88883	6.46355	6.34518	5.88398	5.97974	5.44108	6.04521	5.65318	5.9503	5.93489	6.00865	6.27602	5.9938	6.36805	5.87477	5.16376	6.49234	6.21977	5.68563	5.62899	6.62008	5.96459	5.77354	6.09844
ACH-000693	KYSE180	Esophagus	Esophagus Squamous			5.76287	6.45849	5.87482	6.11101	6.21717	5.73238	5.82558	6.26124	5.88491	6.24608	6.24578	5.78782	6.29446	4.71415	5.65229	6.44728	5.96677	6.05615	5.66963	6.15138	6.05223	6.68896	6.46218	6.30313	5.22661	5.93975	4.97428	5.39598	5.73361	6.28085	5.86705	6.14915	6.00174	6.26742	5.88537	5.69353	6.50837	6.47115	5.91827	5.90649	5.8882	5.71664	6.00599	6.11721
ACH-000873	KYSE270	Esophagus	Esophagus Squamous			5.47481	6.46578	6.6215	5.80166	6.22572	6.12108	5.88398	6.1151	6.1252	6.21376	6.23317	6.06481	6.25881	5.6635	5.93573	6.60627	6.27323	6.1005	5.64999	6.21545	5.87983	6.31619	6.00626	6.29597	5.96329	5.36783	5.9722	5.92118	5.83831	6.40911	5.932	6.17463	5.82593	5.86874	5.78093	5.50919	6.26034	6.58336	5.73797	5.55889	5.77049	6.01221	6.17933	6.33895
ACH-000777	KYSE30	Esophagus	Esophagus Squamous			5.93221	6.09733	5.71761	5.64349	6.30724	6.11588	5.68899	5.88672	5.95274	6.16837	6.26424	6.1026	6.26214	6.5134	6.0072	5.96648	6.20961	6.14498	5.60836	5.79242	5.78797	6.41304	6.37007	6.33737	5.78709	5.87386	5.48195	5.71954	5.72318	5.85584	5.89034	5.88398	6.14126	6.36028	5.7512	5.80022	6.12612	6.07861	5.70124	5.65979	5.65592	5.77457	5.76736	6.10952
ACH-000809	KYSE410	Esophagus	Esophagus Squamous			5.90357	6.47125	5.53055	5.50541	6.05758	6.06125	5.45773	6.16764	5.69764	6.09318	5.9845	6.03358	5.66787	5.5857	5.95529	6.06579	5.98666	6.02396	5.78763	6.16185	6.10193	6.14793	6.20414	5.77895	6.0064	5.58136	5.72661	5.48829	5.32237	5.96538	6.06271	6.12044	6.34493	6.21586	5.68735	5.10052	5.88081	6.69197	5.79923	5.78035	6.25343	5.81527	5.59925	6.01948
ACH-000865	KYSE450	Esophagus	Esophagus Squamous			6.16843	6.14039	6.80695	5.26545	6.34894	5.96656	5.76546	5.88739	5.85612	6.25941	6.26874	5.88272	7.18273	5.80631	6.10238	6.31025	6.2612	6.30857	5.69029	5.81405	5.7513	6.55055	6.38069	6.18696	5.3658	5.94139	4.95018	5.36399	5.41943	5.96434	6.12606	5.87052	6.3045	6.28007	5.71356	5.77597	5.89519	6.35902	5.87388	5.89996	5.6257	5.55124	5.6396	6.52488
ACH-000824	KYSE510	Esophagus	Esophagus Squamous			5.76829	6.30642	5.88682	5.70274	6.14928	6.33299	5.83732	5.79811	6.04442	6.10714	6.04827	6.48703	6.18839	5.26472	6.51638	5.8583	6.16961	5.97954	5.46937	6.08231	6.06215	6.59144	6.40835	6.82383	5.72459	5.84849	6.36551	5.40936	6.13836	6.09035	5.677	6.13844	6.11957	7.00577	5.56933	5.8575	6.30947	6.05056	5.85907	5.75007	5.45395	5.67866	5.87539	6.21531
ACH-000637	KYSE520	Esophagus	Esophagus Squamous			6.02426	5.70896	5.65674	5.8688	5.8256	5.56854	6.02701	5.75992	5.75201	5.80699	5.97783	5.96568	5.42806	5.53224	5.83489	6.51711	5.94461	5.63923	5.86331	5.977	5.86767	6.02458	6.09301	5.8936	4.93499	6.16367	5.52978	5.73861	5.24463	6.01089	5.87207	5.95134	5.81076	5.99809	5.78213	5.58413	5.87231	6.0218	5.9844	6.00739	5.76302	6.208	5.78472	6.01863
ACH-000784	KYSE70	Esophagus	Esophagus Squamous			6.05266	6.18771	7.0836	5.59121	6.15253	6.18213	5.66289	5.79412	6.06777	5.96113	5.87734	6.00744	5.75717	5.07424	5.76714	6.39377	5.98848	6.06453	5.78728	5.94549	5.94245	6.71747	6.4906	5.84996	5.9562	5.64909	5.44078	5.45115	5.39863	5.90729	6.17481	5.95412	5.87052	6.79097	5.56099	5.29831	5.87046	6.09436	5.88546	5.90708	5.99897	5.73569	5.87228	6.02778
ACH-000702	L1236	Lymphocyte	Hodgkin Lymphoma			5.73584	5.23435	6.53108	5.88398	5.79047	5.8865	5.88001	5.21618	5.94942	5.49536	5.68622	6.16429	5.36234	5.7644	5.28775	5.14264	5.67015	5.80517	6.16926	5.70379	5.9133	5.40304	5.03426	5.66116	5.36277	6.09919	6.01286	5.82677	5.62323	5.92339	5.64599	5.69542	5.47775	5.36252	5.48565	5.44117	5.29942	5.41739	6.02956	6.02814	6.02733	6.37139	5.97422	5.44912
ACH-000685	L33	Pancreas	Exocrine	Exocrine Adenosquamous		6.15946	6.30762	6.13607	6.03429	6.07173	5.76996	5.80185	5.86244	6.09489	6.09968	5.98659	5.83347	7.11403	5.74424	6.07142	6.10533	6.16671	5.95129	5.69029	6.14931	5.99644	6.23933	6.22736	6.20232	5.52232	5.86891	5.12346	5.62357	5.96357	6.07842	6.22211	6.08439	5.82961	6.19729	5.75215	5.65237	5.8737	5.99315	5.79476	5.71617	6.09595	5.43912	5.88398	5.96924
ACH-000183	L363	Plasma Cell	Multiple Myeloma			6.18397	5.54062	6.84609	6.06399	5.87712	6.2592	5.94722	5.86009	6.93873	5.74898	5.9522	6.69715	6.41476	6.76382	6.23675	5.07872	5.83409	5.24087	5.12674	6.11301	5.45151	5.48476	5.66034	6.90118	5.92574	4.88211	5.52184	5.84057	5.46392	4.87226	4.94284	6.08322	5.89584	5.79586	6.09599	6.01195	5.73063	5.74138	5.17464	5.6874	5.68068	5.35622	6.96517	5.82982
ACH-000754	L428	Lymphocyte	Hodgkin Lymphoma			6.16568	5.26451	6.77175	5.9601	5.26756	6.00584	5.71556	5.18359	6.42462	5.06094	5.047	6.72236	6.59736	5.7915	6.28207	5.62928	6.11523	5.29857	4.7253	5.31847	5.20406	5.35484	5.60663	6.08762	6.2566	4.73266	6.74499	6.64462	6.67045	5.34964	4.87484	5.3098	5.88812	5.37699	6.16612	4.60061	5.54897	5.28108	4.85093	5.75968	4.76407	5.71244	6.5224	5.76886
ACH-000806	L540	Lymphocyte	Hodgkin Lymphoma			6.14327	5.65254	6.53942	5.97917	5.91422	6.87929	5.6512	6.05484	6.85656	5.89051	5.98293	6.92109	5.32192	6.65818	6.21629	5.73053	5.60367	5.8649	5.28506	6.16521	6.37561	5.91203	5.89151	6.5736	5.7425	5.31013	5.63555	5.92354	5.59288	5.91612	5.15316	6.25482	5.87473	5.84604	6.07338	5.75653	5.56193	5.64727	5.62621	5.62708	5.29265	5.98877	6.96974	6.08865
ACH-000301	LAMA84	Blood	CML	Blast Crisis		5.46149	5.89978	6.87261	6.04531	5.98829	6.25588	5.6002	5.97441	7.12403	5.96621	6.16783	7.10754	5.91312	6.5938	6.1399	5.65898	5.63659	6.02284	4.79516	6.19957	5.75396	6.22125	6.26476	6.75361	6.09625	4.77654	7.51392	6.7173	5.68441	5.798	5.03639	6.24783	6.02347	6.20949	5.96807	5.82461	6.17192	5.61812	4.95843	5.71374	5.2924	5.71452	7.14416	6.04853
ACH-000705	LC1F	Lung	NSCLC	NSCLC Squamous		5.8693	6.03005	5.9706	5.62423	5.52158	5.86237	5.75703	6.12575	7.27364	5.80608	5.79568	7.02842	6.87075	6.85727	6.01993	6.28161	6.31984	6.28177	5.13836	6.05743	5.72032	5.47231	5.95496	6.81256	5.33403	5.0198	5.40501	5.97163	5.8776	5.80065	4.88748	6.13581	6.11954	5.98032	6.03633	5.86154	5.95267	6.13401	5.02971	5.68776	4.96647	5.76573	7.25006	5.92896
ACH-000627	LCLC103H	Lung	NSCLC	NSCLC Large Cell		5.92645	6.42925	6.51308	5.34817	6.21756	6.47809	5.58724	6.09418	5.98284	6.13153	6.24483	6.1579	5.67336	4.53023	5.94302	6.04316	6.15419	6.33806	5.6611	6.01884	5.95726	6.20843	6.00559	6.33333	6.1572	5.70255	5.05448	5.89499	6.08161	5.92287	6.12475	6.05594	6.3328	6.21539	5.70874	5.47737	6.28382	6.18242	5.78279	5.77834	5.79258	6.37383	5.8372	6.1912
ACH-000596	LCLC97TM1	Lung	NSCLC	NSCLC Large Cell		5.99159	6.3789	5.7004	5.47616	5.91356	6.01478	5.68956	5.76082	5.80254	5.89153	6.0165	5.84069	6.04015	4.915	5.66849	6.31955	6.01508	5.97181	5.51523	5.79331	6.13761	6.18953	6.08619	5.76869	6.69862	5.93075	5.55112	6.00932	6.49696	5.90931	5.89144	5.82799	6.40663	6.24514	5.66414	5.53081	6.38029	6.09506	5.86197	5.75054	5.61722	6.01003	5.72387	6.20486
ACH-000471	LI7	Liver				5.38831	6.15884	6.72007	6.25443	5.82207	6.13172	6.04995	5.75044	5.70842	5.8814	5.88425	6.03781	5.44893	5.68696	5.79715	5.82944	5.93098	6.04509	5.74829	5.62896	5.99511	6.12102	6.18327	5.61603	5.56051	5.6842	5.16213	5.50004	5.81288	5.87472	5.76051	5.53321	6.03562	6.4795	5.71404	5.91663	6.141	6.23064	5.98483	6.41832	5.52144	5.6672	5.84642	6.05464
ACH-000769	LK2	Lung	NSCLC	NSCLC Squamous		5.57733	5.83003	5.75513	5.82511	5.63945	6.19496	5.7355	5.88874	6.04162	5.80567	5.70854	5.91418	6.60067	5.78301	5.8883	5.33601	5.67094	5.56131	5.88448	5.88445	5.70024	6.06707	6.26735	5.96604	5.65517	5.75668	5.77803	5.62839	5.7512	5.8591	5.46935	5.84694	5.88524	6.48072	5.84432	5.99421	5.43501	5.73766	5.79481	5.87782	5.84771	5.59363	5.98559	6.03379
ACH-000255	LMSU	Gastric	Gastric Adenocarcinoma			6.21765	6.00607	6.23889	5.91565	5.9255	6.60328	5.90997	6.12599	5.57891	5.53124	5.78366	5.65167	6.06957	5.98838	5.27132	5.92096	5.8804	5.74718	5.71916	5.50205	5.78008	5.3839	5.74979	5.87018	6.22186	5.73138	6.56927	6.0831	5.91466	5.88923	5.94077	5.52814	5.89834	5.71305	5.76469	5.70244	5.70984	5.8519	5.9328	5.76732	5.90361	5.52349	5.63806	5.83772
ACH-000819	LN18	Central Nervous System	Glioma	Glioblastoma		6.61955	5.65654	5.83801	6.03131	5.5661	6.0266	6.11936	5.45412	5.32183	5.53615	5.6398	5.53997	5.20452	6.31752	6.08608	5.83033	5.69782	5.7024	6.04572	5.58851	5.64315	5.22413	5.48332	5.18575	5.72836	5.83188	6.36084	5.83007	6.03519	5.60865	5.79545	5.41186	5.45672	5.40961	6.13241	5.71419	5.41212	5.78571	5.95487	5.96868	5.87537	5.99261	5.25923	5.24486
ACH-000595	LN229	Central Nervous System	Glioma	Glioblastoma		5.97108	5.99067	5.59211	5.67487	5.95607	5.42351	5.61204	5.94794	5.67982	5.98378	5.86405	5.63343	5.85644	6.0047	5.61912	5.79482	6.15507	6.10892	6.25576	5.92794	5.88878	6.3201	6.25204	5.67218	6.61771	6.05853	6.00686	6.18204	5.78169	6.06973	6.17393	5.91265	5.84354	6.16532	5.69763	6.11891	5.74719	6.06252	5.92154	5.99307	6.04987	5.56076	5.8421	6.22102
ACH-000977	LNCAPCLONEFGC	Prostate	Prostate Adenocarcinoma			6.15428	5.86436	6.76692	5.50581	6.31319	5.72326	5.8848	6.2735	6.09219	6.19233	6.20715	5.94649	5.42849	6.08545	5.32849	5.85304	5.80293	5.91342	5.6704	5.86824	6.11796	6.09938	5.94048	6.43202	5.74932	5.6533	5.80571	5.66894	6.17282	6.1162	5.65577	5.92733	6.04417	5.87181	5.72601	5.98185	5.88398	5.86427	5.40274	5.82443	5.31711	5.64114	5.83145	5.86827
ACH-000104	LOUCY	Blood	ALL	T-cell		6.23123	6.116	5.48279	6.10765	5.38957	5.91363	6.19614	5.67461	5.88398	5.19861	5.14551	5.72161	6.61507	6.48147	6.44947	6.03122	5.87886	5.36314	4.87115	6.1114	5.9351	5.62732	5.81896	5.64148	6.46192	5.2497	6.04558	6.06891	5.31333	5.64208	5.03964	5.61504	5.60576	6.02558	6.46226	5.34347	6.12311	5.97044	4.89599	5.2934	5.73556	6.17981	5.91809	5.64164
ACH-000176	LOUNH91	Lung	NSCLC	NSCLC Squamous		5.90272	6.01841	6.51755	5.3975	5.98646	5.77376	5.949	5.86227	5.59289	5.66127	5.84819	5.60589	6.12221	5.8968	5.75412	6.36641	5.65899	5.68168	5.65156	5.75414	6.00894	5.84431	5.51217	5.89412	5.89026	6.09275	5.42317	5.70113	6.05297	6.19657	4.53427	5.80429	5.70733	5.73918	5.69697	5.72728	5.85775	5.91963	6.03565	5.95778	4.56932	6.19518	5.62516	5.5939
ACH-000950	LOVO	Colorectal	Colorectal Adenocarcinoma		MSI	5.89347	6.06166	5.37383	6.29781	5.96816	5.4637	5.97368	5.65544	5.66377	5.9312	5.98162	5.49485	5.31538	5.70048	5.80132	5.90146	5.9227	5.82576	6.09501	5.69995	6.00419	5.74213	5.80579	5.61526	5.91804	6.01621	6.0722	5.9426	6.95051	5.75138	7.89217	5.63419	5.85658	6.102	5.84618	6.12733	5.84334	5.82629	5.88311	5.86421	7.18518	6.5782	5.4904	5.65253
ACH-000750	LOXIMVI	Skin	Melanoma			6.06487	6.21854	6.13016	5.79991	6.08927	5.82437	5.88204	6.21953	5.47012	6.04751	6.13603	6.05911	5.91057	5.94417	5.86261	6.54186	5.83926	5.90992	5.83193	6.01216	6.11592	6.10606	6.00092	5.66326	5.79717	5.94034	4.86613	5.55083	5.88398	6.12133	5.93469	6.01551	5.98812	5.70539	5.80852	5.63597	6.09057	6.07841	5.95035	6.10715	5.84099	5.49532	5.80293	6.02437
ACH-000204	LP1	Plasma Cell	Multiple Myeloma			5.56871	5.71978	6.01231	5.94174	5.3135	6.14439	5.80197	5.38465	6.63312	5.59056	5.66123	6.48611	6.39575	5.38607	6.1056	5.64753	5.77465	5.70543	5.02596	5.27688	5.77975	5.37568	5.6862	6.83881	6.07437	5.5144	5.80178	5.91204	6.06127	5.53917	4.43056	5.36996	6.04286	6.25726	6.05191	5.32041	5.88398	5.48271	4.86977	6.27938	4.53853	6.01616	6.6671	5.69551
ACH-000252	LS1034	Colorectal	Colorectal Adenocarcinoma			5.70887	5.78435	5.49761	5.4596	6.09051	5.86186	6.15077	5.82291	5.83889	5.97315	5.88608	5.87488	5.23781	5.92142	5.66374	5.55003	5.90401	6.17603	5.97893	5.99469	5.80244	5.93964	5.64091	5.92333	5.48411	5.80422	6.38435	5.84687	5.99041	5.49241	6.02657	5.96183	5.58893	5.89995	5.95634	5.65483	6.06134	5.56805	5.79897	6.14901	6.02515	6.3049	5.66337	5.88677
ACH-000501	LS123	Colorectal	Colorectal Adenocarcinoma			6.0714	6.20254	6.08951	5.99359	5.93129	5.797	5.87883	5.89466	5.98399	6.04433	5.97584	5.99281	5.10267	5.8003	5.69093	6.08781	6.13696	6.01705	5.60255	6.24581	5.786	5.96559	6.06115	5.73743	5.48146	5.96707	6.84684	5.42857	6.04029	5.77562	5.71193	6.28913	5.87229	6.11667	5.83012	5.76009	6.25342	5.76632	5.83448	5.95434	5.7571	6.25993	5.9203	6.12949
ACH-000957	LS180	Colorectal	Colorectal Adenocarcinoma		MSI	5.66913	6.29637	6.41701	6.0021	5.59897	6.73852	5.60753	5.9524	7.51434	5.92421	5.89133	7.28422	6.0638	5.52322	6.13832	5.81107	5.76367	5.66441	4.62446	5.89371	5.81968	5.96481	6.02753	7.50675	6.2324	4.99505	7.6027	7.15009	6.33406	5.60766	5.1106	5.90144	6.18059	6.17577	5.84104	5.98689	6.68666	5.71685	5.14041	5.66342	5.38854	5.76267	7.69975	6.08898
ACH-000985	LS411N	Colorectal	Colorectal Adenocarcinoma		MSI	5.65042	6.16466	6.20662	5.93306	5.82661	5.7971	5.90192	5.87749	5.96291	5.84829	5.56322	5.83942	5.23911	5.40098	5.70986	6.11882	5.76851	5.93377	5.5197	5.57061	5.99356	5.91244	6.11247	6.04823	6.04168	5.66674	5.11244	5.95354	5.85692	6.01203	5.86918	5.6466	6.06604	6.12799	5.86854	5.92473	5.99049	6.33301	5.69273	5.95585	5.70504	6.00105	6.15163	6.20865
ACH-000007	LS513	Colorectal	Colorectal Adenocarcinoma			5.6376	5.60662	5.40124	5.7402	5.92697	5.33902	6.09935	5.88739	5.62517	5.94457	5.78018	5.66541	5.06194	5.91138	5.49642	6.01322	6.10387	6.0431	6.29208	5.80652	5.8575	5.85263	5.66989	5.67842	5.43869	6.11983	5.327	5.66003	5.56556	5.36133	5.88761	5.75289	5.64154	5.79736	5.76077	5.88398	5.60561	5.67976	6.00204	6.00096	5.8583	5.77963	5.57892	5.86074
ACH-000438	LU65	Lung	NSCLC	NSCLC Large Cell		5.74166	5.99578	6.24382	5.21809	5.7214	6.21701	5.97963	5.67406	6.2115	5.78412	5.78632	6.31205	5.49866	7.04172	5.80584	5.9658	5.81564	5.65589	4.82623	6.13074	5.74192	6.21004	6.26697	6.13866	6.24753	5.22878	5.85685	6.17911	6.0325	5.1553	4.99552	6.21097	5.80496	6.07499	6.14355	5.5859	6.37383	5.52251	5.03025	5.68723	5.67965	6.10278	6.56484	6.03674
ACH-000444	LU99	Lung	NSCLC	NSCLC Large Cell		6.02557	6.25153	6.67494	6.00791	5.74988	5.80763	5.95414	5.85933	6.0096	5.90817	6.01463	5.79071	6.06311	5.43634	5.84135	6.65319	5.8802	5.91929	5.73205	6.06683	5.92543	6.32258	5.92663	5.93557	5.59347	6.0895	4.93186	5.5713	5.57187	6.04539	5.58301	6.08186	5.45424	6.3729	5.9647	5.70992	5.6521	6.17547	5.90464	5.97311	5.51533	5.75812	5.99513	5.9098
ACH-000390	LUDLU1	Lung	NSCLC	NSCLC Squamous		5.8222	6.12842	5.40681	5.65214	5.88558	6.12897	6.07991	5.7638	5.4507	5.81242	5.99236	6.14321	5.45129	5.25017	6.03441	5.99948	5.90584	5.85757	5.81966	5.83352	5.93002	6.28935	6.13052	5.87295	5.94513	5.78302	5.67604	5.78445	6.17596	5.98268	5.90208	5.84909	5.98632	6.30735	5.83816	5.21985	5.90749	6.28032	5.83943	5.97365	5.75558	5.89655	5.48672	5.81862
ACH-000787	LXF289	Lung	NSCLC	NSCLC Adenocarcinoma		5.92531	5.42082	6.1897	5.9673	6.0773	5.43289	5.87202	5.96	5.38893	5.91428	6.05199	5.5413	6.31782	5.64396	5.40231	5.63257	5.80653	5.90165	5.79216	5.87574	5.98542	6.17084	6.15514	5.28428	5.93837	6.02728	6.88594	6.28632	5.78569	6.01288	6.04197	5.8665	6.0117	6.44422	5.70426	5.4899	5.43177	5.51345	6.05032	6.02322	5.87236	6.19675	5.30507	5.57172
ACH-000152	M059K	Central Nervous System	Glioma	Glioblastoma		6.40324	5.98238	6.55523	6.06611	6.12072	5.84939	5.63217	6.02006	5.74512	6.09107	6.20754	5.78993	6.12122	5.93354	5.67767	6.34077	5.98778	6.03177	6.00921	6.06259	5.92513	5.97243	5.98229	5.70588	6.26467	5.92073	6.56484	6.13691	5.13185	5.9381	6.18352	6.02667	5.83083	5.95231	6.0458	5.7831	5.93981	6.19204	5.78857	5.88811	6.13479	6.42819	5.42007	6.08283
ACH-000602	M07E	Blood	AML	M7		5.62463	5.97823	6.16447	5.82301	6.08486	5.67228	5.68038	5.7609	6.77312	6.16636	6.27967	6.8351	5.83499	6.59592	6.2663	5.74121	6.08772	6.04046	5.08949	5.9966	5.54808	5.88371	5.88398	6.69671	6.36336	4.9426	6.48962	6.86772	5.60603	5.61806	5.01556	5.96911	5.97187	5.81921	6.08464	6.22516	6.43346	5.63439	5.20755	5.60829	5.67701	5.69437	6.7337	6.08096
ACH-000477	MALME3M	Skin	Melanoma			5.68029	4.94094	5.34874	6.3254	5.62386	5.79155	5.8193	5.48643	5.63592	5.5289	5.41391	5.33766	5.21201	5.77412	5.10052	5.76302	5.8347	5.88404	6.08518	5.74579	5.63378	5.3863	5.23801	5.39914	6.36706	5.97729	6.67813	6.28853	5.89621	5.76904	5.80171	5.64578	5.55904	5.36342	5.56097	5.85842	5.20376	5.50532	5.88042	5.91308	5.81061	5.89844	5.53943	5.42321
ACH-000583	MC116	Lymphocyte	Non Hodgkin Lymphoma	B-cell		5.77719	5.67529	6.82523	5.98466	5.57034	6.01641	5.7128	5.53478	7.07786	5.69451	5.44388	7.38128	5.67478	6.95417	5.8983	5.26995	5.74988	5.66764	5.44161	5.71995	5.62365	5.39999	5.41017	6.84618	6.12401	5.49036	6.43362	6.42205	5.23618	5.70192	4.58358	5.73525	5.69156	5.81304	5.99214	5.89914	5.68761	5.52119	5.59199	5.83598	5.07197	6.18128	7.1815	6.05191
ACH-000796	MCAS	Ovary	Ovary Adenocarcinoma	Mucinous		6.25299	6.29489	5.792	5.60564	5.94521	5.88311	5.91148	6.04577	5.92444	6.03641	5.91501	6.17888	4.93302	5.72707	5.34345	6.63135	5.75641	6.12027	5.70178	6.21619	6.01666	5.85749	5.90534	5.80042	5.83799	5.72498	6.163	5.87311	5.84984	6.24367	6.19579	6.17803	6.15722	5.86243	5.79266	5.58578	6.02586	6.6864	5.98408	5.88411	6.183	5.61223	5.94053	6.0745
ACH-000019	MCF7	Breast	Breast Carcinoma	ERpos HER2neg	Luminal	5.80083	5.83718	5.86009	6.1057	5.80035	5.75378	5.78395	6.16064	5.91706	5.86988	5.91683	5.95931	6.8672	6.91473	6.13361	5.59507	5.81142	5.64099	5.78559	6.08782	5.9227	6.03991	6.03977	6.07347	6.90499	5.95956	6.05186	6.24033	5.57057	5.86054	5.89211	6.06135	5.88676	5.81608	5.84442	5.76561	6.01281	5.88398	5.86492	5.91513	5.76481	5.95862	6.08313	5.79698
ACH-000044	MDAMB134VI	Breast	Breast Ductal Carcinoma	ERpos HER2neg	Luminal	6.08576	5.95029	5.05168	5.59888	5.58793	5.69412	6.22592	5.56927	6.00975	5.676	5.6663	6.35135	6.48697	5.54331	6.79715	5.37231	5.88398	6.14275	5.22538	5.62112	5.3	5.17695	5.395	5.76986	6.46864	5.55948	5.92382	5.6385	6.23477	4.98255	5.1883	5.58978	5.25536	5.67168	6.24671	5.97689	6.09307	5.13853	5.41524	5.42061	5.62528	5.87003	5.90014	5.0664
ACH-000621	MDAMB157	Breast	Breast Ductal Carcinoma	ERneg HER2neg	Basal B	5.9738	5.81002	6.59923	5.45445	5.88591	5.65096	5.9189	5.57786	5.75713	5.68975	5.70825	6.02961	6.27237	6.23381	5.79039	5.82716	5.6448	5.59566	5.97087	5.98257	5.81028	5.29595	5.4098	5.55224	5.64378	5.69836	5.81958	5.84538	5.57809	5.54456	6.42482	5.94378	5.38071	5.52324	5.86311	5.29568	5.73603	5.5569	5.87098	5.88617	6.10915	6.02517	5.87008	5.63201
ACH-000759	MDAMB175VII	Breast	Breast Ductal Carcinoma	ERpos HER2neg	HER2 Amp	5.61321	5.8748	5.9624	6.25806	5.72986	5.43228	5.94342	5.76737	5.68065	5.75969	5.58678	5.872	5.96516	6.33486	5.6916	5.53774	6.01384	5.6501	6.02316	5.61919	5.97436	5.84299	5.23933	6.1277	6.29102	6.12533	6.57374	6.22307	5.24702	5.80265	5.61015	5.65606	5.69666	6.48119	5.59209	5.42948	6.22913	5.91994	5.8752	5.9252	5.87635	6.31379	6.32585	5.56297
ACH-000768	MDAMB231	Breast	Breast Carcinoma	ERneg HER2neg	Basal B	5.67125	6.03898	5.95604	6.05493	5.78854	5.87366	5.92501	5.87802	5.44957	5.84779	5.89983	5.66196	5.03575	5.29198	5.86755	6.31074	5.74313	5.88867	5.9877	5.85639	6.05688	5.77477	5.88398	5.29933	6.15515	6.0696	5.53876	5.77801	5.49578	5.94193	5.92603	5.85092	6.04498	5.44931	5.95353	5.93119	6.03716	5.9104	5.88822	5.8898	5.91969	5.39883	5.40395	5.93559
ACH-000934	MDAMB361	Breast	Breast Carcinoma	ERpos HER2pos	HER2 Amp	5.91745	5.1693	5.86774	6.16841	5.65659	6.4376	5.83795	5.32396	5.50865	5.76717	5.7179	5.67429	5.32612	6.53185	5.80022	5.46115	5.75544	5.73987	5.97433	5.46085	5.90647	5.3478	5.41814	5.67192	5.94175	6.15575	6.71874	6.14437	5.51788	5.63059	7.98212	5.31269	5.50434	5.41188	5.89093	6.02697	5.4161	5.51928	5.90173	6.02268	7.25687	6.19081	5.48299	5.23366
ACH-000876	MDAMB415	Breast	Breast Carcinoma	ERpos HER2neg	HER2 Amp	5.77391	6.01454	6.36966	6.46987	5.93294	5.82597	5.80013	5.85373	6.13234	5.95378	5.96448	5.9144	5.13306	5.24713	5.80703	6.03624	5.96891	5.99014	5.89734	5.65321	5.92976	6.36078	5.77108	6.14112	6.12025	6.17921	6.53754	6.04186	5.39651	6.01756	5.81161	5.688	5.93455	6.1435	5.68383	5.43987	6.23218	6.11929	5.97948	6.26462	5.90463	5.73492	5.87247	5.52383
ACH-000884	MDAMB435S	Skin	Melanoma	Amelanotic		5.81508	6.03878	5.76958	6.18461	5.78648	5.47639	5.71059	6.20058	5.37845	5.87522	5.96587	5.53504	6.05084	5.6588	5.77735	6.1924	5.72529	5.84953	5.8843	5.82188	5.84475	5.95973	5.8443	5.5044	6.24001	5.94525	6.61222	5.68354	5.32177	5.93245	5.86017	5.84168	5.90853	5.67521	5.91534	5.7351	5.93943	6.04304	5.81826	5.86166	5.75411	5.76386	5.54508	6.01684
ACH-000910	MDAMB453	Breast	Breast Carcinoma	ERneg HER2neg	HER2 Amp	5.6738	5.98304	6.53345	6.08176	5.93359	5.44658	5.91842	5.9224	5.98827	5.89686	5.98314	5.98553	6.99855	6.32043	5.88402	5.79884	6.0927	6.23951	6.04309	5.90625	5.58944	6.19901	6.06907	5.9745	5.58796	5.932	5.69623	5.55122	5.83911	5.46207	5.65536	5.84384	5.59197	5.97917	5.86568	6.20677	6.33092	6.07815	5.7394	5.88513	5.6699	5.87523	6.10274	5.75267
ACH-000849	MDAMB468	Breast	Breast Carcinoma	ERneg HER2neg	Basal A	5.63268	6.00474	6.0225	5.88037	5.72331	5.64582	5.83852	6.04944	5.69568	5.79031	5.8287	5.61359	5.87842	5.542	5.90589	6.20676	6.0127	6.20692	6.11535	5.89647	5.59459	5.95692	5.79738	5.76332	5.52829	5.76511	6.25787	5.72645	6.03044	5.77776	6.11122	5.94563	5.60901	6.00292	6.02851	6.22302	5.7679	6.05414	5.94662	6.01466	6.3809	5.87006	5.83019	5.94094
ACH-000952	MDAPCA2B	Prostate	Prostate Adenocarcinoma			5.33162	5.68783	5.83563	6.09421	6.03289	6.00664	5.46048	6.00391	6.2745	6.78877	6.02096	6.06937	5.88983	5.95371	5.98623	5.05997	5.7145	5.4967	5.1859	5.87849	5.7932	5.75729	5.91577	6.3485	5.94771	5.29254	6.58048	6.07851	5.50489	5.20723	5.08388	5.95998	5.61237	6.16866	5.90004	5.32072	5.94142	4.91729	5.36846	5.20759	5.08993	5.87079	6.26625	5.34589
ACH-000935	MDST8	Colorectal	Colorectal Adenocarcinoma			6.13494	6.22911	5.63722	6.11908	6.04027	6.61355	5.49926	6.87606	5.70516	6.08339	6.09265	5.76716	6.36923	5.57999	5.71518	6.31497	6.10011	6.18806	6.06693	5.9917	6.1072	5.86582	5.90231	5.8134	6.21396	6.0779	4.52784	5.87234	5.58984	6.0044	6.16013	5.9764	6.06653	5.88981	5.69642	5.88103	6.30288	6.74245	5.85824	5.89255	6.12518	5.66504	5.83226	5.88398
ACH-000439	ME1	Blood	AML	M4		6.05069	5.43159	7.00015	5.84331	5.57472	6.25925	6.0729	5.62228	5.95934	5.55767	5.61977	6.04661	6.16668	6.52319	6.29741	5.31394	5.83883	5.38307	5.69331	5.65341	5.66761	5.37661	5.74247	6.03637	6.00428	5.8609	6.08491	6.06467	6.29129	5.73834	5.13434	5.49481	5.97738	5.69873	6.37654	6.44278	5.40823	5.07209	5.59467	6.00071	5.55449	6.40984	6.00146	5.63634
ACH-000405	MEC1	Blood	CLL	B-cell		5.60482	5.64754	5.98063	6.162	5.69767	6.00012	5.75568	5.93459	6.61847	5.62183	5.65958	6.53617	5.83299	6.7579	5.86998	6.25869	6.31259	6.27442	5.63212	5.9897	5.44337	6.08063	5.99146	6.47462	5.83397	5.09954	5.41307	5.78629	5.14618	6.08717	5.6525	6.07591	6.18861	5.805	6.13784	6.08801	5.82496	6.11444	5.50273	6.14701	5.57589	6.61453	6.67216	6.24592
ACH-000072	MEG01	Blood	CML			5.49846	5.65301	6.4623	5.92104	5.78324	6.29506	5.51738	5.83203	6.95121	5.95113	6.00112	6.85264	5.62699	6.47973	6.20598	5.52304	5.61263	6.05042	5.09275	5.97122	5.44306	6.09864	6.07369	6.7891	5.70504	4.7782	6.66646	6.0095	5.77485	5.49156	4.99752	6.0338	6.10736	5.78136	5.98555	5.85964	5.89191	5.50012	5.01027	5.44817	5.39726	5.91485	6.9806	5.85229
ACH-000450	MELHO	Skin	Melanoma			5.8654	6.10014	5.9618	6.09253	5.97233	5.60886	5.82229	5.84083	5.77775	5.93921	5.92752	5.78542	5.36347	6.21161	5.73778	6.1484	5.99573	5.99781	5.78642	5.99724	5.70378	6.28729	6.0508	5.74629	6.18501	6.00061	5.13716	6.05282	5.89094	6.14026	6.16563	6.00158	5.93085	6.04022	5.783	6.31576	6.12754	6.07596	5.92324	5.81581	6.12737	5.70636	5.68647	6.11876
ACH-000881	MELJUSO	Skin	Melanoma			5.7702	5.92015	5.22235	6.2654	5.88398	5.74201	6.25757	5.90762	5.82413	6.02307	6.07925	5.89265	5.56298	5.92455	6.21374	6.29184	6.07098	6.03798	6.03522	5.87309	5.82507	6.07378	6.16743	6.13201	6.11238	5.84035	5.50727	5.79733	6.2398	5.77999	6.4272	5.8047	5.89787	6.06403	6.07351	6.28066	5.98923	6.06537	5.69247	5.71973	6.06885	5.8133	5.80449	5.92581
ACH-000449	MESSA	Soft Tissue	Uterine Sarcoma			6.59604	6.40286	6.53427	6.23572	6.15916	6.05264	5.79194	6.49516	6.17644	6.20179	6.31311	6.49641	6.48921	5.54515	6.2258	6.88098	6.29297	6.24555	5.73541	5.92136	5.82452	6.52509	6.40981	6.77624	6.15883	5.68706	5.36068	5.65483	5.70818	5.98336	5.75023	5.8715	6.03286	6.61709	5.79886	5.93635	6.46706	6.13049	5.7492	5.57132	5.86868	6.08144	6.36911	6.31554
ACH-000987	MEWO	Skin	Melanoma			7.09694	5.98565	5.61578	5.61415	6.25172	6.48909	5.75809	6.03423	5.93227	6.13494	6.11696	5.99623	6.22064	6.51535	6.08358	5.70918	5.9503	5.96593	5.282	6.00195	5.64217	6.12732	6.02967	6.21569	6.80282	5.99048	5.15238	6.09826	5.94577	5.80052	5.82432	6.01488	6.09089	6.05512	5.62031	6.02305	6.03647	5.72415	5.88282	5.87283	5.6832	5.60816	5.93894	5.95002
ACH-000192	MFE280	Uterus	Endometrial Adenocarcinoma			5.36476	6.07436	6.07863	5.48778	6.17954	6.05815	5.62693	6.11244	6.15008	6.10973	6.11463	6.0739	6.25208	6.88944	6.03155	5.61408	5.4787	5.05786	5.30963	5.88398	5.93933	5.99067	5.82436	6.26567	6.8678	6.234	5.93514	6.41252	5.8145	5.81776	5.97789	5.85742	5.8495	6.40153	5.71405	5.78903	6.25815	5.39489	6.08857	6.09154	5.72831	6.91235	5.94901	5.62647
ACH-000879	MFE296	Uterus	Endometrial Adenocarcinoma			5.91504	6.37421	6.62588	5.71409	6.04999	6.37566	5.63358	6.41572	5.9571	5.90619	5.94025	6.0302	6.30796	5.42159	6.38658	6.44941	5.98784	5.89207	5.75198	6.20106	5.84118	5.79364	5.91838	5.73323	5.8868	5.60113	5.16569	5.56065	6.01998	5.89153	6.03952	6.14944	5.82359	5.45085	5.82583	5.55743	6.38017	6.49465	5.80447	5.91109	5.93627	6.33831	5.88637	6.11235
ACH-000988	MFE319	Uterus	Endometrial Adenocarcinoma			6.14557	6.10234	5.6861	5.6571	6.15975	6.19761	5.90952	5.9744	5.94216	6.09909	6.17906	5.87082	6.41623	6.19772	5.58866	5.8124	6.17068	5.9868	5.78161	5.77296	5.90783	6.00938	5.85106	5.94444	5.61841	6.24335	6.06274	5.86634	5.95347	6.00606	5.85108	5.80965	5.84667	6.05411	5.81046	6.19463	6.10556	5.93513	6.09719	6.06556	5.72192	5.82957	6.03861	6.38933
ACH-000359	MG63	Bone	Osteosarcoma			6.45293	5.85951	5.4245	5.59173	6.08405	6.1865	5.72935	5.94332	5.61893	6.07222	6.05596	5.49001	6.78621	5.85964	5.48227	5.72728	6.17575	6.15525	5.75897	5.91074	5.82551	5.71422	5.61101	5.66388	6.30404	6.1366	5.67017	6.30884	6.04855	5.79694	6.00524	5.91125	5.71717	6.13479	5.75625	6.0426	5.57023	5.98323	5.97966	5.99603	5.76598	5.54017	5.72529	5.8923
ACH-000020	MHHCALL2	Blood	ALL	B-cell		5.90511	5.8596	5.33692	6.46776	5.2213	6.56005	6.0993	5.60066	5.5456	5.58581	5.50454	5.96261	5.86678	5.49563	6.51215	5.65157	6.21217	5.60363	5.59258	5.8927	5.83202	5.18776	5.26968	5.66683	6.49509	5.67108	5.52177	5.97616	6.38671	5.59836	5.04965	5.09118	5.50943	5.40648	6.35931	5.27487	5.99051	5.44093	5.60125	6.35871	5.43053	6.15313	5.34182	5.1036
ACH-000032	MHHCALL3	Blood	ALL	B-cell		6.17233	5.76632	6.15506	6.24179	5.55785	6.36727	6.10837	5.9154	6.21742	5.34207	5.24792	5.85466	6.70311	6.42873	5.85455	6.00063	5.82152	5.91174	5.67736	6.12438	5.93219	5.63966	5.62109	5.87345	6.46789	5.55464	6.53054	6.0874	5.70956	5.76736	5.14367	5.80231	5.29245	6.0419	6.45673	5.0202	5.97182	5.70423	5.75462	5.90313	5.82634	6.29066	6.06512	5.64166
ACH-000156	MHHCALL4	Blood	ALL	B-cell		6.07316	5.53779	6.35041	6.1713	5.66344	5.4127	6.16565	5.87863	6.09972	5.63461	5.82068	5.98778	5.6178	5.34369	6.23452	5.92504	6.81194	5.96678	5.44688	6.02134	5.82602	5.59795	5.46873	6.0249	6.17172	5.40929	6.88083	5.85679	6.47264	5.85474	5.00725	5.97344	5.70075	5.88398	6.38532	5.46188	5.74473	5.73499	5.60832	5.47329	5.62807	6.2568	6.09285	6.00417
ACH-000391	MHHES1	Bone	Ewing Sarcoma		EWS_FLI	5.73466	6.02221	7.11005	5.17972	5.81529	6.72936	5.77462	5.91447	6.21797	5.71104	5.74026	6.85517	6.87549	6.46592	6.75498	6.17289	5.86783	5.71782	5.30246	5.69468	5.46332	6.12689	5.96804	7.08154	6.55966	5.82288	5.41154	5.81325	5.99799	6.0316	6.05796	5.69639	5.87004	6.20627	5.54364	6.10721	5.91673	6.32141	5.90393	5.67862	5.73363	5.87661	5.96623	6.12376
ACH-000078	MHHNB11	Peripheral Nervous System	Neuroblastoma		MYCN Amp	5.79648	5.84191	6.03658	6.68965	5.49108	6.12824	5.94276	5.84302	6.21604	5.24373	5.45763	5.95959	6.41467	7.07095	6.1657	5.97335	5.82186	5.55781	5.24173	6.07238	5.68215	5.28732	5.56946	6.03926	6.00611	5.16418	5.87723	6.16485	5.33081	5.38713	5.67725	6.02975	5.77407	5.39284	6.06786	6.44697	6.21691	5.87696	5.12914	5.53984	5.44182	5.93416	6.11134	5.54309
ACH-000601	MIAPACA2	Pancreas	Exocrine	Exocrine Adenocarcinoma		5.83959	6.27072	6.30562	5.44886	6.11642	6.12662	5.56039	5.65611	6.05488	6.02003	6.20057	6.02759	6.7001	6.65519	6.29725	5.89759	6.43975	6.37007	5.88147	5.88398	6.07292	6.29038	6.08878	6.47511	6.30838	5.73387	6.16438	5.86904	5.58886	6.22568	5.86449	5.95008	6.38833	6.26844	5.45348	5.98689	6.3601	6.17022	5.71767	5.82471	5.78896	5.5013	5.95128	5.9696
ACH-000220	MINO	Lymphocyte	Non Hodgkin Lymphoma	B-cell Mantle Cell		5.3418	5.6267	6.06432	6.25032	5.29724	6.69055	6.14292	5.80191	6.51498	5.29057	5.37433	6.02368	5.38584	6.14812	5.91093	5.79858	5.82598	5.2864	5.64572	6.19698	5.5109	5.94798	5.75319	6.04166	6.14704	5.3722	6.644	6.31659	6.57235	5.77794	5.08818	6.13182	5.88398	6.03175	6.1262	5.47624	5.81443	5.56866	5.59188	6.09747	5.75142	6.29803	6.54994	5.65776
ACH-000077	MJ	Lymphocyte	Non Hodgkin Lymphoma	T-cell Cutaneous		5.45894	6.06938	6.87727	6.06875	5.5054	5.93371	5.98428	6.04072	6.68379	5.539	5.45724	6.40073	6.04125	5.79359	6.18094	6.39511	5.82538	5.82346	5.7833	6.08879	5.72027	5.55653	5.46116	6.47111	5.98407	5.49031	6.58828	6.6248	5.68869	5.79239	5.32566	6.06168	5.78098	5.26515	5.94939	5.53121	6.38036	6.12661	5.70799	5.66698	5.61562	5.88398	6.56857	5.72183
ACH-000351	MKN1	Gastric	Gastric Adenocarcinoma			5.77178	6.14598	6.55367	5.54342	6.44675	5.6613	5.8219	6.12428	5.81561	6.4447	6.28462	5.78881	5.57891	5.7428	5.23409	6.00943	6.23322	6.22469	5.92033	6.04382	6.22205	6.33454	6.22468	5.83188	5.25371	5.95897	4.51584	5.67848	6.68726	5.92303	7.89399	6.09009	6.05593	6.20823	5.77865	5.82333	6.08318	6.00698	5.93381	5.86107	7.20632	6.25053	5.73246	6.14155
ACH-000356	MKN45	Gastric	Gastric Adenocarcinoma	Diffuse Gastric		5.45966	5.9932	5.02431	5.62508	5.77643	6.40322	5.65731	5.75783	5.76649	6.05661	5.73602	5.93773	6.53754	5.19097	5.75929	5.95085	6.22353	6.24628	5.59925	5.46417	6.14042	5.41305	5.56495	5.66349	5.77681	5.82746	4.76587	5.58146	5.81112	5.99473	5.88925	5.49784	5.93149	6.42181	5.41595	5.57467	5.1839	5.94739	5.90569	5.6005	5.57485	5.90512	5.85677	6.12232
ACH-000678	MKN7	Gastric	Gastric Adenocarcinoma	Tubular		5.88398	6.02837	5.82155	5.53631	6.05397	5.1705	6.15799	6.10123	5.69478	6.00201	5.96485	5.86611	5.21104	5.66874	5.56534	5.65697	6.21959	6.21603	5.7233	6.01354	5.95992	6.08472	5.86385	5.81785	5.50135	6.13616	5.09035	5.50196	6.25421	6.15929	5.8931	6.00025	5.94767	6.26998	5.83815	5.97349	5.99823	6.67001	6.01098	5.98857	5.77329	6.4205	5.77682	6.10369
ACH-000758	MKN74	Gastric	Gastric Adenocarcinoma			5.61731	5.84489	5.7835	5.92108	6.00089	5.46514	5.86642	5.89487	5.7645	5.94586	5.90491	5.88776	5.10703	5.80473	5.53591	5.51989	6.01398	6.03525	5.93872	5.79792	5.80445	6.2706	6.25539	6.07807	5.7661	6.01791	5.36184	5.69009	5.66246	5.81611	7.88362	5.86554	5.92588	6.1327	5.69228	6.0948	5.92142	5.6859	5.82338	5.80038	7.18547	6.16714	5.87995	5.77954
ACH-000058	ML1	Thyroid	Thyroid Carcinoma	Follicular		5.80666	5.43679	5.38306	6.13233	5.76667	5.66865	5.7135	5.9595	5.49789	5.8477	5.80904	5.44301	5.62977	6.46483	5.69725	5.50491	5.67383	5.80728	6.02921	5.7426	5.86123	5.88782	5.69198	5.48725	6.29938	6.14389	6.43716	5.98162	6.80046	5.76644	6.01164	5.7713	5.71795	5.56974	5.70855	5.78538	5.36396	5.50649	5.91256	5.93137	6.09548	5.75571	5.63909	5.88154
ACH-000763	MM1S	Plasma Cell	Multiple Myeloma			5.90943	5.88705	6.45882	5.91307	5.53767	6.3437	5.91292	5.67046	7.11089	5.51671	5.63902	6.86771	5.37548	6.9867	6.06785	5.38181	5.73833	5.83492	5.1779	6.07683	5.06867	5.49989	5.72402	7.02661	5.82062	4.99308	6.19415	6.13776	6.30625	5.14418	5.34135	6.0607	5.92768	5.73107	6.15255	5.24041	6.30453	5.11643	5.74326	5.63497	5.5574	5.84172	7.06416	5.75951
ACH-000362	MOLM13	Blood	AML			6.05092	6.04783	6.72317	6.26843	6.01549	6.25888	6.10461	6.02097	6.65765	6.22143	6.38431	6.40127	5.93093	5.07479	6.05288	5.8449	6.22921	6.09053	5.17808	6.2776	6.56262	6.02079	5.97832	6.6146	5.76222	5.80137	4.92773	5.4173	5.67488	5.84771	4.55839	6.28884	5.94023	6.62349	5.91803	6.27975	5.90494	5.56112	5.5906	5.76709	5.15469	5.77982	6.6966	6.16354
ACH-000369	MOLM16	Blood	AML			6.17421	5.63448	6.46005	6.17284	5.56358	6.69566	6.13474	5.64874	6.82894	5.57502	5.72204	6.33667	7.0673	7.03635	5.74567	5.44124	5.99532	5.46425	5.6095	5.99055	5.78737	5.87012	5.90913	6.44125	6.48717	6.03815	6.80808	6.55159	6.35362	5.67655	5.06324	6.00349	5.79186	6.03688	6.43006	6.79814	5.73304	5.12401	5.67913	5.94125	5.79259	6.40289	6.62711	5.63272
ACH-000321	MOLM6	Blood	CML	Blast Crisis		5.87178	5.32898	7.44217	6.40683	5.83266	5.76417	6.18515	5.83674	5.77157	5.87495	5.7885	5.96228	6.01426	6.40192	5.84765	5.98938	5.98526	5.82092	5.72307	5.69837	5.84927	5.27466	5.56204	5.99077	6.11334	6.21862	6.35698	6.00445	5.8208	5.96019	5.32152	5.72804	5.74131	5.66376	6.50263	6.34153	5.86212	5.42589	5.90096	5.82237	5.56367	6.22477	5.75071	5.78914
ACH-000453	MOLP2	Plasma Cell	Multiple Myeloma			5.94316	5.68799	6.00916	6.57225	5.77541	5.25056	6.20847	5.85022	6.4901	5.72071	5.72071	6.30518	5.20833	5.73801	6.41029	5.65112	5.88828	5.86893	5.60721	5.86269	5.5197	5.63327	5.58463	6.23885	6.29851	6.06277	5.8846	6.19769	5.7123	5.91574	5.20817	5.88398	6.39284	5.9178	6.42524	5.48742	6.35444	5.58523	5.70778	5.79586	5.49672	6.35286	6.23683	5.5945
ACH-000745	MOLP8	Plasma Cell	Multiple Myeloma			5.62199	5.70499	5.6476	6.28461	5.6495	5.76266	6.12482	5.70253	6.24895	5.47136	5.56621	6.28783	6.19346	6.32609	6.24292	5.59958	6.05194	5.5761	5.45721	6.03061	5.81024	5.51716	5.52082	6.45295	6.25194	5.35254	6.16346	5.76357	5.373	5.40447	5.22285	5.87015	5.67896	5.43405	6.32385	5.92386	5.793	5.58675	5.51048	5.58655	5.4693	6.17159	6.26891	5.63981
ACH-000795	MOLT13	Blood	ALL	T-cell		6.44872	6.15461	5.94405	5.50582	5.53444	6.6529	6.52899	5.67044	5.71988	5.30739	5.32862	6.50214	6.98719	5.98846	6.45506	5.73992	5.53405	4.89125	5.60414	5.70852	5.19054	5.49962	5.4337	5.98139	6.33375	5.48181	6.08351	6.22944	6.5833	5.01806	5.58673	5.43489	5.39917	5.83855	6.49465	4.95333	6.27995	6.06873	5.73973	5.76715	5.94823	6.47272	5.65229	5.61576
ACH-000918	MOLT16	Blood	ALL	T-cell		5.81789	5.26872	7.28098	6.04754	5.91387	6.1194	5.88736	5.76104	7.09441	5.88398	5.85213	6.95531	6.03139	6.81198	6.47916	5.77631	5.66605	5.4996	5.30229	6.0093	5.40088	6.05402	5.95821	6.81938	5.44176	5.27159	6.57325	6.02333	5.83578	5.75344	5.10014	6.02406	5.90164	5.79038	6.08971	5.41779	5.2045	5.56663	5.50942	5.71052	5.38908	5.54681	7.09123	5.89815
ACH-000964	MOLT3	Blood	ALL	T-cell		6.03423	5.52503	7.38861	6.08723	5.3403	6.23791	5.93859	5.64758	7.03841	5.23952	5.32411	6.86395	6.04424	6.52704	6.22255	5.77909	5.69434	5.58535	4.70969	6.02336	5.76222	5.05533	5.67582	6.56955	6.33527	5.0202	6.85977	6.38058	6.33291	5.41905	5.41621	6.06313	5.65722	5.01143	6.5072	5.142	5.03334	5.68325	4.56493	5.34509	5.36498	6.20729	7.05498	5.65483
ACH-001129	MONOMAC1	Blood	AML			5.88323	5.421	5.56422	6.01573	6.01271	5.79114	6.16521	5.46568	6.49211	6.08758	5.69305	6.12745	5.9293	6.09135	5.51747	5.37975	5.84726	5.61252	5.64736	5.55205	6.7015	6.02297	5.83627	6.18234	6.18444	5.76673	5.21548	6.01453	6.08391	5.50685	5.33261	5.5703	5.77042	6.08648	6.27639	5.92699	5.55886	5.04317	5.58001	5.78394	6.15339	5.73328	6.26325	5.64805
ACH-000006	MONOMAC6	Blood	AML	M5		5.60386	5.27	6.53015	5.88172	5.5819	6.21607	5.78389	5.58526	6.11701	5.68449	5.52224	5.90121	5.5831	5.19798	6.146	5.87322	5.74342	5.93422	5.33884	5.95594	6.41292	5.73679	5.7601	5.65348	5.74632	5.78828	5.35327	5.55332	6.20165	5.88159	5.17976	5.95518	5.85137	5.67631	6.13388	6.00654	5.51175	5.40229	5.50084	5.52382	5.89806	5.77448	6.22018	5.8841
ACH-000851	MORCPR	Lung	NSCLC	NSCLC Adenocarcinoma		5.91397	5.93142	6.13398	5.72264	6.17056	5.8593	6.01538	5.97583	6.05275	6.2314	5.94706	5.95327	5.9121	5.38164	5.80064	5.89281	5.84188	6.14608	5.44864	5.8822	5.61149	6.35274	6.45261	6.08687	5.4566	5.95241	6.11427	5.67081	6.27499	6.03547	6.34477	5.93314	6.12549	6.86199	5.6668	6.11215	6.01756	5.80098	5.53067	6.04917	5.60381	5.78248	5.97028	6.20344
ACH-001130	MOTN1	Lymphocyte	Lymphoma Unspecified	T-cell		5.83215	5.79304	5.54307	5.94624	5.50721	6.01708	6.25918	5.78039	5.84455	5.40176	5.39181	6.12703	6.53872	5.98792	6.47763	5.98201	6.14796	6.14925	5.80369	6.16046	5.63422	5.84288	5.75096	5.31304	6.03021	5.57879	6.92396	7.06292	5.60835	5.82928	5.37496	5.80484	5.52644	6.20795	6.35085	5.32197	5.95982	6.00196	5.9504	5.69243	5.8707	6.00971	5.18967	5.50537
ACH-000335	MSTO211H	Lung	Mesothelioma			6.21755	6.13435	6.42489	5.71445	5.89041	5.74356	5.75324	6.21689	5.94457	5.81629	6.02615	6.42034	5.45088	5.95882	6.24352	6.2835	6.46675	5.75536	5.88993	5.92335	6.06894	6.27063	6.13687	6.51395	5.85472	5.9873	4.94466	5.57547	6.08679	6.07803	5.91312	5.93861	6.02643	6.14252	5.56928	6.34201	6.18191	6.28774	5.88398	6.01637	6.23027	5.64098	6.07544	6.00801
ACH-000084	MUTZ3	Blood	AML			6.33234	5.81253	5.44633	6.46905	5.50123	6.46995	6.13602	5.47901	5.69421	5.07851	5.50614	5.82447	6.69737	6.26404	6.57579	5.73339	6.11019	5.50334	4.78129	5.3748	5.65215	5.30206	5.39284	5.68297	6.53501	5.31314	6.3675	6.29334	5.94662	5.08871	5.64267	4.89106	5.30455	5.55494	6.53556	5.31243	5.61595	5.6023	5.10045	5.29543	5.95089	6.44258	5.91178	5.28962
ACH-000492	MUTZ5	Blood	ALL	B-cell		5.90623	5.89266	6.14195	6.21569	5.30086	6.29544	6.46524	5.94031	5.63571	5.13822	5.60452	5.94189	6.63145	5.88398	5.84096	5.22337	5.96269	5.63011	5.73093	5.36823	6.01864	5.37564	5.28729	5.89152	6.09255	6.00757	6.38427	6.19873	6.40873	5.68499	5.39522	5.24353	5.51543	6.08369	6.49723	5.75727	5.96777	5.64802	5.78363	5.88477	6.19419	6.44056	5.81579	5.22146
ACH-000045	MV411	Blood	AML			5.8024	5.41642	6.36551	5.89321	5.50992	6.07597	5.80994	5.88844	6.65853	5.48558	5.586	6.64965	5.0119	6.21883	5.44747	5.63507	6.20342	6.13323	5.83544	5.97446	6.7646	5.27727	5.44382	6.22413	5.66356	5.35372	6.80319	5.97375	5.69716	5.62869	5.07828	6.04019	5.56789	5.27288	6.11141	5.77268	5.25124	5.65413	5.27784	5.56073	5.96478	5.95833	6.82328	5.8489
ACH-000462	NALM1	Blood	CML	Blast Crisis		5.62154	5.96064	7.16258	6.19177	5.72862	5.73783	5.523	5.77633	7.17387	5.86719	5.93403	7.4993	4.75579	7.15711	6.59772	5.85401	5.56762	5.33361	4.58341	5.44433	5.0471	5.37307	5.56214	7.39051	5.90107	5.48386	4.77188	5.80432	5.99706	6.11536	4.64357	5.5061	5.98812	6.06141	5.81404	5.90369	6.22971	5.87496	5.76019	5.30262	5.36623	5.87367	7.28516	6.08018
ACH-000938	NALM6	Blood	ALL	B-cell		5.63404	5.4161	6.59675	6.01433	6.19557	6.24067	5.77175	6.25854	7.27523	6.16471	6.28685	7.13348	5.80429	6.68091	6.64175	5.46628	5.28477	5.28336	4.97666	6.21416	5.28854	5.9174	5.94809	7.04498	5.37804	5.025	6.26219	5.8436	5.5209	5.91412	5.09748	6.32427	5.95501	5.86668	5.88398	5.41015	5.4999	5.5473	5.13701	5.96705	5.22958	5.94358	7.34554	5.91114
ACH-000944	NAMALWA	Lymphocyte	Non Hodgkin Lymphoma	B-cell Burkitt		6.08814	5.77754	6.74055	6.18268	5.98524	6.23786	6.28929	6.01471	6.4159	6.00004	6.22758	6.28606	5.98647	5.42192	6.0269	5.60453	5.84985	5.38769	5.20892	5.84326	5.39441	5.55648	5.76274	6.3594	6.22134	5.5759	6.58366	6.40553	6.48843	5.73023	5.18505	5.8382	5.76192	5.88472	6.48297	6.31839	5.7397	5.88823	5.22804	5.52223	5.27752	6.06639	6.28013	5.79556
ACH-000804	NB1	Peripheral Nervous System	Neuroblastoma		MYCN Amp	5.67039	5.8498	6.13176	6.14597	5.7932	5.8567	5.80919	6.37012	6.15881	5.83535	5.76876	5.67828	7.01609	5.3853	5.8208	5.23482	5.40599	5.31092	5.77703	6.32195	5.72328	5.19808	5.34701	5.77833	5.88398	5.98187	6.38364	5.59954	5.69957	6.02686	5.95331	6.27922	5.7328	5.77587	5.84704	6.0153	6.04425	5.88255	5.80295	5.93601	6.03015	5.93444	6.19349	5.94042
ACH-000294	NB4	Blood	AML	M3		5.71023	5.41028	7.04454	6.37341	5.72793	5.71852	5.83287	5.16883	6.70761	5.77417	5.78738	6.76466	5.64249	6.87343	5.81968	5.99961	5.73679	5.55951	5.10001	6.11983	6.40797	5.67203	5.84552	6.68903	5.75442	5.66273	6.42356	5.86834	5.38178	5.64242	5.15862	6.13788	5.84701	5.96346	6.15992	6.85084	5.40954	5.53831	5.06287	5.67706	5.44666	5.92351	6.72635	5.95328
ACH-000110	NCCSTCK140	Gastric	Gastric Adenocarcinoma			5.50433	5.85839	5.38174	5.74406	5.8391	6.18948	5.76525	5.8164	6.04636	5.71764	5.59245	5.81014	5.78981	5.25351	6.00494	5.64582	6.06293	5.981	5.58211	5.9358	5.88398	5.94609	5.94618	6.01048	5.9031	4.92533	6.23107	5.95249	5.43866	5.55774	5.99537	5.97453	5.86587	5.55828	6.1637	5.54153	6.08755	5.66986	5.35938	5.33583	5.80998	5.32977	5.95794	5.86194
ACH-000866	NCIH1048	Lung	SCLC			5.57908	5.88267	5.84607	5.93215	5.89825	5.87226	5.76259	5.90822	6.16021	6.01609	5.85291	6.05314	7.13766	5.6329	5.78425	5.74758	5.59703	5.51904	5.67884	6.07467	6.02551	6.1973	6.09622	6.09716	5.61809	5.87171	4.96223	5.52722	6.40508	5.9819	5.93898	6.02039	5.9085	6.04034	5.92267	6.03374	5.87101	6.00656	5.70638	5.63028	5.7492	5.72445	6.18155	6.16775
ACH-000514	NCIH1092	Lung	SCLC			6.24713	5.84865	5.27115	6.48485	5.36254	6.22633	6.11121	5.71266	6.37352	5.29653	5.35042	6.34504	6.48125	6.50646	6.16963	5.69318	6.10649	5.66699	5.30017	5.87268	5.65133	5.42226	5.55106	6.152	6.3245	5.38861	7.00823	6.50792	6.36148	5.3129	6.19147	5.795	5.59947	5.90188	6.45778	5.21791	6.09597	5.39915	5.30342	5.45393	6.14822	6.25189	6.18676	5.39341
ACH-000780	NCIH1105	Lung	SCLC			6.33545	5.57167	4.9679	5.36713	5.41549	5.62797	6.18923	5.68595	6.07361	5.10994	5.47704	6.33343	6.66626	5.80674	6.5268	5.74778	6.12679	5.85802	5.24652	5.78199	5.35499	5.40426	5.41643	5.83343	6.23121	5.56406	7.17239	7.01731	6.3891	4.30989	5.47003	5.66205	5.54774	5.79635	6.40089	4.72561	6.23238	5.3122	5.31969	5.26823	5.74644	6.2349	5.97216	5.6043
ACH-000980	NCIH1155	Lung	NSCLC	NSCLC Large Cell		6.38742	6.55781	6.68171	6.19474	6.04621	6.54526	6.04531	6.43845	6.35461	6.19409	6.27028	6.73663	6.94906	5.72005	6.71391	6.50722	6.40638	6.42676	5.97255	6.21208	5.6498	6.48272	6.38918	6.78929	5.53596	5.97636	5.27652	5.54634	5.76803	6.1234	5.30224	6.25018	5.98867	6.54348	5.98699	6.19953	6.5461	6.49914	6.01741	5.89235	5.6833	5.67114	6.62662	6.12316
ACH-000523	NCIH1184	Lung	SCLC			6.18851	4.97526	5.37012	6.73255	5.95582	5.71288	6.37138	5.42954	5.47719	5.90725	6.07779	5.66733	6.14628	6.87179	5.81695	5.11295	5.1425	5.51956	6.25737	5.77721	6.38286	5.15821	5.13606	5.39465	6.60528	6.6467	7.29172	6.60913	6.23737	5.98	6.09382	5.75402	5.17119	5.49112	5.88308	5.74388	5.14216	5.3755	6.15256	6.24952	6.48133	6.38574	5.29216	5.11731
ACH-000510	NCIH1299	Lung	NSCLC	NSCLC Large Cell		6.06208	5.99539	5.89824	5.22277	6.24212	5.75661	5.49161	5.67231	5.7984	6.00372	6.18541	6.11161	6.44075	6.7092	5.86754	5.91332	6.1669	6.09272	5.71533	5.89167	5.82228	5.97126	6.05887	6.19156	7.2136	5.75771	5.27396	6.42551	6.25181	5.9441	5.89726	5.85184	6.11422	5.47749	5.21521	5.87847	5.88398	6.15467	5.68077	5.76684	6.00728	5.6145	5.62682	6.02936
ACH-000921	NCIH1339	Lung	SCLC			5.64251	5.98862	5.25995	5.64277	5.84101	5.77251	5.77775	5.63758	5.44831	5.66273	5.72044	5.97421	5.44369	5.49544	5.96806	6.414	5.88171	5.55097	5.93286	5.61886	5.7713	6.23529	5.98205	5.79838	5.9605	5.90029	6.29914	6.04512	5.42195	5.76909	6.04333	5.67426	5.60491	5.91027	5.66049	5.40159	6.05291	5.95732	6.03424	6.05176	5.95561	5.90941	5.73101	5.37444
ACH-000129	NCIH1341	Lung	SCLC			5.88701	5.6813	6.10162	5.74985	5.49954	6.32299	5.60167	5.59139	7.02966	5.59031	5.58099	6.83225	6.53799	6.64348	5.64221	5.51805	5.71913	5.56541	4.73183	5.87952	6.09093	6.13698	6.27229	6.92374	6.59822	5.19035	5.89068	6.17326	5.60505	5.21727	5.24142	5.87054	6.07017	5.89661	6.14836	6.75334	6.10699	5.76077	5.00446	5.41075	6.12684	5.68222	7.03728	5.83794
ACH-000666	NCIH1355	Lung	NSCLC	NSCLC Adenocarcinoma		5.67584	5.93825	5.82704	5.99101	5.72396	5.81776	5.79951	5.78739	5.99842	5.86731	5.7692	5.60822	6.77861	5.51701	5.77017	5.76093	6.00687	6.02404	6.10302	5.68319	5.69518	6.41939	6.43059	5.97778	5.681	5.91397	6.39921	5.93637	5.5802	5.7244	5.49497	5.67574	5.96941	6.78571	5.85784	6.11529	6.05007	5.48946	5.95159	5.7526	6.21314	6.44774	5.88464	5.77276
ACH-000845	NCIH1373	Lung	NSCLC	NSCLC Adenocarcinoma		5.96594	6.03282	5.49818	5.66789	6.0492	5.82259	5.86961	6.00809	5.57575	5.86647	6.00114	5.75794	5.07505	5.92477	5.94703	6.13304	6.11567	5.86967	6.10093	5.84288	5.80389	6.43974	6.23132	5.79759	5.58358	6.11652	6.63064	5.61502	5.88259	6.09285	7.73513	5.84548	5.90739	6.01488	5.79553	5.89472	5.85191	6.06054	5.91753	6.08614	7.45087	5.73075	5.72194	5.83267
ACH-000737	NCIH1385	Lung	NSCLC	NSCLC Squamous		5.62713	5.80899	4.96957	6.34852	5.12093	6.48376	6.38183	5.69163	5.99033	5.08636	5.08193	5.6284	5.5258	6.27967	6.52568	5.6306	5.40832	5.20222	6.00135	6.15252	5.80197	5.84243	5.58628	5.92669	6.34346	5.72041	6.87364	5.51946	5.89255	5.7048	5.51483	5.29801	5.13891	5.9224	6.43405	5.26832	5.7575	5.39976	5.86466	5.79097	6.02142	6.44832	5.99786	5.15047
ACH-000327	NCIH1395	Lung	NSCLC	NSCLC Adenocarcinoma		6.18054	5.78915	5.85717	5.61095	6.15333	5.74527	5.77467	5.96804	6.03795	6.29009	6.26018	6.00849	5.0582	5.89817	5.81023	6.01598	6.08229	6.2782	5.97869	5.87704	6.00854	5.96925	5.75796	6.04934	6.33559	5.81843	6.89878	5.59162	5.75282	5.61051	5.66004	5.87831	5.87004	6.18425	5.71177	5.84326	5.94281	6.16135	5.74876	5.68232	5.39052	5.6426	6.06736	6.07539
ACH-000852	NCIH1435	Lung	NSCLC	NSCLC Adenocarcinoma		5.71246	5.59797	5.47336	5.98427	5.53429	5.52839	5.97917	5.35815	5.9419	5.88398	5.57283	5.66465	5.59082	5.98569	5.65998	5.89802	5.58733	5.89158	5.77864	5.52159	5.83296	6.11639	6.09107	5.8839	5.98953	5.88258	5.66334	5.82557	5.65226	5.9287	5.98233	5.50185	6.05407	5.82868	5.8954	6.22346	6.00871	6.0579	5.76154	6.44039	5.69795	6.04506	5.84553	5.63283
ACH-000830	NCIH1436	Lung	SCLC			5.1927	5.78766	5.8565	5.96186	5.18454	6.22842	5.97083	5.70845	6.55413	5.48389	5.50784	6.30791	7.10983	5.17647	6.24898	5.72381	5.85133	5.81758	5.07222	5.87776	5.99505	5.51364	5.61063	6.38467	5.75974	5.02481	5.80971	5.89645	6.22099	5.77764	4.69681	5.90727	5.66125	5.85013	6.2382	6.14538	5.84815	5.85023	5.06276	5.69306	5.00149	5.21936	6.40419	5.55526
ACH-000589	NCIH1437	Lung	NSCLC	NSCLC Adenocarcinoma		5.80326	6.28871	6.11472	5.62928	6.02662	5.88398	5.89324	5.87925	5.93005	6.10443	6.036	6.08356	5.94046	5.97473	5.86971	6.15212	5.52384	5.46944	5.32481	5.85625	5.82401	6.28724	6.08027	6.27666	5.6685	5.81351	6.41625	5.39969	5.69588	6.04782	5.71803	5.92308	6.01577	6.43112	5.70239	5.63524	6.09393	6.11614	5.35764	5.71725	5.26273	5.6185	6.00372	5.89059
ACH-000506	NCIH146	Lung	SCLC			5.91392	5.69087	6.45624	5.78571	5.92028	5.97875	5.75964	5.66388	7.46968	5.93318	6.01132	7.13146	6.51977	6.98201	6.49383	6.12467	5.6837	5.63277	4.45323	6.07473	5.53297	5.76936	6.00191	7.09902	6.49113	5.03684	6.25345	6.33455	5.58588	5.48685	4.95216	6.06479	6.05865	5.78177	6.09474	6.2129	5.93417	5.89024	5.11882	5.66658	5.20296	5.90005	7.54365	6.02968
ACH-000892	NCIH1563	Lung	NSCLC	NSCLC Adenocarcinoma		6.05364	5.69238	5.99616	5.74256	6.05356	5.80646	6.0303	6.02284	5.60349	5.8984	5.99973	5.57008	5.50287	6.39004	5.8578	5.90452	5.94523	5.80274	6.31274	5.84019	6.1247	5.7232	5.60919	5.85497	6.15072	6.26418	6.41248	6.01454	6.0822	5.743	6.29446	5.69085	5.79943	5.9028	5.91948	5.74183	5.83105	5.89289	6.54305	6.13024	5.62879	5.86208	5.62913	5.72705
ACH-000869	NCIH1568	Lung	NSCLC	NSCLC Adenocarcinoma		6.00603	5.83758	5.74553	5.92118	5.77164	5.74946	5.73207	5.93897	5.82865	5.62873	5.84405	5.99802	5.14615	6.55478	5.56811	5.7102	6.26092	6.16247	6.01338	5.85673	6.02937	5.79019	5.82947	5.9002	5.95794	5.78184	5.80621	5.9683	6.02278	5.98536	5.97916	5.8945	5.80148	5.29304	5.77137	5.95246	5.80559	6.05027	5.83709	5.89094	6.1478	5.7047	5.75486	5.88504
ACH-000916	NCIH1573	Lung	NSCLC	NSCLC Adenocarcinoma		5.54399	6.1139	6.34349	5.46434	5.91037	5.76148	5.75977	6.15265	5.97205	6.01684	5.90633	6.01494	6.06647	5.74246	5.54469	6.16551	6.17886	6.2575	6.00694	5.92686	6.07992	6.625	6.53453	6.36702	5.72936	5.92548	6.03406	5.45896	5.98583	5.93116	5.80901	5.92942	6.0969	6.89931	5.63607	5.99552	5.96176	5.80135	5.81384	5.8003	6.20524	6.02116	6.09535	6.21298
ACH-000015	NCIH1581	Lung	NSCLC	NSCLC Large Cell		6.06357	5.87275	5.81014	5.39188	5.91923	5.78272	5.52677	6.02035	6.0584	5.81153	5.90994	6.5009	5.78838	5.31155	6.21464	5.51656	6.09271	6.23161	6.13478	5.839	5.74056	5.96652	5.85898	6.72754	5.55341	5.7841	5.2819	5.42832	6.39522	5.54378	5.73342	5.87032	5.77524	5.70799	5.60656	6.04533	6.12443	5.87961	5.75584	5.7353	6.1523	5.78634	6.14712	5.82748
ACH-000179	NCIH1618	Lung	SCLC			5.98462	5.56828	5.39611	6.14603	5.36326	6.34728	5.95208	5.41986	6.01552	5.57536	5.5429	5.81535	6.83286	6.35819	6.36948	6.02023	6.10275	6.2589	5.34887	5.70452	5.59332	5.86106	5.82707	5.71507	6.2634	5.18265	5.96747	6.22707	6.67012	5.25975	6.49725	5.65327	5.67299	5.55687	6.60561	5.19919	5.39165	5.96206	4.9446	5.33058	6.54772	6.34248	5.83412	5.52912
ACH-000744	NCIH1623	Lung	NSCLC	NSCLC Adenocarcinoma		5.91374	5.41473	5.22066	6.40465	5.47053	6.80829	5.95696	5.61689	5.36688	5.60052	5.57488	5.94621	5.40576	6.67925	5.88398	5.27272	5.8096	5.85545	6.11246	5.62148	6.00404	5.45422	5.68013	5.50544	5.87686	6.3202	6.83609	6.14302	5.67804	5.73945	8.10659	5.56604	5.75341	5.66864	5.93315	5.98258	5.47477	5.30693	6.05254	6.10313	7.35864	6.50105	5.36194	5.27808
ACH-000766	NCIH1648	Lung	NSCLC	NSCLC Adenocarcinoma		5.89222	6.09992	5.89483	5.67177	5.95852	6.10305	5.68433	6.06614	5.75607	5.97458	5.8339	5.52612	6.21326	5.22287	5.76969	6.15668	6.06797	6.16458	6.06556	5.87986	6.15785	6.32309	6.29898	5.89321	6.37338	5.8271	5.38929	5.89712	5.75989	5.98106	5.99998	5.885	6.22607	6.46724	5.7328	5.93716	5.69967	6.15739	5.7932	5.75762	6.33027	5.88416	5.78295	5.95245
ACH-000035	NCIH1650	Lung	NSCLC	NSCLC Adenocarcinoma		5.87587	6.14948	5.2882	5.70461	5.71456	5.95243	5.86191	6.26738	5.94368	5.81204	5.78364	5.99879	5.48088	5.91781	5.88103	6.09128	6.10697	5.99435	5.90139	6.148	6.21409	5.66517	5.89153	5.83893	5.46328	5.61173	5.41873	5.99579	5.82419	5.849	6.11185	6.13988	5.76123	5.83123	5.83668	5.81033	5.90039	6.84414	5.92739	5.74457	6.24696	5.76438	5.90606	6.1215
ACH-000893	NCIH1651	Lung	NSCLC	NSCLC Adenocarcinoma		6.65715	5.66562	5.48532	5.67837	5.72979	5.93621	5.91475	6.04843	5.84579	5.56089	5.74158	5.91134	5.91011	5.73469	5.91431	5.86608	5.67477	5.52638	6.25013	5.97735	6.10194	6.38153	5.99094	6.13269	6.05386	6.13363	6.44239	6.1173	6.28821	5.78369	6.13553	5.94033	6.02295	6.00161	5.75347	5.95465	5.3053	5.57627	5.9443	5.92818	6.0842	5.73512	6.05059	6.15072
ACH-000448	NCIH1666	Lung	NSCLC	NSCLC Adenocarcinoma		6.35072	6.2372	5.94211	5.57492	6.41142	5.55525	5.66956	6.23388	5.98272	6.30455	6.38108	5.93747	6.0746	5.75393	5.6707	6.32162	6.02036	5.96966	5.89021	5.86843	6.15359	6.25731	5.92791	6.15549	6.41476	5.92401	5.45762	5.71675	6.27733	6.03108	5.7578	5.82767	6.29538	6.20853	5.61188	6.1013	6.29982	6.14742	5.79163	5.81637	5.45686	5.77194	6.13462	6.19354
ACH-000021	NCIH1693	Lung	NSCLC	NSCLC Adenocarcinoma		5.71975	5.65625	5.18867	5.4437	5.54192	5.81488	5.89651	5.70904	5.79826	5.65324	5.65486	5.92104	5.65109	5.24947	6.16659	5.62388	5.92347	5.93719	6.06041	5.93392	5.81279	5.9894	5.58583	5.76076	5.48415	5.82427	6.17661	5.74346	5.61841	5.67185	6.23245	5.92172	5.6121	5.77011	5.8771	5.18731	5.50268	5.82159	5.82078	5.90738	5.97767	6.14177	5.73792	5.99007
ACH-000431	NCIH1694	Lung	SCLC			5.8864	5.57488	5.54126	5.84837	5.66503	5.87555	5.8949	5.83964	5.74261	5.57021	5.57923	5.67891	7.33087	5.95127	5.83985	5.50188	6.00775	6.0637	6.28558	6.00847	5.94867	4.90085	5.01867	5.76978	5.81432	6.11585	5.66817	5.82651	6.09322	5.9106	5.57973	5.94742	5.67274	5.67833	5.8048	6.40656	5.45337	5.86985	5.92463	6.0685	5.67797	5.61313	5.77232	5.83253
ACH-000747	NCIH1703	Lung	NSCLC	NSCLC Squamous		5.87977	5.9231	5.65741	5.66916	5.83588	5.94893	5.85195	5.83275	5.79686	5.86607	5.90108	5.81035	5.32062	5.76372	5.75015	5.78855	5.63828	5.81297	5.82777	5.66056	5.59772	6.0594	6.22769	5.77408	5.82287	5.77943	5.40785	5.7788	5.70653	5.48182	5.88477	5.6501	5.89509	5.7069	5.82329	5.67366	5.9519	6.21584	5.24481	5.67724	5.45736	5.76799	5.75999	6.01562
ACH-000675	NCIH1734	Lung	NSCLC	NSCLC Adenocarcinoma		6.488	6.11542	5.62799	5.80805	6.03097	5.87035	5.85485	5.99434	5.92488	5.89887	6.07162	6.11924	5.37751	6.1229	5.82349	6.17861	6.15498	5.77882	6.01822	5.96794	6.11184	6.48946	5.9271	6.36589	6.56026	5.88398	5.67395	5.87388	6.45156	5.83462	7.68381	5.89981	5.95662	6.33173	5.87481	5.69535	6.19071	6.34431	5.9486	5.85564	6.63139	5.70544	6.2575	5.85474
ACH-000282	NCIH1755	Lung	NSCLC	NSCLC Adenocarcinoma		5.84898	6.47714	5.57762	6.11891	5.46921	5.82397	5.87972	5.62586	5.76176	5.42017	5.46478	6.2564	6.27053	5.64448	6.10151	6.6361	5.88564	5.92414	5.07136	5.72359	5.27781	5.79267	5.98963	5.59267	5.74153	5.45253	6.50777	5.78331	6.11393	5.00032	5.50336	5.63657	5.73901	6.26371	6.10899	5.41772	6.91508	5.9243	6.49364	5.26126	6.0857	5.92269	5.88548	5.88036
ACH-000379	NCIH1781	Lung	NSCLC	NSCLC Adenocarcinoma		5.86681	5.67234	5.74287	5.96512	6.14974	5.97173	5.72585	5.82963	5.88916	6.13425	5.65628	5.66277	5.84031	6.61483	5.93701	5.54	5.68896	5.71776	6.05992	5.72314	5.75078	5.8407	5.41485	5.78999	5.88398	5.8012	6.71755	5.75868	5.79541	5.67689	5.71314	5.81913	5.41394	5.42486	5.94037	5.68006	5.98372	5.28797	5.94925	5.90052	5.66371	6.13448	5.80795	5.5353
ACH-000496	NCIH1792	Lung	NSCLC	NSCLC Adenocarcinoma		6.10248	6.00218	5.66681	5.65411	5.90972	5.95321	5.92731	5.96324	5.919	5.91228	5.92915	5.75174	5.76113	5.83711	5.96042	6.36072	5.86895	5.74358	6.09342	5.99443	6.11486	6.17688	6.24381	5.98009	5.78266	6.0885	5.84848	5.7702	6.23622	5.85728	5.65249	5.91123	5.91461	6.20611	5.94154	5.97705	6.00804	6.18849	5.9028	5.9792	5.44048	5.92282	6.10562	5.96233
ACH-000888	NCIH1793	Lung	NSCLC	NSCLC Adenocarcinoma		5.91435	5.90427	6.17394	5.77076	5.88448	5.91427	5.97737	6.22643	5.96725	5.81006	5.91063	5.97476	5.37868	5.78732	5.67621	6.30208	6.25722	6.19831	6.26945	5.95919	5.94871	6.29952	6.40108	6.27374	5.92121	5.89499	6.34802	5.96457	5.80565	5.84475	6.01098	5.97795	6.03246	6.5559	5.74251	6.00181	5.77848	6.12252	6.33855	5.97133	6.33536	5.98643	5.84973	6.12466
ACH-000559	NCIH1836	Lung	SCLC			5.9305	5.70117	5.43763	6.02727	5.40586	6.10939	5.68592	5.97294	6.1699	5.3479	5.45435	5.91757	6.82685	6.07038	6.07981	6.60579	6.35409	6.43452	5.23819	6.09551	5.63474	5.86313	6.0862	5.9402	5.60334	5.28748	5.32403	5.83816	5.53881	5.38194	6.33365	6.11905	5.85212	5.59535	6.18347	5.99173	5.90849	6.74246	4.93412	5.07398	6.37438	5.94287	6.08102	5.71027
ACH-000733	NCIH1838	Lung	NSCLC	NSCLC Adenocarcinoma		5.75437	6.01314	5.52232	5.56956	5.74586	5.94489	6.16159	5.91315	5.71505	5.77184	5.80811	5.80336	5.73145	6.00963	5.85624	5.94786	5.84355	6.03335	6.021	5.79593	5.99085	6.03496	5.85481	6.15447	6.06186	5.62622	5.96179	6.07152	5.87865	5.7756	6.04917	5.75947	5.75106	5.83498	5.90813	5.31293	5.89782	6.24802	5.44434	5.82291	5.50377	5.76456	5.69773	5.8591
ACH-000894	NCIH1869	Lung	NSCLC	NSCLC Squamous		6.02457	5.57325	6.00815	6.12401	5.62038	6.52	5.55664	6.22649	5.62396	5.70189	5.68863	5.76383	5.17274	5.44983	5.8778	6.10988	5.67143	5.7244	6.10614	5.92845	5.81926	5.72868	5.92023	5.39939	5.88398	6.1559	6.46025	5.9519	5.7919	5.92511	6.27586	5.86144	5.63822	5.62936	5.81134	5.12796	5.38499	5.84727	5.98286	5.90565	6.07512	6.26116	5.56281	5.69613
ACH-000586	NCIH1876	Lung	SCLC			5.77131	5.89139	5.75232	5.74387	5.76409	5.71816	5.89485	5.49867	6.0107	5.8258	5.80241	5.9951	5.93731	6.43138	5.83028	6.07127	5.81222	5.82112	6.11071	5.85603	5.51172	5.20303	5.22399	5.60899	5.8703	5.60692	6.48367	5.97666	5.92109	5.42008	5.95622	5.8195	5.44476	5.36599	5.94727	5.59542	5.45812	5.73891	5.84197	5.86679	5.96255	6.24134	5.53149	5.48588
ACH-000434	NCIH1915	Lung	NSCLC	NSCLC Large Cell		5.9695	5.98673	5.755	5.61539	5.85228	5.59014	5.68704	6.23493	5.71662	5.75704	5.94114	5.74121	4.79486	6.19676	5.79746	6.42579	6.22735	5.87157	5.82007	5.87608	6.08948	6.10213	6.21742	5.79401	6.07821	5.69743	5.30062	5.43393	5.87819	5.88398	7.28149	5.90875	5.93881	5.83872	5.71929	5.91417	6.09353	6.14562	5.78307	5.72415	6.98791	5.79362	5.89321	6.05171
ACH-000870	NCIH1930	Lung	SCLC			5.68046	6.05789	6.0116	5.67833	5.89511	5.90254	5.71215	5.88158	7.11944	6.06481	6.07776	6.87287	7.25451	6.53811	6.33586	5.79797	5.5239	5.49026	4.26736	5.90379	5.83787	6.08568	6.03213	6.59177	6.37012	5.02234	5.96651	6.13831	5.84779	5.83143	5.89893	5.886	6.10775	5.84046	6.09009	5.3535	6.30818	5.80673	4.99018	5.23789	5.94292	5.80147	7.13173	5.67866
ACH-000414	NCIH1944	Lung	NSCLC	NSCLC Adenocarcinoma		5.69173	5.84423	5.6866	5.90191	6.05799	5.98159	5.6905	6.06961	5.7154	6.04566	5.85985	5.95195	5.35939	4.81449	5.95954	5.65633	5.93098	5.97879	6.10091	5.77754	5.91322	6.44764	6.35986	5.71273	5.59996	5.89018	5.34233	5.71338	5.955	5.54228	6.20623	5.71576	6.20492	7.10687	5.66699	5.40662	5.74959	5.75418	6.68066	5.72634	6.17433	6.19917	6.00245	6.09262
ACH-000752	NCIH196	Lung	SCLC			6.54873	5.80594	6.92836	5.50986	5.76045	5.92788	5.85436	5.93942	6.01316	5.62257	5.74007	6.11568	5.23548	6.16538	5.90512	6.26625	5.95856	5.80244	5.86164	6.02577	6.12165	6.29129	6.16678	6.50703	6.30702	5.56309	6.30576	5.75689	6.1376	5.92913	6.16467	6.0243	6.01987	6.03404	5.77182	6.11302	5.57753	6.15527	6.79384	5.82842	6.17598	5.99047	6.40051	6.52678
ACH-000729	NCIH1963	Lung	SCLC			6.28247	6.53276	5.16414	6.32359	5.60148	5.87903	6.32627	6.02475	6.20274	5.57029	5.50843	5.87061	6.24547	5.75892	6.52949	6.4199	6.15768	5.64353	5.67231	6.24609	5.8041	5.86534	5.8771	6.03548	6.38898	5.31075	6.43798	6.07166	6.6818	5.62019	5.70991	5.8307	5.88495	6.223	6.37435	5.83139	6.56185	6.4966	5.6296	5.58047	5.8211	6.00969	6.06756	5.86046
ACH-000587	NCIH1975	Lung	NSCLC	NSCLC Adenocarcinoma		5.74066	6.42086	5.96181	5.83666	6.06581	5.7819	5.74226	5.96599	5.71803	6.04258	6.25104	5.65032	5.40329	5.09228	5.85545	6.11349	5.99628	6.05264	6.00619	5.99704	5.88398	5.96561	5.95104	5.90928	5.59012	5.9507	5.28431	5.74349	5.54276	5.82475	5.46329	5.9656	6.05085	6.1356	5.76608	5.70912	6.18114	5.9019	5.95127	5.91721	5.73828	5.90659	5.6361	6.19957
ACH-000886	NCIH2009	Lung	NSCLC	NSCLC Adenocarcinoma		5.62289	5.93703	6.16317	6.1404	5.58535	5.55885	5.94187	6.00852	5.82602	5.6277	5.75345	5.78904	5.32173	6.06601	5.68208	6.26686	5.73768	5.9162	6.01063	6.09581	5.88452	6.09705	6.09524	5.92831	6.23218	5.80104	6.12959	5.92522	5.36471	6.05957	5.94952	6.08387	6.08811	5.74123	5.88398	5.67208	5.81275	6.0301	5.57804	5.65777	6.4356	5.75553	5.955	5.91084
ACH-000781	NCIH2023	Lung	NSCLC	NSCLC Adenocarcinoma		5.74723	6.14113	5.67246	6.24041	5.84204	6.44819	5.85791	6.01464	6.03571	5.95429	5.90946	5.91536	5.68868	4.97899	5.81435	5.60073	6.02888	6.04586	6.22268	5.81739	6.13018	6.19705	6.30341	6.01459	5.98451	6.17256	6.07643	5.90804	5.56866	5.57976	5.54978	5.72593	6.00292	7.09975	5.80108	6.28317	6.09896	5.45154	6.26251	5.86003	5.45908	5.85895	6.08022	6.0313
ACH-000298	NCIH2029	Lung	SCLC			5.9847	5.52714	6.0281	5.71969	5.60837	5.99712	5.65514	5.92318	6.29378	5.58721	5.4325	6.25277	6.30842	6.55806	5.90353	5.51258	5.8049	5.83706	6.25785	5.62764	5.67807	6.28073	5.75687	6.59882	6.32593	5.83425	6.41602	5.92214	6.05437	5.62748	5.66099	5.55557	5.71731	6.3343	5.85453	6.27266	5.94265	6.14664	5.62291	5.75578	5.72241	5.75758	6.49093	5.55051
ACH-000521	NCIH2030	Lung	NSCLC	NSCLC Adenocarcinoma		5.96767	6.09837	5.68623	5.60683	5.90732	5.84401	5.88644	5.92526	5.77955	6.01106	5.77216	5.88172	5.15284	6.04636	5.81824	6.30488	5.8652	5.78202	5.48731	5.86408	6.16725	6.18192	6.12498	5.76433	5.6962	5.98513	6.34887	5.68585	5.79825	6.39637	6.16344	5.81646	5.61829	6.36184	5.6788	5.84158	5.97292	5.87216	6.05971	5.96537	6.21907	5.72389	6.17171	6.11549
ACH-000153	NCIH2052	Lung	Mesothelioma			6.1561	6.28188	6.14295	5.61172	6.36626	5.71652	5.77565	6.42512	5.97441	6.24956	6.33259	6.08303	6.0936	5.94094	5.77901	6.17554	6.09737	6.14198	5.79014	6.05844	6.27656	6.33534	5.77004	5.91748	6.5251	5.9789	4.90894	5.91616	6.24971	5.85442	5.92333	6.0147	6.07469	6.17819	5.61054	6.11763	6.27689	6.16868	5.78999	5.77767	5.97155	5.59269	5.98426	6.11191
ACH-000727	NCIH2066	Lung	SCLC			7.08359	5.90258	5.60482	5.88869	5.3288	5.95142	5.85765	5.69176	6.0858	5.45975	5.31853	6.00625	6.77089	5.85286	6.18124	6.00922	5.96252	6.14924	6.18662	5.96396	5.9814	6.37946	6.16389	6.62395	6.1283	5.48826	5.65683	6.20688	5.90651	5.56649	5.58614	5.92356	5.66984	6.59197	6.00627	5.64797	5.6317	6.00462	5.60573	5.70285	6.11605	5.7797	6.32589	5.70535
ACH-000590	NCIH2073	Lung	NSCLC	NSCLC Adenocarcinoma		5.88454	5.90462	5.70197	6.30152	5.85283	6.68015	5.88431	6.05088	5.72481	5.90408	5.8457	5.94031	5.52517	5.00354	6.03822	5.78897	6.17567	5.77309	6.03799	5.93265	5.86737	5.88559	6.01688	5.42118	5.8782	6.05602	4.99587	5.75245	5.52053	5.82177	6.11078	5.92973	6.0213	5.98443	5.94612	5.85637	5.88907	5.53754	5.88523	5.94294	5.87187	6.16842	5.89687	5.89584
ACH-000394	NCIH2081	Lung	SCLC			5.87603	5.44581	4.68914	6.02126	4.96008	5.69065	5.72743	5.26709	5.30851	4.81576	4.81943	5.60974	6.16768	5.85574	6.00462	5.30855	5.6942	4.94518	4.76565	5.5404	5.14806	4.80001	5.03925	5.04213	6.07395	5.06493	5.76535	5.79839	6.18073	4.95676	5.42203	4.90484	5.13789	4.99953	5.94967	5.33604	5.64506	4.99653	4.16308	4.54369	5.19836	6.014	5.73047	4.77491
ACH-000451	NCIH2085	Lung	NSCLC	NSCLC Adenocarcinoma		6.28114	5.43065	5.69048	5.71682	5.82673	5.86607	5.81378	6.19385	5.69978	5.62988	5.61158	5.45548	5.18017	5.90476	5.88811	5.68885	5.81341	5.81537	6.28098	5.9123	5.83991	5.9025	5.39062	6.27666	6.29326	6.22395	6.09406	5.88016	5.82505	5.73094	5.98027	5.77677	5.60554	6.06599	5.72709	6.19233	5.46326	5.98251	6.55737	5.9562	5.91356	5.81539	5.98611	5.63378
ACH-000841	NCIH2087	Lung	NSCLC	NSCLC Adenocarcinoma		6.03192	5.82191	5.45128	5.53671	5.73136	5.91192	5.79174	5.98675	5.75498	5.57914	5.69771	5.3848	5.58486	6.0214	5.7699	5.96102	5.77489	5.89916	6.18495	6.07044	5.27258	6.49095	5.97957	5.75183	5.51398	6.25125	4.85835	5.5361	5.87202	5.97605	5.87029	5.9975	5.85152	6.00752	5.53091	6.14132	5.6299	5.88011	5.9203	5.8447	5.83112	5.69774	5.81815	5.97205
ACH-000290	NCIH209	Lung	SCLC			6.11604	5.72391	5.40039	6.24756	5.45034	6.06824	6.27734	5.58101	5.87188	5.50251	5.42292	5.45046	6.64977	5.69653	6.42442	5.79618	6.17232	5.94567	5.10447	5.64982	5.36638	5.72532	5.82184	5.98535	6.3422	5.92085	5.64048	6.25842	6.51097	5.17873	5.99809	5.46716	5.47548	5.59464	6.61484	6.14145	6.07555	5.43855	5.12446	5.52356	6.38609	6.32255	5.82419	5.56841
ACH-000904	NCIH2106	Lung	NSCLC	NSCLC Large Cell		5.55823	5.92089	5.60867	6.12042	5.44635	6.12653	5.88461	5.92298	5.95587	5.73044	5.79198	5.84391	6.84839	6.19269	6.21843	6.10523	6.13116	6.2463	5.28201	6.17332	6.10707	5.72297	5.78981	5.6277	5.86512	4.94233	5.85599	5.82918	6.25207	5.95868	4.94025	6.11902	6.09163	6.09848	6.18002	6.43591	6.05529	5.98441	5.30083	5.1083	5.94862	5.71233	5.60328	5.76262
ACH-000639	NCIH211	Lung	SCLC			5.82059	6.0262	6.68616	5.59222	6.46901	5.78587	5.81057	6.18865	5.99962	6.60689	6.34024	6.10706	6.42241	5.91111	5.62754	6.14946	6.25597	6.35441	5.65441	6.14147	5.93315	5.76507	5.84957	6.50814	6.63883	5.59675	6.83992	6.59283	5.90466	5.82707	5.74525	6.17871	6.27415	6.57932	5.79426	5.75538	5.89568	6.17071	5.31912	5.6616	5.33669	5.63004	6.31723	5.76633
ACH-000929	NCIH2110	Lung	NSCLC			5.65478	6.26683	6.05259	5.35408	5.67862	5.44096	5.69407	5.47659	5.90276	5.88186	5.60156	5.69605	5.86419	5.58187	5.55995	6.32033	5.76335	5.65585	5.55979	5.76429	5.93059	6.28946	6.13232	6.04756	5.19994	6.20363	5.48313	5.76407	5.38354	6.30084	5.83277	5.79256	6.29555	6.65768	5.84754	5.85786	6.55555	6.09529	5.99773	5.90809	5.70531	6.12827	6.02575	6.00162
ACH-000311	NCIH2122	Lung	NSCLC	NSCLC Adenocarcinoma		5.72363	6.0182	5.41269	5.42644	5.79363	5.67904	6.0619	5.76563	5.39314	5.85472	5.55573	5.72483	5.40752	5.71338	5.74047	6.13125	5.72693	5.90049	6.02966	5.70857	5.80106	5.95156	5.92963	5.65717	5.6038	6.16228	5.18335	5.61298	5.43444	5.95261	5.97858	5.68105	6.05398	6.84089	5.50586	5.94037	5.94031	5.85276	5.9224	5.97748	6.31683	5.68411	5.99795	5.68506
ACH-000785	NCIH2126	Lung	NSCLC	NSCLC Adenocarcinoma		5.7774	6.02312	5.96834	6.29503	5.92915	6.37778	5.9994	5.5614	5.92688	5.94923	5.91951	6.23082	5.48346	5.47364	5.85451	6.06028	6.35995	6.34822	6.09083	5.98812	5.92619	6.4605	6.23755	6.08674	5.7596	5.85497	6.03867	5.9628	5.19004	6.01915	6.17353	5.97529	6.13955	6.30602	6.00961	6.00295	6.05525	6.01817	5.67684	5.91362	6.24039	6.57198	6.29899	5.92402
ACH-001138	NCIH2141	Lung	SCLC			5.78514	5.48883	6.24971	6.2076	5.48597	6.17386	5.90624	6.04861	6.58933	5.50322	5.56893	6.36983	6.55898	5.51983	6.11285	5.67605	5.76718	5.95551	5.87535	5.91646	5.57328	5.51941	5.49685	6.4593	5.88662	5.17193	6.59892	6.28656	5.71613	5.6578	4.98867	5.92544	5.80479	5.64408	6.09638	5.72296	5.56584	5.46505	5.41357	5.60971	5.38369	5.79691	6.43885	5.57602
ACH-000481	NCIH2170	Lung	NSCLC	NSCLC Squamous		5.22366	6.27454	6.3215	5.74249	6.04981	6.14226	5.75596	5.89639	5.96732	6.18695	6.15369	5.69062	6.45865	5.49152	5.80152	6.10881	6.30988	6.31719	5.77472	5.90208	5.57897	6.34833	6.3266	5.9729	5.80766	5.75234	6.44316	5.62107	5.84936	5.8667	5.22934	5.94228	6.10621	6.77027	5.74947	5.81597	6.21193	5.94071	5.91604	5.80252	6.16161	6.36309	6.02234	6.05809
ACH-000525	NCIH2171	Lung	SCLC			5.73078	6.27838	5.97364	5.90628	5.72811	6.06186	5.55643	6.05113	6.73263	6.00438	5.372	6.65248	6.8175	6.44043	5.94264	6.12117	6.27851	6.75866	4.64285	6.27541	5.62819	5.6875	6.08452	6.43374	6.06517	5.19046	6.18164	6.14826	5.43847	5.88493	5.85068	6.22227	6.0674	6.03329	6.24527	6.36389	5.8743	5.97369	5.24455	5.35131	5.92698	6.05166	6.79336	5.85151
ACH-000924	NCIH2172	Lung	NSCLC			5.89796	5.3145	5.1321	5.68526	5.46292	5.98393	5.9398	5.61589	5.66813	5.43695	5.43504	6.05114	5.06362	5.74455	5.73026	5.81104	6.2909	6.05872	6.2534	5.69004	5.41885	6.37653	5.96618	5.94782	5.61419	5.98275	5.92684	5.52501	5.08502	5.45911	5.87469	5.66518	5.84376	6.07069	5.70287	6.01001	5.4457	5.84241	6.21702	6.08714	6.12327	5.76875	5.81151	5.84498
ACH-000399	NCIH2196	Lung	SCLC			5.88866	5.72461	5.88398	5.91773	5.67789	6.07884	5.94821	5.91868	6.13127	5.67975	5.6723	6.0295	6.39925	6.0104	6.0649	5.63477	5.70766	5.55859	6.34682	5.89425	5.82549	5.64954	5.53818	6.27229	6.23905	5.92967	6.33638	6.19663	7.2906	5.61566	5.71391	5.8377	5.62875	6.03544	6.05896	6.55037	5.84156	6.66153	5.75111	5.84113	5.5315	5.81693	6.17005	5.6234
ACH-000610	NCIH2227	Lung	SCLC			6.0326	5.63892	5.15926	6.89373	5.3534	5.69106	6.19015	4.9687	5.66724	4.89971	5.00048	5.99273	5.52712	6.45367	6.36821	5.48425	5.90688	5.38721	6.02422	5.3384	5.51424	4.80069	5.07954	5.87909	5.87146	6.18807	6.61395	6.31101	5.24864	6.16085	5.44486	5.17436	5.55414	5.27964	6.46112	6.32364	5.91286	5.18092	5.40454	5.45689	5.98507	6.17045	6.00528	5.07857
ACH-000447	NCIH2228	Lung	NSCLC	NSCLC Adenocarcinoma		5.66308	5.86752	5.39366	5.81575	6.20491	5.83942	5.86756	5.81129	5.75525	5.96658	5.9328	5.75672	6.04094	5.35429	5.90003	5.83395	5.83201	5.95858	6.02803	5.75594	6.00246	6.59198	6.21515	5.69562	5.88987	6.02423	4.76762	5.7139	7.25866	5.64761	5.28795	5.74593	6.06558	6.32059	5.83096	5.69696	5.95814	5.57249	5.86836	5.92631	5.38336	4.84852	5.89099	5.96755
ACH-000367	NCIH226	Lung	NSCLC	NSCLC Squamous		5.85274	5.97631	5.88509	5.59971	6.13309	5.86569	5.7149	5.76086	5.88461	6.14121	6.2039	5.5801	6.08291	6.07679	5.82386	6.179	5.95903	5.96831	5.80411	5.94946	5.63971	6.00494	6.06912	5.9556	6.41102	5.81689	5.24934	6.06221	5.85925	5.79627	5.33359	6.0122	6.10523	6.14596	5.77545	5.95451	5.7468	6.00665	6.0042	5.78293	6.10597	5.61324	5.8232	6.22743
ACH-000912	NCIH2286	Lung	SCLC			5.98128	5.6449	5.18274	6.21222	5.63494	5.65814	5.98733	5.55679	5.62097	5.74115	5.69556	5.56882	6.00379	5.67024	5.92	6.26343	5.44293	5.60546	6.22424	5.74796	5.86463	5.51253	5.61617	5.58915	6.09378	6.18154	6.84944	6.13581	5.69325	5.92657	6.17404	5.72605	5.65488	5.69068	6.02562	6.0177	5.71676	6.03287	5.85075	6.14694	6.15602	6.52582	5.59978	5.46185
ACH-000718	NCIH2291	Lung	NSCLC	NSCLC Adenocarcinoma		5.39491	6.23184	5.46762	6.10176	5.42437	5.71099	5.89079	5.96116	6.12263	5.46535	5.61214	5.27155	6.20252	6.03604	6.02798	6.11312	5.87695	5.78073	4.74444	6.19575	5.69377	5.57483	5.93327	6.04738	6.49601	5.33392	5.92583	6.35044	5.78684	5.64943	5.38769	6.26352	6.14472	5.8098	5.91887	4.97329	6.70538	5.18966	5.32573	5.11579	6.39576	5.44571	5.93589	5.77495
ACH-000900	NCIH23	Lung	NSCLC	NSCLC Adenocarcinoma		5.86956	6.57578	5.67233	5.97749	5.90816	5.84724	6.03157	6.12715	5.70543	5.95094	6.0507	5.75684	5.57259	5.80886	5.75097	6.39039	6.00939	5.88822	5.7711	5.88477	5.91799	6.02639	6.03108	5.7926	5.97199	6.05092	5.81793	5.62358	5.42704	6.00102	5.62069	5.92291	5.71908	6.072	5.9726	6.0383	6.46377	6.38895	5.85254	6.01995	5.64979	5.74645	5.60476	6.00813
ACH-000951	NCIH2342	Lung	NSCLC	NSCLC Adenocarcinoma		5.59257	5.43413	5.65233	5.80045	5.97855	5.56234	5.87477	5.99959	5.89989	5.78566	5.62348	5.71057	6.50135	5.17278	5.96717	5.28857	5.9822	6.00475	6.25909	5.75857	6.0141	5.97431	5.87842	5.96793	6.27853	5.71533	6.39646	5.99505	5.6749	5.62955	5.8073	5.72802	5.84765	5.92012	5.88626	6.05865	5.56396	5.1595	5.55428	5.79429	5.60018	5.79322	5.84945	5.88398
ACH-000875	NCIH2347	Lung	NSCLC	NSCLC Adenocarcinoma		6.10531	6.18751	5.6485	5.81689	5.80549	6.17536	5.81512	5.80614	6.21917	5.5578	5.48584	5.90505	4.97678	6.17573	6.06675	6.05526	6.16085	6.19563	5.12986	5.85764	6.11696	5.96501	5.78086	6.19668	6.72034	5.09261	5.63148	6.74012	6.15729	5.5964	6.07568	5.79108	6.10084	5.83033	6.20431	4.98882	6.63748	6.11462	5.77154	5.25405	5.40929	5.94762	6.24305	5.58262
ACH-000121	NCIH2405	Lung	NSCLC	NSCLC Adenocarcinoma		5.54968	5.97338	6.07262	5.98342	6.09167	5.70249	6.00267	5.84041	5.90878	5.99704	6.05506	5.82597	5.86814	5.44096	5.77874	5.84533	6.2897	6.10169	5.97046	6.17859	6.05391	6.00788	5.90862	5.84448	5.52752	6.03627	6.16868	5.92985	5.92997	5.9255	5.68728	6.18545	5.99803	5.98182	5.89241	6.14614	6.00954	6.03093	5.94553	5.96797	5.80143	5.67564	5.84007	5.98774
ACH-000186	NCIH2444	Lung	NSCLC			5.88819	5.70832	5.34445	5.94994	5.34547	6.21143	5.88398	5.53904	5.59891	5.45583	5.1783	5.81427	6.29842	6.17352	6.15908	5.54268	5.87175	5.51174	5.24655	5.47888	5.55537	5.83954	5.25281	5.81523	6.1455	5.34235	6.243	6.57718	5.96799	5.31582	5.74447	5.46831	5.27876	5.28304	6.37159	5.01887	5.8859	5.5591	4.79697	5.10474	6.00834	6.22401	5.83485	5.06806
ACH-000092	NCIH2452	Lung	Mesothelioma			6.15684	5.53131	5.86722	5.50138	6.09946	5.80958	5.8364	5.96134	5.75634	5.84132	6.06601	5.9409	5.60748	6.18172	5.4181	5.97453	6.17016	5.69398	5.9733	5.78133	5.35471	6.29469	5.8659	6.19573	6.192	6.06386	6.69608	5.95952	5.82203	5.85954	7.43927	5.76396	5.92208	6.24083	5.62776	5.88661	5.7114	6.0623	6.59895	5.95863	7.20707	5.61096	5.93818	5.95879
ACH-000648	NCIH28	Lung	Mesothelioma			5.97797	5.53189	5.95047	5.88472	5.56606	6.07889	5.86167	5.83647	5.5007	5.59362	5.60682	5.11291	5.42213	6.47828	5.94328	5.85196	5.56359	5.54234	6.1897	5.58941	6.01178	5.59983	5.51595	5.81951	5.8696	6.04637	6.42681	5.87534	6.08706	5.58878	6.02551	5.51172	5.40391	5.89674	5.86602	5.82333	5.07267	5.63455	5.98151	6.03652	5.78033	5.80195	5.886	5.55317
ACH-001075	NCIH292	Lung	NSCLC	NSCLC Mucoepidermoid		5.62238	5.78358	5.81484	5.48707	5.67847	5.85655	6.05825	5.92115	5.57361	5.73828	5.81925	5.51443	5.52292	5.51243	6.03493	5.99369	5.7661	5.80743	6.1678	5.84487	5.91126	5.9486	5.836	5.5403	5.83734	6.04043	6.43701	5.84596	6.00115	5.79312	5.82016	5.67508	5.80093	5.60756	6.13534	5.27015	5.63601	5.91031	5.99642	6.077	5.80503	5.97335	5.42247	5.80741
ACH-000837	NCIH322	Lung	NSCLC	NSCLC Adenocarcinoma		5.55025	6.1092	5.98397	5.40159	5.80853	5.9973	5.38607	5.86511	5.88398	5.99782	5.95964	6.06586	5.66311	5.97278	5.7732	5.82044	6.2874	6.39103	5.57862	5.91634	5.86463	6.29069	6.2427	5.8402	5.54834	5.77607	5.72089	5.51645	5.33918	5.88945	5.95322	5.93451	5.84289	6.37717	5.52744	5.33078	6.13835	5.80378	5.78824	5.84966	5.76543	5.98616	5.55878	6.01036
ACH-000109	NCIH3255	Lung	NSCLC	NSCLC Adenocarcinoma		5.49533	6.23744	5.88847	5.65192	6.12495	5.78013	6.14576	6.21193	5.62062	6.25522	6.19871	5.73768	5.31658	6.89449	5.60209	5.82265	6.03287	6.13386	6.05524	6.10928	5.67559	6.06302	6.01265	5.69913	6.26144	5.872	6.55962	5.88398	5.73779	5.7886	6.07846	6.15749	6.1844	6.65769	5.9102	5.45077	6.31637	5.8305	5.90081	5.88617	5.86576	6.24673	5.7002	6.08735
ACH-000860	NCIH358	Lung	NSCLC	NSCLC Adenocarcinoma		5.97238	6.30501	5.67053	5.71342	5.88271	5.81133	5.97624	6.13462	5.94174	5.88771	5.90397	5.67479	5.47567	5.60544	5.51356	6.29674	5.76702	5.95296	5.50733	6.03901	6.30807	5.93348	6.22701	5.81636	5.89225	5.68796	6.52495	5.73768	6.28923	6.2633	6.28976	6.00767	6.17913	6.3267	5.71514	5.87236	6.27711	6.29276	5.89713	5.75245	6.18031	5.73573	5.9003	6.14147
ACH-000638	NCIH441	Lung	NSCLC	NSCLC Adenocarcinoma		6.00953	6.56949	5.7072	6.00678	6.11357	5.13075	5.93094	6.33388	5.54241	6.03049	5.99974	5.78813	5.13396	4.66706	5.54175	6.4227	6.21787	6.3155	6.06821	5.92599	5.88398	6.17104	5.97376	6.09487	6.03998	6.0145	5.6312	5.94786	6.07481	5.97548	6.21558	5.97632	6.28273	6.69809	5.76476	5.56099	6.55629	6.1911	5.93579	5.92835	6.11561	5.68755	5.92446	6.10328
ACH-000800	NCIH446	Lung	SCLC			5.88004	5.76256	5.91654	6.36674	5.72276	5.62462	5.98236	5.79201	5.48814	5.67953	5.66829	5.57106	5.97509	5.77807	5.56806	5.62002	5.5785	5.59102	6.19497	5.67385	5.70457	5.19679	5.16579	5.60439	5.28729	6.21232	5.57823	5.84009	5.84251	5.93714	6.50667	5.64118	5.35515	5.47177	5.9358	6.24005	5.63577	6.00778	6.02251	6.02437	6.37338	5.82151	5.50859	5.59108
ACH-000463	NCIH460	Lung	NSCLC	NSCLC Large Cell		5.78623	6.0288	5.93098	5.96302	5.94314	5.54142	5.55985	5.87685	5.78936	5.99133	5.94306	5.66635	5.96248	5.80818	5.72075	6.24685	6.1599	6.15622	5.6521	5.74803	6.02186	6.27027	6.25614	6.15019	5.69531	5.66466	5.46411	5.40487	5.81004	5.93507	5.81685	5.77526	6.29853	6.4365	5.50393	5.6353	6.20023	5.96674	5.7539	5.63719	5.82112	6.06632	5.94349	6.03031
ACH-000360	NCIH508	Colorectal	Caecum Adenocarcinoma			5.25914	6.43197	6.37216	5.77681	5.66836	6.52323	5.50838	5.84743	6.98957	5.85082	5.70155	6.85445	5.44322	6.66159	5.63842	5.79958	5.96397	6.38952	4.81944	5.89794	6.29089	6.08196	5.98484	6.95079	6.08746	5.04795	6.98843	6.57712	5.95529	6.06767	5.68599	5.91449	6.13862	6.06693	5.83166	5.30639	6.6839	5.8434	5.3179	5.76091	5.48503	5.57553	7.29337	6.06154
ACH-000871	NCIH510	Lung	SCLC			6.40992	5.85	5.77046	6.31121	5.12923	6.65508	6.35325	5.29877	6.25077	4.78048	5.14447	6.34752	6.06231	5.95945	6.07042	5.75562	5.93724	5.79904	5.37157	5.44147	5.59734	5.63139	5.68424	5.79105	5.86052	5.85729	6.52055	6.73351	5.35405	5.55623	5.3026	5.22161	5.06058	5.9224	6.54605	6.18953	5.85521	5.47104	5.41959	5.5828	7.27637	6.10316	6.13198	4.38795
ACH-000395	NCIH520	Lung	NSCLC	NSCLC Squamous		5.79977	5.94459	6.27283	5.55306	6.09132	5.83566	5.93003	6.03146	5.96195	6.05061	6.08096	6.05553	6.07374	5.61503	5.63917	6.16972	6.29714	6.27343	6.02919	5.93442	5.96695	6.40072	6.33853	6.48195	5.70355	5.96183	6.29793	5.94765	6.09649	6.0384	5.80562	5.89349	5.74503	6.28001	5.82691	6.23793	5.85864	5.9645	5.91803	5.97095	6.47666	6.18664	6.02845	5.9205
ACH-000343	NCIH522	Lung	NSCLC	NSCLC Adenocarcinoma		5.59055	6.18179	6.86731	5.80196	5.68263	6.00523	5.93324	5.90786	5.7979	5.5227	5.62607	6.01262	5.29944	5.86961	6.07851	6.12585	5.77797	5.97324	6.09691	5.9082	5.57284	5.99711	5.93517	5.58179	6.11025	5.77703	5.56033	5.50925	5.59991	6.0281	6.13227	5.65241	5.86728	6.17972	6.15078	5.76098	6.36354	6.02475	5.95803	6.31288	5.86	6.40632	5.83618	6.21662
ACH-000816	NCIH524	Lung	SCLC			5.81499	5.71498	5.69483	6.02883	5.58115	6.07937	5.58089	5.77867	6.48191	5.80912	5.70164	6.3063	5.94061	6.27982	6.1704	5.68484	5.70746	6.09273	5.28571	5.79807	5.55376	5.15481	5.80816	5.93048	5.54775	5.28021	5.61953	6.1056	5.84278	5.50928	6.54792	5.8747	5.78233	5.90962	6.36236	6.36054	5.5769	5.64028	5.2745	5.31823	6.40291	6.14269	6.51462	5.60356
ACH-000767	NCIH526	Lung	SCLC			5.88907	5.79302	6.43395	5.79355	5.71107	5.87154	5.67867	5.70007	7.29226	5.89234	5.92793	7.03585	6.40578	6.74367	5.9679	5.68741	5.58914	5.74075	4.97486	6.05239	5.42635	5.28038	5.73888	6.86715	5.52444	4.91003	6.11107	5.90308	5.63928	5.63138	5.42544	6.14497	5.99296	5.9166	6.03803	6.39481	5.56245	5.62698	5.05302	5.62522	5.74094	5.81465	7.21102	5.7293
ACH-000628	NCIH596	Lung	NSCLC	NSCLC Adenosquamous		6.00447	5.47155	5.83752	5.75975	5.81922	5.74926	5.83972	5.84043	5.72185	5.7805	5.80864	5.66057	5.00502	6.4332	5.95883	5.98472	5.84387	5.6651	6.14545	5.90876	5.96777	5.7231	5.79706	5.87289	6.10432	6.10497	6.18063	5.84563	6.99232	5.86143	5.91173	5.78213	5.50941	5.54082	5.8641	5.62976	5.48532	5.71339	5.92094	6.01465	6.12987	5.77469	6.06077	5.84542
ACH-000378	NCIH647	Lung	NSCLC	NSCLC Adenosquamous		5.6247	5.8869	5.52996	5.77173	5.80505	5.67592	5.96407	5.95043	5.71918	5.86674	5.89423	5.77032	6.3271	5.92979	6.01668	6.24088	5.88924	5.89457	5.93775	5.75175	6.03074	6.36204	6.33257	5.73797	5.81162	5.84169	5.5756	5.59082	5.73775	5.85516	5.5769	5.65961	6.21272	6.26754	5.92416	5.68719	5.79299	5.76345	5.89254	5.7577	5.58917	5.65562	5.89583	6.01193
ACH-000945	NCIH650	Lung	NSCLC	NSCLC Adenocarcinoma		6.54785	5.94877	6.36534	5.69061	5.91971	5.91221	6.10705	6.14298	5.73773	5.73839	5.96921	6.07562	6.30437	5.65754	5.88885	6.18151	6.5601	5.98985	6.31502	6.01929	5.63577	6.11812	5.75048	6.53295	6.04982	6.17783	6.01283	5.82524	5.95836	5.99414	6.07042	5.98259	5.93006	5.79221	5.69233	6.31852	5.90594	6.00061	5.98407	5.96646	6.30938	5.66212	5.88398	5.76484
ACH-000177	NCIH660	Prostate	Prostate Small Cell			5.64496	5.49007	6.56342	5.77849	5.44079	6.78315	5.94525	5.82956	7.27716	5.68797	5.64473	6.74346	6.46924	7.20383	6.15652	5.84253	5.85373	5.43621	5.57542	5.97665	5.54499	6.34513	6.39561	6.98128	6.52875	4.96456	6.89892	6.65153	5.95664	5.5544	5.46793	6.01398	5.83559	5.92207	6.016	4.61672	5.60469	5.60796	5.18455	5.82827	5.31849	5.73428	7.13576	5.879
ACH-000853	NCIH661	Lung	NSCLC	NSCLC Large Cell		5.88536	6.2553	5.97521	5.41445	5.33957	5.7333	5.88883	5.63967	5.50206	5.39376	5.26041	5.88823	5.93797	5.57124	5.47088	6.46071	5.57179	5.93579	5.99852	5.59645	5.83191	5.92559	5.78904	6.16047	5.72455	6.04972	6.00607	6.1322	5.72289	5.87833	6.28778	5.58129	5.67761	6.38593	5.48755	5.91644	6.09377	6.28683	6.02888	5.98754	6.20725	5.54752	6.08661	5.91903
ACH-000089	NCIH684	Colorectal	Colorectal Adenocarcinoma			6.08326	6.0653	6.32452	6.07148	5.71815	5.74085	5.76191	5.9483	6.63978	5.89384	5.57056	6.61642	6.25296	5.70122	5.80097	5.65254	5.85554	5.99683	5.22486	5.86466	6.13944	5.63256	5.70487	6.57671	5.75707	5.13272	6.81802	6.52769	7.20564	5.81949	5.22142	5.86989	5.70023	5.71829	6.10322	5.97835	6.22471	5.66247	5.07076	5.83257	5.62902	5.93912	6.68364	5.78852
ACH-000358	NCIH69	Lung	SCLC			5.57808	5.65878	5.92151	6.54316	5.31724	5.80074	6.00368	5.24679	6.70391	5.42926	5.51046	6.62045	6.51378	5.71639	6.20926	5.88392	5.92548	5.55554	4.85681	5.74079	5.27341	5.56598	5.75322	6.32945	6.30976	5.63347	5.88398	5.90881	5.147	5.28644	4.75077	5.76231	5.84832	5.94605	6.25009	6.61951	6.01231	5.41123	4.92593	5.39484	5.94001	6.05893	6.12063	5.81456
ACH-000491	NCIH716	Colorectal	Colorectal Adenocarcinoma			5.69937	5.77902	5.6299	5.78736	5.65593	6.2771	5.99703	6.06056	6.30515	5.74323	5.69285	6.03082	6.34991	6.84086	5.77133	5.58208	5.87851	5.82666	5.52668	6.02607	5.77857	6.03725	5.92598	6.20392	5.82661	5.30308	5.45887	5.90419	5.5179	5.73134	5.23355	5.96989	5.98933	6.18082	6.14307	6.06328	5.81626	5.66117	5.48461	5.55957	6.49752	6.01684	6.53249	5.8522
ACH-000775	NCIH727	Lung	Lung Carcinoid			6.05172	5.89079	6.29494	5.57208	6.16283	5.72683	6.03814	6.00356	6.14572	6.31873	6.14346	6.22855	6.61659	5.50423	6.12413	5.69973	6.22379	6.19809	6.0376	5.9467	5.88303	6.42177	5.92995	6.47721	6.51697	6.13016	5.46448	5.7792	6.09543	5.38927	5.98994	5.88723	5.93016	6.54037	5.69742	5.77667	6.05378	5.79672	5.86379	6.01693	5.42772	5.81868	6.39917	5.72839
ACH-000403	NCIH747	Colorectal	Colorectal Adenocarcinoma			5.83609	5.76333	5.39856	5.81792	5.77413	5.65766	5.94974	5.80036	5.25397	5.76299	5.80902	5.12177	5.53057	5.85619	5.86582	5.44654	5.51396	5.62529	6.06459	5.88385	5.79707	5.61959	5.49422	5.43287	5.50504	6.25493	6.84093	6.14963	6.42649	5.67578	5.8258	5.81188	5.44306	5.67739	5.88586	5.87234	5.78278	5.39113	6.08836	6.05226	5.74645	6.11049	5.2722	5.41809
ACH-000789	NCIH810	Lung	NSCLC	NSCLC Large Cell		6.57049	6.27875	5.57843	5.56323	5.86145	5.69666	6.17614	5.96045	6.11226	6.03551	5.92131	6.24396	7.28197	6.35595	5.95749	6.18793	6.26037	6.19957	6.36515	5.96791	5.63508	6.00611	6.01997	6.25334	6.29236	5.78574	6.19552	6.27743	6.01047	5.9533	6.11956	5.94344	5.98099	6.20463	5.98273	6.12101	6.22928	6.4086	5.68174	6.41206	6.00784	6.21727	6.10981	5.73942
ACH-000355	NCIH82	Lung	SCLC			5.83865	5.93157	6.30536	5.75738	6.11717	6.02705	5.7438	6.13502	7.03991	6.17834	6.2467	6.94099	6.45877	6.30442	6.54048	5.85682	5.91259	5.63838	4.50845	6.18198	5.62331	5.987	6.01131	6.73928	5.87518	5.14837	5.47401	5.90064	5.83703	5.56314	5.44326	6.13946	5.86816	5.65087	6.10938	6.28848	6.37764	5.76212	5.15336	5.59197	5.742	5.71508	7.04151	5.78678
ACH-000416	NCIH838	Lung	NSCLC	NSCLC Adenocarcinoma		6.09844	6.12912	5.48912	5.41202	6.41377	5.55197	5.60615	6.22401	6.03093	6.2272	6.32803	6.37541	4.9786	5.71534	6.21126	6.14468	6.5041	6.20207	5.41411	6.16395	5.84328	6.59505	6.32803	6.66803	5.75457	5.80842	4.64199	5.61964	5.95593	6.1298	5.78978	6.14338	6.02302	6.23745	5.57594	6.45982	6.4456	6.24357	5.93762	5.73682	5.92041	5.61739	6.16596	6.06738
ACH-000292	NCIH841	Lung	SCLC			5.87297	6.35422	5.70965	6.17431	6.01119	5.85036	5.82794	5.92426	5.91925	6.02024	6.03687	6.12959	6.20393	5.60728	6.01625	6.12583	5.88316	5.94098	5.90519	5.94044	5.8516	6.38753	6.12824	6.05743	5.71449	5.88655	5.91193	5.70917	5.71627	5.95612	5.7748	5.9786	5.94583	6.18444	5.67818	5.44847	6.45231	6.04831	5.67805	5.69566	5.92464	5.73385	5.99404	5.75998
ACH-000710	NCIH854	Lung	NSCLC	NSCLC Adenocarcinoma		6.05343	5.69408	4.71101	6.20412	5.33035	6.2192	6.11461	5.42075	6.15472	5.12182	5.13464	5.67176	4.56032	5.76583	6.42392	5.66198	5.92074	5.71716	5.04639	5.59355	5.55093	5.59	5.7111	5.86932	6.55628	4.94589	6.86138	6.22886	6.47586	5.17797	5.33772	5.63326	5.5182	5.82163	6.36653	5.70382	5.87224	5.41726	4.89715	5.27355	5.60925	6.42729	6.12956	5.39508
ACH-000297	NCIH889	Lung	SCLC			6.12064	5.94634	5.79146	6.16431	5.48854	6.38459	5.84973	5.60429	6.93097	5.72424	5.48969	6.33276	6.10437	6.40058	6.38511	5.74285	5.39937	5.98612	5.58962	5.67041	5.74282	5.51371	5.94329	6.57264	6.74768	5.52465	6.82614	7.19557	6.33602	5.31392	5.79355	5.75784	5.9002	5.45459	6.52342	6.03997	6.1228	5.88398	5.09864	5.51343	6.08575	6.1728	6.74857	5.82187
ACH-000050	NCIH929	Plasma Cell	Multiple Myeloma	Plasmacytoma		5.66111	5.44673	6.69964	5.88398	5.89472	6.18564	5.70073	5.9415	6.63125	5.90815	6.23366	6.71326	5.1918	6.04233	6.0755	5.58205	6.07245	6.05231	4.72454	5.9671	5.62509	5.33333	5.60309	6.64588	6.28824	5.16762	7.10204	6.8645	5.62046	5.77952	4.32485	6.05361	5.9752	5.82524	5.97449	5.8354	5.79618	5.29691	4.92771	5.70255	6.36812	6.19464	6.77934	5.74095
ACH-000427	NCIN87	Gastric	Gastric Adenocarcinoma	Tubular		5.38753	6.0883	6.16137	5.64106	6.14731	5.70267	5.8069	5.92117	6.06261	6.17805	6.17535	5.84446	5.48581	5.69845	5.88398	5.87131	6.34066	6.36487	5.83817	5.82632	5.84032	6.04148	6.0224	6.16522	5.70883	5.81089	5.31329	5.58547	5.83906	5.63231	5.71807	5.87793	5.96939	6.11332	5.79933	5.77531	5.68465	5.96429	5.86024	5.80868	6.25308	5.90645	6.13824	6.19292
ACH-000076	NCO2	Blood	CML			5.58748	5.46363	6.40018	6.50066	6.17648	6.32544	6.04486	6.14931	7.2049	6.29902	6.12552	7.3653	6.71159	6.72085	6.27834	6.14037	5.8459	5.60948	5.34209	6.16614	5.84073	5.94053	6.02563	6.91679	6.22234	5.47578	6.31218	6.55923	6.07659	5.70871	5.19854	6.17776	5.97332	5.70949	6.09039	6.5818	5.72276	6.15838	5.25934	5.85339	5.40897	6.15041	7.42098	6.15074
ACH-000203	NH6	Peripheral Nervous System	Neuroblastoma		MYCN Amp	5.89824	5.83954	5.08103	6.2459	5.58262	5.85704	6.55062	5.9197	5.3107	6.16295	6.14773	5.97154	6.37786	8.15075	6.37962	5.78892	6.09299	5.47791	6.32451	5.92966	5.8779	5.1579	5.242	5.58549	7.43846	6.38787	7.8884	7.21083	5.79871	5.743	5.42514	5.72857	5.18509	5.33847	6.36989	6.33662	5.81863	5.43093	6.31988	6.27343	5.82418	7.83964	5.77682	5.26348
ACH-000001	NIHOVCAR3	Ovary	Ovary Adenocarcinoma	High Grade Serous		6.0674	5.60236	5.55635	5.63767	6.04038	5.64928	6.18445	5.85209	5.59724	5.97833	5.95452	5.64162	5.94646	6.4496	5.76271	5.54194	5.42569	5.70343	5.99126	5.76523	5.75247	5.39136	5.38108	5.46825	5.83927	6.30187	6.26972	6.11197	6.2147	5.72754	5.75778	5.80859	5.30817	5.43581	5.70383	5.9665	5.39657	5.48635	5.76139	6.18963	5.44289	5.58092	5.48554	5.45437
ACH-000200	NMCG1	Central Nervous System	Glioma	Glioblastoma		6.77925	6.01159	5.42018	6.10841	5.79879	5.27809	6.06996	6.00431	5.76814	5.86285	5.90367	5.56373	6.12312	6.16973	5.39386	6.21612	6.05533	5.93185	6.15095	5.77215	5.87518	6.13144	5.9492	5.64207	6.30805	5.90075	6.4439	6.40762	5.78457	5.84337	6.63981	5.76174	5.87469	5.7381	5.86641	6.01952	5.54822	6.5166	5.92769	5.94403	6.53217	6.25844	5.72828	5.56276
ACH-000168	NOMO1	Blood	AML	M5		5.45549	5.39533	6.5957	6.41533	5.75222	6.07229	6.02364	5.5663	6.67347	5.5739	5.59595	6.29131	5.09914	6.24182	6.14382	5.66412	5.76661	5.59097	5.36635	5.91422	6.56665	5.55138	5.84037	6.60802	5.8587	5.68081	6.87839	6.19819	5.68819	5.83306	5.08854	5.94229	5.62826	5.67102	6.16419	5.58635	5.61404	5.08087	5.33112	5.81312	5.97434	5.88118	6.87227	6.02318
ACH-000388	NUDHL1	Lymphocyte	Non Hodgkin Lymphoma	DLBCL		5.72872	5.72069	7.02847	6.09578	6.22766	6.11485	5.67963	5.95414	7.15885	6.1631	6.32405	7.09854	5.42997	6.63342	6.46664	5.81325	5.85075	5.88822	5.25737	6.11302	6.00532	6.11487	6.07844	7.07923	5.40964	5.39997	5.27462	5.43556	6.31666	5.94608	5.31851	6.12021	6.18103	5.63139	6.03738	5.86052	5.77432	5.81934	5.82146	5.67642	5.59869	5.78274	7.16066	5.88445
ACH-000287	NUDUL1	Lymphocyte	Non Hodgkin Lymphoma	DLBCL		5.68436	5.416	7.09491	6.29754	6.22695	6.18351	5.85596	6.13537	7.2058	6.15539	6.2499	7.17188	5.06151	6.73141	6.86034	5.82744	5.69933	5.4029	5.02021	6.19998	5.53376	5.29823	5.55489	6.94358	5.88398	5.57914	6.37447	5.59162	5.33352	5.83136	5.28609	6.32511	6.09323	5.90232	6.22592	6.03112	5.75116	5.62063	5.64342	5.74104	5.4165	5.3794	7.32217	6.2698
ACH-000761	NUGC2	Gastric	Gastric Adenocarcinoma			5.91188	6.06123	5.19774	6.35522	5.44698	6.35517	5.69999	5.52681	5.9203	5.39126	5.3525	5.86175	6.37899	5.27148	6.27453	6.05388	5.74855	5.33613	5.64729	5.26095	5.60536	5.37756	4.8668	6.04839	6.21015	5.29322	5.86586	6.19672	6.39631	5.57175	5.24075	5.2894	5.00315	5.92373	6.12715	4.88772	6.62411	5.44862	5.61523	5.52038	5.33623	5.71355	5.92815	5.17389
ACH-000911	NUGC3	Gastric	Gastric Adenocarcinoma			5.81597	6.02878	5.87334	5.26912	5.91416	5.79676	5.73195	5.83113	6.1528	5.9308	5.91896	6.05949	5.20524	6.02174	5.9129	5.77448	5.7888	5.7376	5.43256	5.91153	5.68838	6.26117	5.85966	6.09998	5.72186	5.58856	5.82034	5.66013	6.05894	5.95055	6.11232	5.91972	6.20774	6.25529	5.56393	5.40733	5.93326	5.59048	5.729	5.7821	5.81366	6.11867	5.91349	6.01441
ACH-000674	NUGC4	Gastric	Gastric Adenocarcinoma	Diffuse Gastric		5.94286	5.4808	5.75719	5.39565	5.7351	5.85641	5.91411	5.7305	5.47983	5.86617	5.95541	5.24364	5.60201	5.4349	5.86468	5.39405	5.81908	5.75873	6.09351	5.70739	6.06865	5.93742	5.91547	5.39073	5.39758	6.42422	6.17328	6.04592	5.89701	5.69704	5.59865	5.63125	5.56796	5.73508	5.90214	5.87082	5.51193	5.46608	6.14208	6.14966	5.703	5.89538	5.23496	5.283
ACH-000116	OAW28	Ovary	Ovary Adenocarcinoma	High Grade Serous		5.69753	5.76547	4.9659	5.66855	6.03868	5.51007	6.09807	5.89169	5.89108	6.12732	6.01551	6.17828	6.38606	6.23877	5.39892	5.77795	5.96306	6.02836	6.25581	5.94607	5.91407	5.73589	5.72375	5.84611	6.29347	5.59391	5.73363	6.12871	6.36529	5.81631	6.28315	5.92034	5.64795	6.24906	5.91119	6.04085	5.57555	5.86613	5.63056	5.70415	6.1051	5.94157	5.99624	6.08806
ACH-000704	OAW42	Ovary	Ovary Carcinoma			5.72397	6.31661	5.7702	5.76647	6.19528	5.61488	5.62919	6.23084	5.61928	5.91463	5.89909	5.91075	5.86995	6.04522	5.77559	6.10191	5.93962	5.95801	5.99349	5.85997	5.84299	6.1095	5.95019	5.50206	5.78075	5.61737	5.09786	5.63987	5.14857	6.02327	6.22061	5.89046	5.85878	6.36013	5.53621	5.57034	5.82391	5.9697	6.49935	5.7231	6.06571	6.04743	5.83004	5.83169
ACH-000962	OC314	Ovary	Ovary Adenocarcinoma	Clear Cell		5.98069	6.23952	6.03485	5.75315	6.15941	5.81798	5.405	6.2957	6.18088	6.0756	6.06217	5.90515	5.57271	5.8741	6.2605	6.05485	6.24293	6.31462	5.4653	6.04099	5.79514	6.0988	6.04821	5.87381	5.24568	5.50214	5.05463	5.43844	5.93795	6.08772	5.95613	6.01556	5.979	5.72673	5.63914	4.93675	6.2794	5.90538	5.73948	5.71163	5.78398	6.17542	5.9595	5.95049
ACH-001144	OC315	Ovary	Ovary Adenocarcinoma	Serous		5.84551	6.27676	6.0047	5.3805	6.2925	6.10824	5.76615	6.29534	6.28394	6.30489	6.301	6.33987	6.16711	5.93809	5.94436	5.64104	5.68563	5.57986	5.20212	6.12699	5.77656	6.27615	6.1129	6.22382	5.66859	5.58682	6.74241	5.45545	6.12045	6.20465	6.05824	6.11729	6.22165	6.36176	5.74853	5.16806	6.18102	5.53245	5.7363	6.06514	5.81138	6.41982	6.00338	5.80365
ACH-001145	OC316	Ovary	Ovary Adenocarcinoma	Serous		6.17159	6.20958	6.04665	5.31237	6.4514	5.90256	5.8291	6.38271	6.27304	6.32739	6.38035	6.15431	6.91588	6.33264	5.88466	5.68554	5.9401	5.81515	5.47912	6.26587	5.93969	6.4046	6.31059	6.33578	5.77046	5.34179	5.33001	5.70022	5.79789	6.08421	6.30158	6.21877	6.35037	6.21978	5.75625	5.20431	6.52615	5.43623	5.6869	5.95676	5.96057	6.18618	6.1942	5.61523
ACH-000113	OCIAML2	Blood	AML	M4		5.85992	5.68923	7.16617	6.51789	5.71234	6.13611	6.00688	5.57565	6.1702	5.76172	5.80595	5.98475	5.44485	6.09413	6.15887	5.96732	5.5486	5.63433	5.16034	5.64277	6.07113	5.86043	5.84747	6.12339	5.37641	5.66493	6.3637	6.43045	5.93267	5.68578	4.99754	5.5965	5.7925	5.92446	6.12638	6.47333	5.64637	5.60913	5.53685	5.55116	5.78181	5.9767	5.77472	5.75454
ACH-000336	OCIAML3	Blood	AML	M4		5.94248	5.84652	6.83215	6.02527	4.72769	5.62862	6.26373	4.98936	5.83692	4.76806	4.80411	5.69449	6.77709	6.45064	6.32891	5.91963	5.96575	5.6023	5.2661	5.16045	6.0063	4.99471	5.2159	5.76804	6.42217	6.23318	6.19835	5.81865	6.18452	5.65862	5.19439	4.94875	5.76609	5.44023	6.23596	5.93237	5.90196	5.36148	5.9167	5.4912	6.25394	5.55415	6.06115	5.25245
ACH-000065	OCIAML5	Blood	AML			6.30675	5.20811	7.22196	6.71348	5.62656	5.8676	6.2022	5.73557	6.33259	5.66206	5.80593	5.88519	6.9732	6.30801	6.29126	5.91297	5.76017	5.84535	5.16465	5.65264	5.84376	5.5131	5.87091	6.24834	5.96269	5.84155	5.95378	6.13547	5.62662	5.7794	5.72507	5.5607	5.8677	6.02453	6.27004	6.48152	5.64151	5.57254	5.53208	5.64263	5.88696	6.10477	5.88398	5.77877
ACH-000124	OCILY19	Lymphocyte	Non Hodgkin Lymphoma	DLBCL		6.05404	5.59696	6.2563	6.21228	6.06049	5.86457	6.05268	5.71848	6.44908	5.98998	5.99387	6.26013	6.43647	5.98101	6.08761	5.21567	5.98306	5.55987	5.13165	5.75695	5.45041	5.47721	5.62549	5.89305	6.1001	5.39922	7.0233	6.58334	6.56499	5.22555	5.32307	5.83991	5.57746	5.57243	6.18377	5.73104	6.07853	5.11416	5.52065	5.92593	6.18999	6.15616	6.24398	5.52944
ACH-000158	OCILY3	Lymphocyte	Non Hodgkin Lymphoma	DLBCL		6.31617	5.54551	5.85824	5.3342	5.95455	5.74493	5.8726	5.55498	7.30757	5.84993	5.96436	7.17642	5.07007	6.9086	6.3005	5.37143	5.85742	5.57801	5.0548	5.84401	5.23368	5.72192	5.87371	6.37658	6.17124	5.50831	6.23562	6.25967	6.65238	5.47505	4.98711	5.91584	5.57989	5.89046	6.04749	5.75838	5.82598	5.3477	5.45617	5.77749	5.14057	5.68221	7.21806	5.77191
ACH-000751	OCIM1	Blood	AML	M6		5.67454	5.76367	6.49362	6.35391	5.98628	6.36675	5.87056	6.22779	7.36701	6.11111	6.21883	7.41114	6.08681	6.7384	6.76127	5.54578	5.62464	5.90162	5.42013	6.06157	5.5263	6.26152	6.24602	7.16177	5.48925	4.70661	5.64558	6.21198	6.11428	6.04141	5.21302	6.07657	5.95796	5.85427	5.82149	6.16291	6.09589	6.52233	5.27498	5.55658	5.96087	5.82908	7.5562	6.26103
ACH-000247	OCUM1	Gastric	Gastric Adenocarcinoma	Diffuse Gastric		5.74116	5.71761	6.00523	5.88001	5.34063	5.57393	5.95736	5.82812	6.74422	5.76545	5.35777	6.45959	5.63343	6.00624	5.75225	5.76886	6.48133	6.34138	5.52857	6.12442	6.47318	6.37564	6.23573	6.58948	6.06354	5.20254	6.09855	6.51317	5.54598	5.93953	5.74223	6.13919	5.98207	6.39388	5.9174	5.96951	5.56121	5.87364	5.58126	5.84876	5.79122	5.43341	6.93981	5.90746
ACH-000679	OE19	Esophagus	Esophagus Squamous	Laryngeal		5.35301	6.01735	7.14407	5.841	6.05234	5.92875	5.84657	6.01376	6.2933	6.09846	5.82187	6.13237	6.00403	5.02803	5.82841	6.23196	6.13414	6.16217	5.88624	6.12513	6.40304	6.22644	6.07508	6.27966	5.57177	5.85398	4.6822	5.66336	5.80609	5.97009	5.61954	6.12192	6.03426	6.46775	5.79775	6.14264	5.6436	5.94327	5.77834	5.78764	6.35971	5.99004	6.12257	6.15181
ACH-000544	OE21	Esophagus	Esophagus Squamous			5.58059	5.91396	5.47201	5.7012	5.90303	6.02503	5.95587	5.75898	5.47531	5.89631	5.95244	5.54393	6.10007	5.34474	5.87733	6.14819	6.06273	6.00168	6.02568	5.78126	5.65511	6.21515	6.15765	5.95612	5.37851	6.01592	6.44679	5.86706	5.6414	5.84659	7.17772	5.79247	5.90452	6.20987	5.77685	5.67354	5.81967	6.00819	6.01648	5.88998	6.92513	6.38177	5.52108	5.87508
ACH-000383	OE33	Esophagus	Esophagus Adenocarcinoma			5.70212	6.39768	5.65218	5.61789	6.08131	5.71413	5.81446	6.21975	5.81987	6.09307	6.09935	5.94666	6.36877	5.92498	5.79284	6.31597	6.08982	6.08381	5.88493	6.12579	5.91485	6.06238	6.04581	6.08198	6.01858	5.82097	4.82962	5.78485	6.29734	6.08869	5.69153	6.09862	6.16499	6.08416	5.74134	5.77113	6.29693	6.62077	5.7986	5.85215	6.24185	6.24389	5.93192	5.99353
ACH-000013	ONCODG1	Ovary	Ovary Adenocarcinoma	High Grade Serous		5.60685	5.73049	5.7031	6.0966	5.5793	5.7532	5.84344	5.9433	5.79387	5.76205	5.69905	5.79316	6.79383	6.06835	5.85721	5.69834	5.84336	5.74397	5.87615	5.87186	5.65278	5.60026	5.6073	5.60925	5.36957	5.97711	6.05604	5.76165	5.71425	5.83771	5.21502	5.91996	5.54551	5.1842	5.81448	5.66515	5.52427	5.486	6.04393	5.95232	6.21476	5.91587	5.78562	5.70391
ACH-000776	ONS76	Central Nervous System	Medulloblastoma		Non MYC	6.28614	6.26851	6.07477	5.62383	6.24869	6.61301	5.80289	5.9349	5.73519	6.15509	6.17066	5.73016	6.8789	5.53118	5.90661	6.18113	6.16683	6.10335	5.77985	6.04016	6.02737	6.32855	6.32139	5.77655	5.69466	5.88891	5.33873	5.53667	5.65159	5.86932	6.0705	6.04213	6.16574	6.6566	5.78262	6.25513	6.2565	6.17383	5.84652	5.81712	5.79884	5.24884	5.67213	6.30226
ACH-000024	OPM2	Plasma Cell	Multiple Myeloma			5.95302	5.68016	6.57587	5.84867	5.37186	6.03973	5.78344	5.72641	7.08833	5.25776	5.45603	7.05964	6.63882	7.04855	5.93407	5.65524	5.88265	5.44061	4.71153	5.91664	5.7965	5.47393	5.8739	6.80635	5.92574	5.14624	6.89415	5.73949	6.06128	5.72223	5.68976	5.95707	6.09059	5.67607	6.16439	5.85289	5.88057	5.4777	4.86755	5.39694	5.88398	5.95608	7.21232	5.85207
ACH-000159	OSRC2	Kidney	Renal Cell Carcinoma			5.78917	6.20838	5.99219	6.32291	6.32528	5.90363	5.99781	6.6068	5.62874	6.17666	6.33132	6.16054	5.20808	5.21536	5.50982	6.48151	6.13481	6.07376	5.82002	6.01661	6.02218	5.92157	6.01932	5.69836	5.83673	5.77511	5.42058	6.18195	5.27958	6.16893	6.12837	5.9685	6.22178	5.82947	5.80427	5.87777	6.12809	6.44224	6.24186	5.94354	5.8219	5.58268	5.59033	5.99888
ACH-000296	OUMS23	Colorectal	Colorectal Adenocarcinoma			5.70442	6.16021	5.77175	5.48474	5.84412	5.34596	5.91727	5.6956	6.07291	5.83667	5.68052	5.82389	5.96006	5.03054	5.89604	6.23639	6.25226	6.19885	6.20648	6.13702	5.93269	6.00268	5.87437	5.69446	5.97394	5.9133	6.38449	5.93027	5.86549	6.00546	6.25994	6.1706	5.88831	5.54115	5.93779	6.21841	6.1467	6.16549	5.74259	6.05284	6.07239	5.78005	5.80771	6.12027
ACH-001150	OUMS27	Bone	Chondrosarcoma			6.26814	5.29648	5.28802	6.24363	6.14841	5.47473	5.86628	5.83921	5.68161	6.23189	6.1444	5.81671	5.92258	6.42494	5.46074	5.62996	5.60502	5.63699	6.13614	5.68944	6.17606	5.36158	5.19316	5.67597	6.35321	6.08523	5.41758	6.08589	7.54197	6.20492	6.16818	5.69704	5.91723	5.87083	5.83587	5.7257	5.24271	5.50259	6.00242	5.95059	6.47148	5.9995	5.80419	5.75516
ACH-000091	OV56	Ovary	Ovary Adenocarcinoma	Serous		5.78621	5.88861	6.38285	5.99604	5.90174	5.87301	5.83897	5.99784	6.02442	5.8268	5.90664	5.75334	6.25738	5.76443	5.63829	6.57715	6.1874	6.22613	5.85525	5.68524	5.73238	5.87092	5.98786	5.94912	6.31113	5.65117	6.11355	6.1588	6.92411	6.15152	6.25966	5.76877	5.97506	6.07748	5.97269	5.83322	5.97092	6.23848	6.54967	5.51693	6.16259	6.66051	5.79094	6.15983
ACH-000688	OV7	Ovary	Ovary Adenocarcinoma	Mixed Serous Clear Cell		6.04807	5.87695	6.08902	6.35393	5.80252	5.76876	6.04387	5.7855	5.66941	5.88646	5.92537	5.66713	5.79253	6.06068	5.83864	6.21006	5.89859	5.9599	6.05535	5.8555	5.87751	5.97252	6.02508	5.6039	6.78507	6.12664	6.54691	6.44028	5.68946	5.99275	6.11915	5.87501	5.93127	5.53727	5.95638	6.18432	5.7297	5.99091	5.79879	5.93217	5.98152	6.04305	5.78667	6.05756
ACH-000291	OV90	Ovary	Ovary Adenocarcinoma	High Grade Serous		6.16486	5.94482	5.97693	6.06404	5.83081	7.43553	5.62106	6.25134	5.93907	6.04552	5.79099	5.94566	6.10341	5.77831	5.83911	5.38382	6.02525	6.18827	5.72601	5.94022	6.15348	6.03149	6.07282	5.78139	5.95051	6.0512	6.14523	6.15024	7.46743	5.86693	5.86827	5.99109	5.81063	6.19969	5.58153	5.84081	5.57413	5.9075	6.13846	5.94873	5.66673	6.44583	5.77342	6.14828
ACH-000617	OVCAR4	Ovary	Ovary Adenocarcinoma	High Grade Serous		5.52859	5.91598	6.28708	6.06612	5.90188	5.67903	5.87251	6.02326	6.00318	5.83933	5.97747	5.92316	5.20497	5.31941	5.88917	5.95427	6.15716	6.19856	6.02256	6.2052	5.88278	5.98403	5.88779	5.85214	5.33038	6.03557	5.71631	5.6825	7.12775	5.88398	5.84061	6.27726	5.99492	6.0127	5.93161	5.85535	6.13527	6.08345	6.01108	6.12851	5.64848	6.01314	6.14086	6.28755
ACH-001151	OVCAR5	Ovary	Ovary Adenocarcinoma	High Grade Serous		5.90972	5.82358	5.5572	6.1817	5.71457	6.01818	6.01638	5.9908	5.53425	5.85312	5.87386	5.72903	5.30087	5.51583	5.7182	6.13811	5.85997	5.91266	6.11555	5.97465	5.95375	5.7554	5.92505	5.66786	6.4167	6.08622	5.0103	5.81009	5.5803	5.95234	6.21539	5.87923	5.79262	6.04191	6.19722	5.70678	5.86839	5.80955	5.85684	5.8557	6.08915	5.97765	5.52563	5.91446
ACH-000696	OVCAR8	Ovary	Ovary Adenocarcinoma	High Grade Serous		5.88435	6.20097	6.47376	5.81932	5.91798	5.70576	5.90462	5.97039	5.71031	5.83915	5.99108	5.48841	6.39856	4.82013	5.68815	6.31686	5.86733	6.0045	5.8866	5.99221	5.96433	6.15269	5.92517	5.86035	5.49568	6.06482	5.72507	5.84911	5.70461	6.08371	5.87384	5.98208	5.57488	6.01346	5.99065	5.84226	6.16433	6.54732	5.93826	5.90752	5.65598	5.90873	5.5518	5.82546
ACH-000527	OVISE	Ovary	Ovary Adenocarcinoma	Clear Cell		5.86033	6.22724	5.78855	5.53852	6.11936	5.79621	5.97728	5.9384	5.73457	6.02149	5.85427	5.90975	5.35506	5.84245	5.50801	6.17379	6.18437	5.80056	5.7618	5.612	5.59491	6.37567	6.07478	6.14383	5.83358	5.81962	6.62354	5.57149	6.47579	5.91909	5.58432	5.61974	5.85615	6.50157	5.62664	6.11175	6.18908	6.01242	5.71828	5.93524	5.83935	5.68861	6.10284	5.84326
ACH-000947	OVK18	Ovary	Ovary Adenocarcinoma	Endometrioid		5.90775	5.72183	5.60786	6.39933	5.67283	5.62629	6.12862	6.10698	6.01157	5.76071	5.82037	5.71684	5.9198	5.50674	5.50847	6.01965	5.63187	5.50114	5.81071	5.71964	5.74788	5.21163	5.3068	5.63604	5.69714	6.0662	5.89643	5.80711	6.46954	5.84454	6.07901	5.70086	5.45122	5.68263	5.94293	6.02517	6.00012	5.75431	5.85716	5.89223	5.85008	6.25776	5.80734	5.62611
ACH-000443	OVKATE	Ovary	Ovary Adenocarcinoma	High Grade Serous		6.0444	5.45287	5.38721	6.08752	5.63372	5.53512	5.99543	5.70125	5.49001	5.77239	5.76124	5.61806	6.04758	6.35506	5.60645	5.27097	5.65217	5.58462	6.10542	5.7563	6.05121	5.46567	5.52692	5.3004	5.60247	6.29635	6.90641	6.08222	5.85544	5.761	6.03356	5.80274	5.46061	5.74836	5.78352	5.4051	4.79136	5.09951	6.06181	6.08576	5.9869	5.98427	5.4443	5.44654
ACH-000646	OVMANA	Ovary	Ovary Adenocarcinoma	Clear Cell		5.54144	5.9884	6.36011	5.57695	6.07077	5.88544	5.80705	5.65862	6.22414	5.87866	5.79234	5.83948	5.66316	6.73146	5.20009	6.2092	6.08287	6.02315	5.73274	6.01437	5.93224	6.05194	5.89257	5.63349	6.00993	5.82439	6.01418	6.24588	5.82621	6.02538	5.98003	6.08465	5.83338	6.03078	5.80293	5.78927	5.81059	5.88398	5.92453	5.70075	5.90825	5.9393	5.99846	6.011
ACH-000409	OVSAHO	Ovary	Ovary Adenocarcinoma	High Grade Serous		5.82191	5.99129	6.63042	5.74147	6.10548	5.59363	5.85734	6.12984	5.71394	6.07992	6.14611	5.59678	6.11839	5.88398	5.78785	5.85917	5.91017	6.45851	6.00775	5.89736	5.73818	5.52103	5.44209	5.58471	5.42844	6.07283	6.43612	5.61205	5.96048	5.70766	6.36809	5.89692	5.83247	5.66866	5.65436	6.46806	5.9652	5.98548	5.79601	5.91912	5.66234	5.78233	5.63191	5.8562
ACH-000663	OVTOKO	Ovary	Ovary Adenocarcinoma	Clear Cell		6.07626	6.22814	6.67143	5.74431	6.04126	5.99115	5.8291	6.31874	5.77252	6.08761	6.21526	6.04557	4.63361	5.82249	5.88554	6.17806	6.03338	5.80715	5.35549	6.07746	6.21819	5.76199	5.9944	5.89011	5.91705	5.67042	6.52939	5.87912	5.64834	6.33407	6.20324	6.0334	6.18633	6.07572	5.80737	5.86634	6.23183	5.86449	5.9768	5.90958	6.44458	5.74456	5.97213	6.18901
ACH-000372	P12ICHIKAWA	Blood	ALL	T-cell		5.3212	5.68118	6.42322	6.05212	5.70725	5.83679	5.73387	5.92881	7.1431	5.97225	5.98679	7.49331	4.92389	7.40438	5.8891	5.79246	5.72986	5.88398	4.61005	5.72737	5.28651	5.21177	5.4601	7.14278	6.12226	4.80525	5.68594	5.97513	6.08541	6.12369	5.13302	5.64856	6.12198	5.98989	5.86919	5.57546	5.7422	5.72979	5.45844	5.3659	5.1834	5.9339	7.3861	6.21537
ACH-000770	P31FUJ	Blood	AML	M5		5.59656	5.61522	6.29352	6.50471	5.25833	5.98853	5.91144	5.97116	6.14581	5.20375	5.50797	6.36346	6.1374	6.2004	5.46039	5.76829	6.00452	5.71267	5.13004	6.20718	6.05554	5.93238	6.07373	6.29299	6.19765	5.00227	6.52852	5.76184	5.51401	5.77782	5.2942	6.21016	5.87994	5.88398	6.16716	5.34853	5.66507	5.5465	5.19075	5.71472	5.42955	5.65493	6.1463	6.1681
ACH-000707	P3HR1	Lymphocyte	Non Hodgkin Lymphoma	B-cell Burkitt		5.77003	6.09923	6.23326	5.5435	5.76776	6.15591	6.11115	5.94948	6.3427	6.05478	6.07091	6.44147	6.12469	6.16286	6.01267	5.74253	5.95035	5.93717	5.5451	6.07354	5.6948	5.80409	5.63785	6.15452	5.20899	5.50513	6.90376	5.77776	5.76286	6.07136	5.14468	6.08896	5.92844	6.00423	6.16236	5.76184	5.87701	5.94008	5.88917	5.65293	5.80267	5.93006	6.59816	6.08612
ACH-000042	PANC0203	Pancreas	Exocrine	Exocrine Adenocarcinoma		5.70872	6.14725	5.45967	5.59241	5.9254	5.78339	5.94396	5.78704	5.79538	5.73186	5.77673	5.78085	5.78001	5.75992	5.19858	6.18006	5.80619	5.89728	5.99622	5.90972	6.0728	6.00527	5.59456	5.87779	5.76021	5.99677	5.59061	5.84331	6.27867	5.77716	5.26385	5.9067	5.71018	6.17391	5.74796	5.86145	5.85928	6.2626	5.77641	5.88632	5.3915	5.87696	5.75274	5.95849
ACH-000031	PANC0213	Pancreas	Exocrine	Exocrine Adenocarcinoma		5.8143	5.54351	5.66618	5.68309	5.77831	5.5784	6.02132	5.71376	5.50922	5.80442	5.92548	5.27738	5.42094	5.97551	5.75338	5.74154	5.82797	5.88544	6.1263	5.7401	5.92625	5.90793	5.79024	5.59294	5.57252	6.25773	5.6289	5.70693	5.93565	5.62607	6.04628	5.74946	5.71922	5.72191	5.67308	5.88535	5.52046	5.74838	6.1739	5.99764	5.84934	6.24462	5.39865	5.8143
ACH-000139	PANC0327	Pancreas	Exocrine	Exocrine Adenocarcinoma		5.89222	4.89132	5.74233	5.69572	6.02921	5.83836	6.11333	5.74044	5.71296	5.62113	5.34281	5.6396	6.12221	5.31943	5.84783	5.34764	5.46522	5.33671	6.01555	5.90068	6.11234	6.48385	5.12311	5.22632	5.92163	6.43287	5.8372	6.05856	6.09391	5.9964	5.13353	5.88643	5.63139	6.39499	5.79747	5.9193	5.48962	5.19217	6.08609	6.20497	4.94446	6.52599	5.67411	5.7156
ACH-000235	PANC0403	Pancreas	Exocrine	Exocrine Adenocarcinoma		5.77909	6.23046	6.29667	5.16826	5.95373	6.27005	5.67512	6.15091	5.81148	5.94792	5.84603	5.78593	5.21385	5.71711	5.73624	6.49303	6.05417	6.05084	5.49065	6.11238	6.09996	6.33913	6.02868	5.90213	5.50703	5.63551	6.36139	5.48715	5.60802	5.97508	6.04922	6.05082	6.12835	6.18799	5.61921	5.03055	6.36635	6.25477	5.8779	5.78799	5.83241	6.25243	5.84385	6.11859
ACH-000093	PANC0504	Pancreas	Exocrine	Exocrine Adenocarcinoma		5.76144	5.9364	5.28535	5.9518	5.834	5.76277	5.95585	5.6067	5.46858	5.78436	5.86734	5.89356	5.20518	5.16847	6.19603	5.96624	5.83573	5.76694	6.15643	5.79876	5.93931	5.7453	5.76042	5.55256	5.83514	5.90415	5.9816	5.82503	6.98551	5.85017	6.316	5.76106	5.88398	5.95109	5.95532	5.22349	5.70151	5.46157	5.85218	5.91941	6.16377	5.75063	5.74779	5.7378
ACH-000417	PANC0813	Pancreas	Exocrine	Exocrine Adenocarcinoma		5.83556	6.37404	6.20812	5.49337	6.14732	5.74335	5.84592	5.94737	6.06221	6.129	6.19544	5.77782	5.39231	5.28213	5.65409	6.38869	6.36605	6.36906	5.73088	6.12481	6.13004	6.23618	6.12267	5.87904	5.7495	6.18929	5.14279	5.90919	6.47497	6.02749	6.2969	6.17574	6.38442	6.45567	5.73611	6.04118	6.36443	6.28976	5.91897	5.9072	5.86831	6.20879	5.98116	6.28242
ACH-000164	PANC1	Pancreas	Exocrine	Exocrine Adenocarcinoma		5.82295	6.14041	5.96704	5.86873	5.91963	5.79076	5.66478	6.15107	6.03505	5.94606	5.91153	5.97451	6.48921	5.94429	6.15141	5.95768	5.96723	5.9313	5.83287	5.795	5.9328	5.69034	6.01415	6.32758	5.89616	5.83954	6.42405	5.85352	5.43475	6.18899	5.95368	5.79827	6.06861	5.41071	5.5504	5.7893	6.11594	6.12149	5.71689	5.77604	6.24135	6.84183	6.09286	6.12868
ACH-000060	PANC1005	Pancreas	Exocrine	Exocrine Adenocarcinoma		6.12132	5.09581	5.15449	6.38988	5.2056	5.56132	5.90213	5.28907	5.28132	4.79301	4.63901	5.3173	5.1443	5.95651	5.92451	5.45938	5.49181	4.97832	5.91394	5.76738	5.46108	6.35817	5.8708	5.12127	6.07632	6.15124	5.03621	5.85647	5.88634	6.2266	5.79265	5.67687	5.56162	6.28593	5.95256	5.9394	5.22389	5.05824	6.12238	5.90311	5.8039	6.75359	5.364	5.127
ACH-000599	PATU8902	Pancreas	Exocrine	Exocrine Adenocarcinoma		5.98974	6.48118	5.42156	5.57044	5.69742	5.77052	5.19068	6.03761	5.87483	5.71033	5.47394	6.07837	5.33514	4.91581	6.2199	6.52734	6.24236	6.13046	6.01852	5.94366	5.67211	6.20358	6.24192	5.64682	5.8027	5.34858	5.32509	5.89685	5.37045	5.78872	6.24349	5.94832	5.87956	6.01928	5.6778	5.57471	6.03919	6.67472	5.48167	5.74522	6.0475	5.88398	6.0783	6.18717
ACH-000022	PATU8988S	Pancreas	Exocrine	Exocrine Adenocarcinoma		5.99917	5.70433	5.66748	6.00847	6.20895	5.6657	5.53428	5.58748	6.01781	6.27259	5.52576	6.00915	5.57601	5.95183	6.4729	5.71763	6.0442	6.12138	6.28425	5.81302	6.00889	5.77334	6.09128	5.72301	5.97372	5.80275	5.98591	5.86067	5.14463	5.48332	6.26955	5.81207	5.67789	5.87464	5.76803	5.6429	5.01966	5.43196	5.8348	6.03231	6.21092	5.85395	5.94015	5.69864
ACH-000023	PATU8988T	Pancreas	Exocrine	Exocrine Adenocarcinoma		5.8257	6.48692	6.14127	5.83708	6.65773	5.2032	5.54224	6.24172	5.74118	6.46827	6.47275	5.82709	6.69018	5.95292	5.30413	6.31728	5.97434	6.22013	5.96778	5.89008	5.79928	6.8465	6.48067	6.25008	6.14372	5.77932	4.656	5.92917	5.57064	5.95488	6.03696	5.92405	6.23832	6.38926	5.5396	5.65649	6.65708	6.18675	5.76577	5.61161	6.27183	6.64334	5.96081	6.0804
ACH-000030	PC14	Lung	NSCLC	NSCLC Adenocarcinoma		6.01087	6.25578	5.406	5.78299	5.83037	5.85155	5.94883	5.83033	5.6736	5.93243	5.8301	5.73792	5.29044	5.80311	5.46907	6.41388	6.0416	5.98724	5.85197	6.05132	5.49023	6.36905	6.20819	5.75541	5.73967	5.86777	6.47995	5.79416	5.90679	6.09627	6.03674	6.06906	5.91793	6.7265	5.72324	5.81125	6.03444	6.4446	6.01692	5.86906	6.23118	5.60679	5.80087	6.03916
ACH-000090	PC3	Prostate	Prostate Adenocarcinoma			5.89867	5.99395	5.86554	5.64573	5.9894	5.63477	5.93217	6.0741	5.62178	5.85659	5.92176	5.68749	5.85838	5.60727	5.74288	6.058	5.87761	5.88769	5.96769	5.99972	6.1487	5.71882	5.90308	5.75689	6.09573	6.23625	6.96168	6.41007	6.05628	6.05484	5.77746	5.98619	5.71219	5.26369	5.7204	5.93528	5.75484	5.81198	5.94423	6.04957	6.14465	6.81756	5.7822	5.89181
ACH-000619	PECAPJ15	Upper Aerodigestive	Upper Aerodigestive Squamous	Oral		6.01436	6.40766	5.67994	6.11178	6.53226	5.74122	5.60662	6.13134	5.98889	6.48647	6.44702	6.15658	5.37373	5.03178	6.06282	5.90835	6.3484	6.31434	5.95114	6.08466	6.06307	6.26943	6.18841	6.74138	5.24793	5.71594	4.73309	5.48274	6.31341	6.13943	5.77111	6.12757	6.15867	6.57281	5.57213	5.70032	6.4873	6.47578	5.73855	5.66548	5.97141	6.83072	6.13285	6.21918
ACH-000606	PECAPJ34CLONEC12	Upper Aerodigestive	Upper Aerodigestive Squamous	Basaloid		5.86765	6.04078	5.43987	6.23854	6.23438	5.82603	5.83188	5.80076	5.90015	6.14121	6.1321	5.7985	5.63243	5.73414	5.76111	6.23553	6.10911	6.08766	6.11469	5.98009	6.00273	5.81044	5.81338	6.09715	6.03703	5.8245	4.83342	5.78196	5.87383	6.17381	5.77226	6.00944	6.05852	6.00394	5.77963	5.89863	6.01876	6.60717	5.83181	5.7775	6.04242	5.97705	5.7832	5.88671
ACH-000732	PECAPJ41CLONED2	Upper Aerodigestive	Upper Aerodigestive Squamous	Oral		5.9275	5.69054	5.19941	6.369	5.91157	5.87523	6.05298	5.74411	5.56342	5.97338	5.94311	5.59584	5.22	5.89208	5.85644	5.69312	5.93018	5.66948	6.26646	5.65444	6.02313	5.38628	5.59901	5.76231	5.60969	5.94598	4.83061	5.74062	5.87364	5.95059	5.74026	5.60434	5.89248	5.73813	5.99998	5.8821	5.36264	5.87106	5.87876	5.98822	6.07022	6.27293	5.73031	5.83201
ACH-000735	PECAPJ49	Upper Aerodigestive	Upper Aerodigestive Squamous	Oral		6.14276	6.00248	5.04553	5.98738	5.83395	5.5904	5.66509	6.02485	5.82331	5.97079	6.01199	5.8075	5.35172	5.28851	5.49444	6.34327	5.75192	5.7844	6.07938	5.97616	6.24287	5.81644	5.88997	5.77031	5.89633	5.8442	5.07775	6.11771	5.87027	5.96186	5.88956	6.06598	5.95849	5.70021	5.88436	5.80734	5.95083	6.20426	5.68772	5.68266	6.0488	5.49727	5.6942	5.80172
ACH-000519	PEER	Blood	ALL	T-cell		5.99376	6.14649	5.96495	6.11903	5.924	6.35504	6.09981	6.02487	6.45803	6.13963	6.12073	6.73671	6.70784	5.69304	6.10752	5.80578	5.96103	5.7556	4.98932	5.88821	5.73225	5.57666	5.61799	6.40095	5.48217	4.97777	5.89059	5.89703	6.19748	5.41666	5.15388	5.63985	5.60742	6.1586	5.87482	5.66066	5.87937	5.54454	5.46914	5.24557	5.22375	6.23519	6.68337	6.12582
ACH-000937	PF382	Blood	ALL	T-cell		5.78351	5.73779	6.73117	6.47272	5.91383	6.17667	6.10743	6.09068	7.37248	6.04284	6.16681	7.09592	6.58358	7.19149	6.7644	5.6605	5.96598	5.26073	5.10789	6.0759	6.0714	5.58887	5.9124	7.21101	5.87684	5.47641	6.41081	5.95807	5.74747	5.70666	5.16729	6.05247	5.97965	5.7564	6.32355	6.03068	5.73868	5.46945	5.28121	5.55541	5.35992	5.90267	7.38429	6.33697
ACH-000140	PFEIFFER	Lymphocyte	Non Hodgkin Lymphoma	DLBCL		5.75969	5.40451	4.77708	5.6272	5.37033	6.13102	6.03845	5.34278	4.64007	5.16382	5.31853	5.90365	4.97671	6.23291	5.78581	5.11101	5.55784	4.53345	6.09484	5.44457	5.7684	5.02426	4.62927	5.12798	6.18037	6.01676	5.92042	5.54185	5.90996	5.81344	5.6666	5.41662	3.59968	5.40219	5.91316	4.94478	5.61582	5.07404	5.94406	6.02556	5.79924	6.13442	5.20264	4.2358
ACH-000307	PK1	Pancreas	Exocrine	Exocrine Adenocarcinoma		5.85169	6.00172	5.5641	5.88804	5.96195	5.60377	5.88565	5.82793	5.73468	5.94323	6.00041	5.75327	5.75421	5.26831	5.72701	6.29751	5.86619	5.86698	5.88569	5.94041	6.00812	6.01549	5.92641	5.69092	5.51683	5.95512	5.78965	5.73276	5.87407	5.95693	6.59426	5.96687	5.95642	5.90421	5.75202	5.73017	6.24314	6.21642	5.87472	5.85038	6.15363	6.04035	5.55951	5.95125
ACH-000468	PK45H	Pancreas	Exocrine	Exocrine Adenocarcinoma		6.1401	5.82155	5.5415	6.11483	6.07772	5.75558	5.99051	5.69021	5.76365	6.12185	6.24941	5.50491	5.57778	5.87382	5.4168	5.92755	6.26721	6.17464	6.14699	5.95967	6.01343	5.93204	6.01574	5.38886	5.72969	6.27954	5.6576	5.91619	5.38991	5.77791	6.0356	5.95888	6.00655	5.87731	5.75826	5.72304	5.98777	5.8487	6.17672	6.06083	5.97885	6.10129	5.73224	6.00365
ACH-000205	PK59	Pancreas	Exocrine	Exocrine Adenocarcinoma		5.57644	6.49064	5.98693	5.34576	6.11876	6.16936	5.44481	5.96732	5.87565	6.05171	5.90999	6.08989	6.25591	5.80686	5.97554	6.4977	6.19342	6.32515	5.84798	6.21275	6.33168	6.12712	6.10582	5.71647	6.111	5.69584	6.27608	5.69122	5.6905	5.90869	5.80832	6.19044	6.19982	6.09152	5.80528	5.71778	6.32517	6.4057	5.81562	5.87032	5.89727	5.538	5.89811	6.01805
ACH-000218	PL21	Blood	AML	M3		5.83105	5.6127	5.41808	6.58339	5.18802	5.99037	6.09119	5.21512	6.60181	5.39012	5.26724	6.37668	5.37916	6.26345	5.91465	6.018	5.86262	5.64636	5.27384	5.56078	6.67603	5.77566	5.99311	6.25337	5.90509	6.2194	5.61736	6.42413	6.07764	5.9525	5.36469	5.53195	6.04781	5.94614	6.29538	6.6595	5.88969	5.48182	6.0143	5.8078	6.32638	5.98245	6.66125	5.63104
ACH-001318	PLCPRF5	Liver	Hepatocellular Carcinoma			5.94242	6.19668	5.7289	5.66557	5.88398	5.73278	5.29809	6.33023	5.75217	5.97786	5.5877	6.04356	6.27897	5.58012	5.96684	6.08421	5.57198	5.84429	5.44998	5.84458	5.6235	5.7039	6.01614	5.47821	5.62107	5.66383	5.61476	5.99755	5.26065	5.88715	5.75199	5.86104	5.77544	5.91326	5.63875	5.63786	6.13658	5.71686	5.86318	5.52268	5.87882	6.02724	5.79906	6.13909
ACH-000320	PSN1	Pancreas	Exocrine	Exocrine Adenocarcinoma		5.78706	5.60297	6.62885	5.06624	6.27663	6.07575	6.00249	6.45752	5.6138	5.73819	6.11271	5.87661	5.86858	5.34842	5.92018	6.24215	5.87536	5.87266	5.88851	6.19407	5.76058	5.67931	5.53384	5.48484	5.62016	5.74959	5.65017	5.55068	5.20939	5.95116	5.72793	6.26831	5.75518	5.73292	5.95019	5.50383	5.83001	5.85059	5.8276	5.97924	5.74839	5.84802	5.60412	5.91942
ACH-000347	QGP1	Pancreas	Endocrine	Somatostatinoma		5.73547	5.92613	5.32279	6.15383	5.68835	5.55938	5.77684	5.61446	6.50825	5.99738	5.76794	6.17352	6.51924	6.77625	5.86029	5.73599	5.80689	5.96337	5.83689	5.83066	5.67774	6.21963	6.17521	6.3991	6.80465	6.00469	5.99418	5.84047	6.0504	5.75491	5.59569	5.81422	6.11577	6.04105	5.87187	6.04092	5.88398	5.79702	5.72827	5.87819	5.63073	6.38357	6.37549	6.03024
ACH-000654	RAJI	Lymphocyte	Non Hodgkin Lymphoma	B-cell Burkitt		6.01962	6.26898	6.9988	6.12355	5.42618	6.47715	6.08382	5.73757	6.44715	5.29547	5.05175	6.3036	6.26759	6.39271	5.69651	6.3449	5.90493	5.71916	5.64727	6.14236	5.7043	6.03576	5.91023	6.13107	6.45974	5.3586	5.77954	5.96897	5.45218	5.94987	5.44887	5.98797	5.85002	5.62557	6.41369	5.3249	6.27217	6.31052	5.89403	6.15052	5.82241	5.85756	6.52223	5.90591
ACH-000189	RCC10RGB	Kidney	Renal Cell Carcinoma			6.00946	5.8759	5.94597	6.13357	5.36783	5.72039	5.86918	6.1869	5.64722	5.30413	5.43994	5.34112	5.91244	5.40085	5.46418	6.55182	6.04489	6.26937	6.22947	5.84702	6.08791	5.72463	5.68611	5.98043	6.29933	6.00946	6.24041	6.70467	5.44396	5.9438	6.62738	5.88398	5.93176	5.81129	5.85159	6.1591	5.5499	6.52138	6.29089	5.84153	6.3566	5.95659	5.82386	5.63521
ACH-000922	RCHACV	Blood	ALL	B-cell		5.45638	5.39019	6.8289	5.26078	6.20687	6.31249	5.56525	5.62387	7.49635	5.88771	6.00015	7.38274	6.7074	7.43044	6.57108	5.4561	5.61844	5.563	4.79028	5.92291	5.09404	5.82879	5.87024	7.22591	5.63863	4.86776	4.76141	5.20273	5.8609	5.42877	5.34499	5.93901	5.67399	5.3292	5.70806	5.47751	5.85803	5.36712	5.41569	5.91476	5.49102	5.95196	7.76227	6.39979
ACH-000565	RCM1	Colorectal	Colorectal Adenocarcinoma			5.54072	6.19861	5.85619	5.93346	5.98761	5.56893	5.76963	5.58313	5.91112	6.05092	6.03183	5.79608	5.25748	4.86997	5.56138	5.73887	5.59148	6.2644	5.74827	5.62876	5.92846	5.67748	5.75047	6.11142	5.67797	5.90082	5.41766	5.52782	6.20373	5.90416	5.86753	5.72958	6.20427	5.75272	5.80555	5.91798	6.35252	5.61666	5.6893	6.18929	5.76488	6.2281	6.07038	6.04708
ACH-000169	RD	Soft Tissue	Rhabdomyosarcoma	Embryonal		6.85227	6.36426	5.54903	5.63187	5.47176	5.86605	5.42459	6.01256	5.6996	5.43217	5.14461	5.6003	6.77779	5.33707	6.25152	6.28639	5.64781	5.92736	6.05519	5.94209	5.69017	5.76142	5.94937	5.5548	5.66299	5.53007	5.72129	5.96317	5.76183	5.73407	6.03599	5.98096	5.68416	5.96818	5.69543	6.06071	6.0824	6.24408	5.64865	5.52258	6.00414	5.68657	5.89219	6.12741
ACH-000041	RDES	Bone	Ewing Sarcoma		EWS_FLI	6.01088	5.6494	6.51333	6.12371	5.78951	5.97577	6.55913	5.83118	6.57886	5.87322	5.80965	6.37687	6.71717	6.64979	6.03637	5.57539	5.84834	5.63597	5.50814	6.04008	5.67903	6.16806	6.0252	6.26799	6.17507	5.41595	5.93318	5.7655	6.22736	5.5625	5.31786	5.99704	5.69761	5.96971	6.07524	6.3689	5.51501	5.50252	5.60821	5.6202	5.47506	5.9951	6.8547	5.78975
ACH-000068	REC1	Lymphocyte	Non Hodgkin Lymphoma	B-cell Mantle Cell		5.58314	5.51601	6.74292	5.91551	5.48983	6.09004	5.77681	5.99762	6.85813	5.57232	5.80048	6.82199	6.51919	6.58639	6.00182	5.57377	6.02068	5.99837	5.12888	5.99936	6.18486	5.97559	6.00631	6.75385	5.51687	5.21382	5.24998	5.79583	4.85177	6.20994	5.17577	5.98949	6.00307	5.76893	6.1939	5.22259	5.79664	5.6122	5.80188	5.7141	6.62618	5.65871	7.05287	5.97344
ACH-000960	REH	Blood	ALL	B-cell		6.02565	5.40165	6.49731	5.93337	6.06273	6.26838	5.58369	5.64245	7.47879	6.11049	5.97288	7.32609	5.2539	6.99571	6.56813	5.04189	5.70048	5.44189	5.1477	6.22246	5.13369	5.96754	5.91944	7.05198	5.76118	5.06743	6.04843	6.02266	6.13885	5.25928	5.00895	6.20766	5.61238	5.80043	6.04979	5.83692	5.49477	5.58032	6.31983	5.78582	5.77736	5.986	7.54257	6.22534
ACH-000144	RERFGC1B	Gastric	Gastric Adenocarcinoma			5.56737	5.73547	5.38703	5.56864	5.40318	6.17264	5.97855	5.68008	5.54614	5.63036	5.72535	5.48948	5.28414	5.40077	6.02619	5.72216	5.63245	5.63243	6.10061	5.70976	5.76395	5.6594	5.55963	5.60756	5.25377	5.89195	6.60273	6.1882	5.86385	5.56487	5.79806	5.69849	5.49553	5.52144	6.15791	5.63657	5.88398	5.63281	5.95871	5.83171	5.74264	5.92514	5.3446	5.68506
ACH-000791	RERFLCAD1	Lung	NSCLC	NSCLC Adenocarcinoma		6.03893	5.97817	5.37285	5.819	5.66648	5.9202	6.23227	5.71328	5.37253	5.7111	5.71587	5.41174	5.40295	5.75654	5.86707	5.58166	5.669	5.51676	6.26113	5.78719	6.03597	5.78965	5.6859	5.54729	5.90002	6.07608	5.5041	5.91966	6.19186	6.06831	6.37769	5.81093	5.72543	5.98523	5.99011	5.49613	5.6398	5.54251	6.04535	6.14232	6.42879	5.81073	5.71323	5.78644
ACH-000774	RERFLCAD2	Lung	NSCLC	NSCLC Adenocarcinoma		6.10654	5.82506	5.61231	6.33377	5.68371	5.88398	5.87955	5.56304	5.52524	5.666	5.67695	5.6929	5.34736	5.93384	5.76562	6.13033	5.8424	5.79456	5.98132	5.93712	5.89	5.23193	5.50624	5.51717	5.48376	6.21727	6.62154	6.15196	5.71222	5.91631	7.81591	5.91231	5.76379	5.56289	5.91236	5.71258	5.85034	6.1681	6.02113	5.96878	7.1249	6.24077	5.23952	5.59722
ACH-000261	RERFLCAI	Lung	NSCLC	NSCLC Squamous		5.91959	5.63829	6.12933	6.24962	5.67629	5.85088	5.86662	5.67789	5.52691	5.72185	5.84358	5.67568	5.64435	5.43204	5.89798	5.81631	5.69515	5.61213	5.91481	5.55454	5.48712	5.35564	5.52649	5.724	5.98159	5.99201	5.24129	5.93289	5.83501	5.55247	7.29206	5.57196	5.58146	5.72063	5.81817	5.79008	5.44091	5.43098	6.09146	6.04767	7.03681	6.0294	5.64803	5.51736
ACH-000482	RERFLCKJ	Lung	NSCLC	NSCLC Adenocarcinoma		5.95825	6.27396	5.49739	6.25525	5.93561	5.63626	5.69799	5.6595	5.53934	5.91007	5.9349	5.62903	5.42717	6.00845	5.7728	5.96522	5.71196	5.85676	5.92559	6.00988	6.16808	6.2716	5.73909	5.85269	5.81546	6.00397	6.15167	6.02144	5.90203	5.96269	6.13788	6.10278	5.88192	5.86417	5.55728	5.70501	6.29254	5.99101	5.84644	5.84577	6.03615	6.20375	5.62459	5.61097
ACH-000062	RERFLCMS	Lung	NSCLC	NSCLC Adenocarcinoma		6.29924	6.09497	5.77623	5.69261	5.98913	5.96938	5.77243	5.98196	5.81275	5.96149	5.96776	6.24928	6.02809	6.15039	5.67854	5.76791	5.70419	5.64765	5.79903	5.89644	5.89305	6.26864	6.43591	6.13267	5.39941	5.66299	5.72061	5.90505	5.94331	5.73852	5.90594	5.90031	5.83882	6.3297	5.8001	6.01682	5.95669	5.72297	5.89112	5.96491	5.84566	5.66978	5.9871	6.07755
ACH-000442	RERFLCSQ1	Lung	NSCLC	NSCLC Squamous		5.90456	5.6724	5.90491	6.11658	5.89384	5.48113	5.82148	5.68132	5.6429	5.68493	5.94375	5.8347	5.15262	5.68148	5.9415	5.54449	5.44021	5.43105	6.06662	5.33114	5.90015	4.99807	5.11854	6.36283	5.74377	5.80325	6.73708	5.89145	6.28329	5.79316	7.9874	5.28403	5.19935	5.60671	5.73909	5.20487	5.76116	5.54257	5.93231	5.78336	7.58207	6.53918	5.85341	5.34326
ACH-000689	RH18	Soft Tissue	Rhabdomyosarcoma			5.90753	5.83062	5.95451	5.69869	6.24175	5.7605	5.87285	5.82504	5.77562	5.94098	6.05399	5.75195	6.62181	5.36813	5.79747	5.81896	5.95437	6.00891	6.00726	5.87437	5.91018	5.81088	5.75762	5.56003	5.95717	6.04081	6.60626	6.18799	5.86725	5.76864	5.81166	5.91179	5.83112	5.79181	5.87538	5.9427	5.91248	5.99083	6.14335	5.97132	5.49713	5.88277	5.61401	5.79227
ACH-000833	RH30	Soft Tissue	Rhabdomyosarcoma	Alveolar		5.80762	5.9097	6.35525	5.65954	6.01077	5.60159	6.0202	5.9272	5.49458	5.77832	5.97694	5.34051	5.19467	5.9369	6.02283	5.81718	5.84694	5.78613	6.03224	5.92862	5.93045	5.56539	5.51402	5.56123	5.62479	6.22214	5.91583	5.98531	5.72071	5.92377	5.69587	6.02459	5.58531	5.54962	5.79597	6.13864	5.8378	5.99354	6.02673	6.01576	5.5522	5.69744	5.45993	5.74315
ACH-000100	RH41	Soft Tissue	Rhabdomyosarcoma	Alveolar		6.69814	5.94539	6.25432	5.51744	6.13106	6.14713	5.83089	5.87099	5.9295	6.09211	6.00745	5.88398	7.29831	5.36621	5.83233	5.85129	6.13958	6.04818	5.96246	6.10664	5.86996	5.70824	5.66516	5.96073	5.5721	5.8797	5.93916	5.76906	5.85257	5.9165	6.10878	6.22266	5.86796	5.98678	5.853	6.17878	5.69064	6.62466	5.92179	5.96419	5.62389	5.62228	5.80589	6.01105
ACH-000398	RI1	Lymphocyte	Non Hodgkin Lymphoma	B-cell		5.64655	5.51133	6.2836	5.92686	5.25317	5.63227	6.17077	5.70501	7.0378	5.34418	5.62073	6.862	5.62922	6.53089	6.41852	5.81085	5.62707	5.19987	4.43065	5.66252	6.1694	5.72656	5.61791	7.34895	5.95313	5.53862	5.32475	6.18752	5.96204	6.27223	5.25184	5.57555	6.30766	5.9959	5.90878	5.38803	5.77172	5.81845	5.53135	5.36758	5.48215	5.78896	7.16743	5.85254
ACH-000505	RKN	Soft Tissue	Leiomyosarcoma			6.04501	6.01889	6.4263	5.75671	6.2922	5.71493	5.90034	5.75629	5.60136	6.10253	6.26602	5.43402	5.69555	5.75704	5.51646	6.09439	5.82845	5.94259	5.94278	5.79468	5.88624	5.89397	5.80857	5.81357	5.62239	5.95381	6.72504	5.8933	6.04551	6.07421	6.03901	5.87507	6.07674	5.6001	5.76576	6.13764	6.00825	5.90885	5.98079	5.95559	5.62046	6.11371	5.38315	6.08092
ACH-000943	RKO	Colorectal	Colorectal Adenocarcinoma		MSI	6.15693	5.92762	5.47637	5.3525	5.9977	6.21212	5.52721	6.11168	5.86105	5.8571	5.89263	5.86515	5.54704	5.08167	6.02375	5.83507	5.76906	5.91015	5.54464	5.98154	5.47531	5.92638	5.99862	5.495	5.77897	5.55973	6.23125	5.89271	5.25557	5.74373	7.2258	5.9743	5.93504	5.78617	5.77812	5.73047	6.01899	5.74353	5.78036	5.92279	6.63686	6.43449	5.83984	5.72973
ACH-000371	RL	Lymphocyte	Non Hodgkin Lymphoma	B-cell		6.14905	5.55726	6.85051	6.15781	5.66114	6.34708	5.75037	5.95298	6.29235	5.43454	5.48115	6.02387	6.86325	6.39434	6.33914	6.11278	5.94235	5.7525	5.09583	5.90443	5.76467	5.71359	5.6837	5.99941	6.40908	5.66525	5.76813	6.05057	5.6293	5.62129	5.84485	5.87145	5.82534	5.85517	6.47024	5.28838	5.72293	6.01529	5.3638	5.57996	6.07302	6.27774	6.32175	5.68946
ACH-000965	RL952	Uterus	Endometrial Adenosquamous			6.18114	5.77328	5.17739	5.89514	5.64811	6.58729	6.02494	5.72789	5.61857	5.44451	5.6992	5.67377	6.05491	5.30337	5.94239	5.72967	5.77797	5.74796	6.18265	5.41291	5.73268	5.62817	5.97557	5.877	5.79352	5.70872	6.02472	5.60695	5.592	5.73597	5.70218	5.43515	5.59645	5.7538	5.86439	5.89566	5.78236	5.75618	5.81573	5.73087	5.76009	6.19042	5.76887	5.55185
ACH-000719	RMGI	Ovary	Ovary Adenocarcinoma	Clear Cell		6.26878	6.04226	5.52075	5.79996	5.85034	5.81747	5.90765	5.84723	5.73239	5.65634	6.01814	5.88565	5.9368	5.36859	5.91242	5.97327	6.02269	6.03961	5.99956	6.07896	5.88398	5.99389	6.00059	5.84502	5.42345	5.85003	6.89954	5.78994	5.70486	5.96011	5.86058	6.07926	5.46885	5.72742	6.03582	6.07912	5.83698	5.86509	5.999	5.88577	5.7058	6.44763	5.49535	5.78843
ACH-000701	RMUGS	Ovary	Ovary Adenocarcinoma	Mucinous		5.32367	6.08448	4.71887	6.01757	5.21506	5.61993	6.05425	5.61598	6.38038	5.45132	5.26596	5.88968	5.14957	6.17893	5.60032	5.95315	5.89631	5.81083	5.9608	5.83741	5.53064	6.32181	6.25842	5.8419	5.61033	5.70026	6.70658	5.88835	5.31975	5.50479	5.71365	5.70856	5.845	6.60524	6.08649	6.26809	5.60412	5.67982	5.84499	5.74698	5.74264	6.26363	6.11355	5.67866
ACH-000348	RPMI7951	Skin	Melanoma			6.15218	6.10277	5.9325	5.76351	6.60265	6.07798	5.97913	6.04937	5.85709	6.37142	6.59492	5.59763	5.95228	5.39768	5.82162	5.61565	5.79819	5.85848	5.37306	5.9993	6.16033	5.55867	5.58455	6.00198	6.36697	5.88129	5.46632	5.7552	7.37594	6.09998	5.22882	6.00794	6.00853	5.6989	5.87051	6.16363	6.60155	5.25898	5.86739	5.89171	5.33293	6.10015	5.89966	5.9317
ACH-000817	RPMI8226	Plasma Cell	Multiple Myeloma	Plasmacytoma		5.75712	6.73092	5.86592	5.88398	5.82504	6.14737	5.59503	5.94444	6.63544	5.36836	5.62359	6.33508	6.12875	6.13913	6.19528	5.44495	5.81804	5.34511	5.0719	5.4396	5.30119	5.79314	6.00304	6.83288	6.13319	5.52483	6.9531	6.24074	6.25675	5.70767	5.02895	5.44759	5.8783	6.14158	6.15789	6.44951	6.61097	6.86993	5.27706	6.3713	5.309	6.04916	6.67206	5.55205
ACH-000636	RPMI8402	Blood	ALL	T-cell		6.12926	5.64373	6.85444	5.57012	5.45932	5.97455	6.01025	5.48542	6.78306	5.50031	5.68035	6.84072	5.57136	6.24607	6.182	5.37101	5.87302	5.34745	5.44794	5.74215	5.00725	5.23998	5.42452	6.30815	6.56095	5.34817	5.68187	5.53357	6.30458	5.29349	5.40512	5.72436	5.52729	5.64968	6.13889	5.6173	5.94394	4.95248	5.4362	5.4536	6.70773	6.23943	6.79649	5.69041
ACH-000874	RS411	Blood	ALL	B-cell		6.21587	5.69734	5.98833	6.30811	5.34653	6.46501	6.14822	5.6521	6.12755	5.12631	5.08145	5.92127	7.02687	6.55663	5.76308	5.47275	5.70138	5.49504	4.81415	5.62825	5.52361	4.94274	5.56635	5.65858	6.20384	5.40463	7.36934	6.30262	6.70447	5.03024	6.57012	5.5458	5.2444	4.87748	6.64885	5.43199	5.87975	5.21768	4.46187	5.33915	6.6769	6.30885	5.96051	5.31493
ACH-000473	RT112	Urinary Tract	Bladder Carcinoma	Bladder Transitional Cell		6.11032	6.47466	6.2222	6.05138	5.96677	6.05488	5.7987	6.16595	5.70294	6.08033	5.91687	6.17448	5.9647	5.39456	5.87389	6.35887	6.08916	5.97191	5.76083	6.09313	6.16252	6.28037	6.21981	5.91056	5.60964	5.91653	5.52566	5.72312	5.50168	6.19985	6.10331	6.05672	6.28796	5.93896	5.93252	5.34007	6.60562	6.16904	5.87016	5.79342	6.32397	5.67829	5.60775	6.15522
ACH-000242	RT4	Urinary Tract	Bladder Carcinoma	Bladder Transitional Cell		6.19191	6.55212	6.38663	6.15542	6.1159	5.94858	5.89088	6.32973	6.16731	6.18874	6.08813	6.3423	6.42097	5.68901	6.10906	6.38483	6.60677	6.61503	5.88815	5.89464	6.39957	6.66743	6.58219	6.77695	6.48376	5.73681	5.36438	5.94485	5.40222	5.81122	6.30659	5.8584	6.44664	6.43327	5.84809	6.07382	6.17009	6.11713	5.65312	5.56955	6.08632	5.81289	6.05671	6.46361
ACH-000614	RVH421	Skin	Melanoma			6.08122	6.08058	6.10916	5.86517	6.0643	5.78253	5.6147	6.20372	6.00861	6.07828	6.00657	6.05174	6.62778	7.0443	5.64264	5.36938	5.87655	5.78207	5.08043	5.95161	5.98244	6.35841	5.95471	6.30244	7.12027	5.89478	4.79992	6.65147	5.91915	5.88503	5.73964	5.8929	6.3088	6.4447	5.61811	6.11917	6.00046	5.67447	5.84899	5.64695	5.64072	5.98487	6.0816	6.27719
ACH-000037	S117	Soft Tissue	Thyroid Sarcoma			6.04865	6.02132	6.79504	5.51274	6.05178	6.03747	5.84613	5.85187	5.813	5.97155	6.14235	5.9639	5.63898	6.80172	5.76171	5.8495	6.26786	6.34254	5.40674	5.88556	5.64533	5.87438	5.92619	5.71791	6.32295	5.58261	4.89174	6.02832	5.72372	5.94969	5.82749	5.91665	6.0175	5.68011	5.70457	5.14742	5.8318	5.8925	5.94503	5.63168	5.70914	6.15709	5.75417	6.05236
ACH-000410	SAOS2	Bone	Osteosarcoma			6.33168	6.165	6.13898	5.91974	5.88817	5.8753	5.92878	6.18797	5.85275	5.95379	5.86339	5.94699	6.47809	5.99224	5.55171	5.98311	5.66365	5.78247	6.02761	5.90193	5.82442	5.61653	5.86837	5.84733	5.92952	5.75403	5.34337	5.77669	5.79162	5.85838	5.95456	5.90446	5.93595	5.81566	5.82986	5.94813	6.29852	5.74999	5.78595	5.93375	6.04001	6.25728	5.80938	6.2142
ACH-000670	SBC5	Lung	SCLC			6.19483	6.13448	6.23619	5.33053	6.02417	5.62214	5.58603	5.92166	6.29388	6.0341	6.12299	6.4137	7.16384	6.06473	5.70188	5.3651	5.92206	5.94744	4.99648	5.57662	5.47665	5.74363	6.08944	6.53042	5.66178	5.51463	4.99402	5.6371	6.33364	5.62725	5.90714	5.57063	6.26704	6.22991	5.60471	5.7355	6.43032	5.5268	5.6035	5.59676	5.93255	5.71927	6.25789	6.37892
ACH-000839	SCABER	Urinary Tract	Bladder Carcinoma	Bladder Squamous		6.11211	6.35263	5.32655	5.49611	5.75352	6.64396	5.37131	5.79368	5.99686	5.72873	5.60556	6.06106	5.84842	6.08894	6.23028	6.62852	6.12752	6.00489	6.10475	6.23527	6.11835	6.15884	6.25401	5.9922	5.71628	5.61746	6.73501	5.32464	5.66566	6.03946	6.12989	6.18115	5.90108	5.75874	5.80897	5.15382	5.9464	6.33228	5.73743	5.72271	6.26028	5.87094	5.77008	6.15616
ACH-000254	SCC15	Upper Aerodigestive	Upper Aerodigestive Squamous			5.87707	5.84178	5.74192	6.11449	5.86189	5.8826	5.52929	5.80583	5.67954	5.78501	5.83711	5.85225	5.78586	6.32744	5.91652	6.26356	5.68314	5.81344	6.08121	5.70054	5.83829	5.63048	5.79012	5.79207	5.93997	5.79025	6.72997	6.28245	5.60405	5.78431	5.80881	5.7045	5.93025	5.78359	5.90855	5.69932	5.62052	6.04295	5.89007	5.65537	6.42247	6.4798	5.67711	5.79908
ACH-000188	SCC25	Upper Aerodigestive	Upper Aerodigestive Squamous			5.83547	5.85124	5.41131	6.13475	5.93938	5.70295	5.65752	5.54325	5.6568	5.8861	5.8097	5.78945	5.48786	5.70812	5.51374	5.88349	5.86335	5.91027	6.02542	5.87189	5.94295	5.75761	5.92265	5.88181	5.47198	5.8429	6.15366	5.6453	6.12527	5.97166	5.84252	5.91667	5.89294	5.91416	5.67279	5.73408	5.71425	6.04676	5.82588	5.68684	5.94766	5.61669	5.70871	5.89208
ACH-000238	SCC4	Upper Aerodigestive	Upper Aerodigestive Squamous	Oral		5.89618	5.77953	5.27041	5.68008	6.13839	4.90567	5.72385	5.59059	5.85044	6.1415	6.1992	5.6605	6.28309	4.96395	5.50056	6.08402	6.31972	6.29312	6.00436	5.85505	6.01386	6.15158	6.09774	5.95916	6.36231	6.0916	6.39682	6.12496	6.07206	6.0973	6.02266	5.86555	6.06371	5.99516	5.79776	6.09198	5.63478	6.11847	5.96615	5.76759	5.92489	5.69121	5.58411	6.07553
ACH-000181	SCC9	Upper Aerodigestive	Upper Aerodigestive Squamous			5.7939	6.02611	5.66477	5.99259	6.04446	5.48776	5.64269	5.8867	5.50272	5.90477	5.96921	5.56109	5.06772	5.82758	5.79651	6.25281	5.87396	5.9184	5.81111	5.65144	6.16333	5.72261	5.8953	5.76712	5.68928	5.88131	4.58683	5.76174	5.74844	5.99018	5.72579	5.67469	5.91793	5.80533	5.66567	5.41877	6.03185	6.45328	5.92482	5.68167	5.76297	6.15592	5.56827	5.88398
ACH-000659	SCLC21H	Lung	SCLC			5.70689	5.50795	6.10302	5.88366	5.58673	6.21344	5.8217	5.82296	6.45956	5.76379	5.63466	6.20424	7.09386	5.14918	5.79273	5.88437	5.81192	6.15873	5.49785	6.08768	5.9133	5.99899	6.06721	6.22523	5.6065	5.00908	5.17362	6.0465	5.58889	5.74365	5.26755	6.13964	6.13052	5.59853	6.0959	6.54962	5.55608	5.77502	5.21872	5.81374	5.45432	5.80049	6.31658	5.72091
ACH-000782	SEM	Blood	ALL	B-cell		5.75192	5.44427	6.56683	6.00224	5.83486	5.70034	5.85053	6.05167	6.38618	5.78286	5.84955	6.23855	5.71973	5.37356	5.90899	5.99269	5.79775	5.84021	6.11823	5.91603	5.67771	5.6757	5.49172	6.22242	5.79297	6.01181	6.66259	5.72417	6.10545	6.01475	5.79329	5.91483	5.38551	5.52943	5.87633	5.62628	5.53004	5.67749	5.88056	6.11001	6.20845	5.67427	6.29036	5.60984
ACH-000195	2002-09-01	Blood	AML			6.14393	5.74353	6.11601	5.98535	5.52878	6.09742	6.23754	5.72275	6.00586	5.62333	5.85092	6.16778	6.72752	6.42955	6.38956	5.63266	6.04743	5.69724	4.95778	5.78012	5.43714	5.47635	5.69758	5.90546	6.29322	5.65097	6.46212	6.47108	6.18843	5.37038	6.10006	5.74846	5.50664	5.90225	6.45126	6.40713	6.0983	5.3315	5.17683	5.20002	6.09623	6.0735	5.97376	5.61486
ACH-000609	SF126	Central Nervous System	Glioma	Astrocytoma		7.9164	5.53043	5.84433	6.29894	6.83495	5.32363	6.28944	6.12104	5.93502	6.65008	6.56918	5.58457	6.63943	6.49541	5.77824	5.47292	5.65792	5.39	5.45716	6.00095	6.4991	5.92339	5.84461	5.81476	6.31231	6.63275	5.06125	6.51327	7.49295	6.3903	6.04555	5.99547	6.06503	6.03462	6.42284	6.09045	5.85372	5.41375	6.30939	6.25966	5.82261	5.89072	5.77877	5.75839
ACH-000655	SF268	Central Nervous System	Glioma			5.97764	6.02648	6.48054	6.11206	5.87832	5.73251	5.98118	6.45914	5.64286	6.0392	6.04015	5.66355	5.91133	5.77503	5.88625	6.36003	5.93632	6.06552	5.8758	5.96276	5.91495	5.9915	6.06192	5.40481	6.20724	5.93655	6.52351	5.80571	5.44506	6.04255	6.22272	5.96189	6.02308	5.71338	5.90012	5.65621	5.7948	6.54875	5.81036	5.77755	7.14482	5.64604	5.75323	6.0778
ACH-000376	SF295	Central Nervous System	Glioma	Glioblastoma		6.45207	6.14358	6.16455	5.63463	6.55154	5.59202	5.80083	5.94496	5.72077	6.4849	6.51384	5.75407	6.46021	6.50737	5.48143	6.06859	6.27647	6.20891	5.79213	5.87367	5.79929	6.19637	6.04887	5.76553	6.29352	5.8459	4.83743	5.94042	7.14606	6.07335	5.90205	5.91695	6.06538	6.74968	5.57734	5.89402	6.0098	6.03233	5.92604	5.77706	5.76151	6.23946	5.71633	6.34292
ACH-000273	SF539	Central Nervous System	Glioma			5.95723	6.09083	5.32348	6.14579	5.7412	5.60544	6.18419	6.0042	5.66387	5.75891	5.8652	5.96061	5.54534	5.94283	6.20634	6.53076	6.03815	6.11336	6.00889	6.02286	5.99187	5.85642	5.97236	5.93751	6.35334	5.79907	5.0567	5.99659	5.82614	6.0541	6.328	5.98533	5.47021	5.73199	5.93889	5.39173	6.26952	6.44956	5.79025	5.76868	6.16955	5.74877	5.71015	6.01943
ACH-000764	SH10TC	Gastric	Gastric Adenocarcinoma	Mucinous		5.77457	5.39222	5.85912	6.15082	5.559	5.7623	5.90475	5.84298	5.67688	5.61366	5.4062	5.6519	5.84282	5.04409	5.81337	6.09173	5.49458	5.54776	5.94457	5.6931	6.022	5.52223	5.64139	5.59908	5.44069	5.95148	6.32998	5.69697	5.98907	5.82798	6.15569	5.65832	5.68556	5.60549	5.72254	5.98335	5.724	5.51985	5.94396	5.88858	5.53038	5.98598	5.67913	5.53899
ACH-000441	SH4	Skin	Melanoma			5.8584	5.99622	5.24503	6.18166	5.77621	5.68275	5.90893	6.21393	5.80217	5.79618	5.76351	6.22359	6.38617	5.5906	5.79528	5.91918	5.76922	5.88398	6.17075	5.65919	5.58989	6.21176	5.73749	5.94533	6.10073	5.9965	5.29865	6.07688	5.55356	6.2538	5.63519	5.61062	5.62055	5.43578	5.76398	6.17162	6.0562	7.16403	5.81142	5.97813	5.79443	6.00557	5.95832	5.97334
ACH-000790	SHP77	Lung	SCLC			5.88194	5.38027	5.4726	5.70332	5.93845	6.04337	6.20037	5.7335	5.85759	5.3835	5.76975	6.06751	6.32645	6.32105	5.47986	5.36091	5.53182	5.42114	6.12642	5.89479	5.77932	6.22231	5.73534	5.7027	5.52026	6.03343	6.42608	5.7293	5.27071	5.54257	5.85597	5.94833	5.42645	6.07988	5.87572	5.45841	5.50443	4.94204	6.01128	6.28906	6.05325	6.1	5.70496	5.44926
ACH-001188	SHSY5Y	Peripheral Nervous System	Neuroblastoma		MYCN Amp	5.72004	5.7618	6.26646	6.50652	5.73758	5.23763	6.24276	6.3492	5.83615	5.73304	5.85784	6.02266	6.63376	5.94478	6.00788	5.85477	5.63366	5.66983	6.09056	5.7513	5.68521	4.89259	5.16244	5.72342	6.0695	6.18761	6.78658	6.45153	5.60792	5.92297	5.96691	5.72511	5.7114	5.10935	6.10796	6.34353	5.84911	6.42346	5.78687	6.05247	5.97119	6.11438	5.79913	5.48535
ACH-000112	SIGM5	Blood	AML	M5		5.71397	5.31988	4.05116	5.65388	4.66855	5.9681	5.70651	5.1616	4.75255	4.20646	4.66685	5.7026	6.13577	6.06757	5.99134	5.08957	5.46007	4.78585	5.52741	5.41522	5.59864	4.37506	4.06497	5.06951	5.79091	5.31983	6.51547	5.67642	6.08377	5.49896	4.83775	3.88054	4.44685	4.9928	6.08905	5.85864	5.61978	4.84361	5.38694	4.39178	4.81059	5.73353	5.28946	3.1469
ACH-000099	SIMA	Peripheral Nervous System	Neuroblastoma			5.8444	5.87117	5.86274	5.66118	5.74989	6.34385	5.85916	5.80979	5.82751	5.85779	5.7494	5.64164	6.807	5.65155	6.06125	6.28299	6.10748	6.01767	6.20528	5.88007	5.94719	5.79322	5.39899	5.99382	5.83302	6.16231	5.94964	5.85066	5.68055	5.79735	5.84107	5.81145	5.64088	5.86749	6.04061	6.17412	5.98914	6.55718	6.06232	6.08507	5.74671	5.68507	5.75339	5.77967
ACH-000748	SJSA1	Bone	Osteosarcoma			5.9426	6.46255	6.06649	5.73306	5.87723	5.58257	5.76467	6.14581	6.3084	5.99789	5.87131	6.33082	6.16709	6.00788	6.14485	6.33523	6.04885	6.08147	5.71838	6.3155	6.20423	6.29509	6.21536	6.63335	6.79021	5.74866	4.86295	5.96321	6.17755	6.25057	5.75151	6.2771	6.11791	6.45901	5.89132	5.9368	6.3051	5.98303	5.85542	5.84144	6.32283	5.38468	6.23222	6.33879
ACH-000017	SKBR3	Breast	Breast Carcinoma	ERneg HER2pos	HER2 Amp	5.99304	5.96118	6.23944	5.97768	5.88785	5.70438	5.94754	5.8247	5.56385	5.74412	5.71016	5.79387	5.09635	6.52059	5.45382	5.88104	6.13335	6.00459	6.21294	5.7522	5.64176	5.86132	5.24443	6.14312	6.04137	6.15592	6.46447	6.20412	5.56389	5.92221	6.40468	5.75707	5.72461	6.40496	5.84132	5.80315	6.18227	6.18581	5.87318	6.0126	6.33584	6.64099	6.28804	5.72719
ACH-000400	SKCO1	Colorectal	Colorectal Adenocarcinoma			5.76483	5.6052	5.33443	5.56963	6.07935	5.69636	5.87513	5.88873	5.78629	6.17163	5.7583	5.76096	6.01137	5.34255	5.79978	5.37809	5.91538	5.94579	5.86635	5.75845	5.95415	5.86819	5.74431	6.2717	5.71441	6.04565	5.9461	5.676	5.74275	5.71057	5.64183	5.58546	5.71721	5.88794	5.78701	6.06753	5.05897	5.97519	5.89678	5.98963	5.67652	5.84487	5.84407	5.64425
ACH-000087	SKES1	Bone	Ewing Sarcoma		EWS_FLI	5.88827	5.83396	6.52058	5.92421	5.74708	5.6048	6.21562	5.86951	5.68336	5.75735	5.80233	5.77169	6.10848	6.5005	5.69054	5.94078	5.90309	5.88302	6.28176	5.79334	5.8245	5.74677	5.68271	5.56116	5.19743	6.21846	5.96852	5.99863	5.22808	5.95173	5.63617	5.77787	5.65997	5.59748	5.93756	6.19477	5.84231	5.97917	6.04679	6.04878	5.88398	6.31194	5.99386	5.72279
ACH-000361	SKHEP1	Liver	Hepatocellular Carcinoma			6.04496	5.95137	5.9736	6.48905	6.23389	5.87611	5.73364	5.88778	5.7685	6.11146	6.15051	5.72812	6.74812	5.88736	5.73598	5.78331	5.78506	5.71553	5.61094	5.51697	6.07925	6.00148	5.87591	6.09253	6.48001	6.10982	5.50049	6.20216	6.29556	5.9733	5.62975	5.58157	6.01586	5.83449	5.76891	6.01695	6.09644	5.53571	5.8969	5.87067	5.86251	5.51319	5.91174	5.88457
ACH-000309	SKLU1	Lung	NSCLC	NSCLC Adenocarcinoma		6.04714	5.52261	5.72252	5.80622	5.66224	5.83073	5.92058	5.58615	5.70453	5.59415	5.74457	5.59597	4.91043	6.5111	5.94097	5.99277	6.04555	5.60558	5.85127	5.52521	5.91581	5.55099	5.58851	6.09693	6.70696	5.89396	5.69849	5.88398	6.42265	5.48541	5.78064	5.43882	5.81586	5.7939	5.76537	5.97659	5.45117	5.67943	5.86451	5.83884	5.99025	5.77898	5.8209	5.48486
ACH-000373	SKM1	Blood	AML			5.80126	5.57989	6.3194	5.96937	5.20769	6.24685	5.85978	5.81614	6.43662	5.48538	5.38133	6.30313	5.59532	6.16282	6.09566	5.54931	5.66708	5.60829	4.83795	5.7714	6.0749	5.66336	5.94808	6.23752	5.66035	5.15015	6.63863	6.17019	6.19187	5.35249	5.20297	5.88398	5.64058	5.54148	6.18139	5.76403	5.376	5.34443	4.53623	5.39213	5.2259	5.98479	6.39188	5.87526
ACH-000465	SKMEL1	Skin	Melanoma			5.80259	5.31563	5.81614	5.97626	5.85101	6.33889	5.79988	5.86279	6.78466	5.93623	5.85252	6.31762	5.42091	6.13344	6.12496	5.67002	5.74076	5.18097	4.90364	5.94983	5.69918	6.00794	5.95314	6.51294	6.36319	5.01208	6.72959	6.5827	5.81783	5.87513	5.88295	5.85982	6.11036	5.89645	6.02427	5.94351	5.43419	5.42639	5.23132	5.64801	5.98067	5.96977	6.52246	5.59736
ACH-001190	SKMEL2	Skin	Melanoma			5.76387	6.16139	6.35556	5.71481	5.94664	5.81304	5.71753	5.77951	5.67521	5.96256	6.07803	5.53222	6.21209	6.17805	5.93489	5.53668	5.82956	5.89349	5.59111	5.67092	5.15139	5.74139	5.98278	5.72483	6.78305	5.57299	7.06361	6.15318	5.43003	5.65565	5.35844	5.73763	5.84427	5.71001	5.8317	6.1252	6.26893	5.36157	5.76492	5.84762	6.2274	5.88144	5.69507	6.00405
ACH-000822	SKMEL24	Skin	Melanoma			6.2555	5.9205	5.06468	5.52668	5.79159	5.08709	5.79613	5.86516	5.50763	6.10612	5.77144	6.12131	5.27596	6.42389	5.92503	6.15515	5.60972	5.45305	5.82763	5.56288	5.59056	5.05536	5.56982	5.20883	6.66191	5.77996	6.42515	6.23194	6.08514	5.67883	5.91732	5.57033	5.48939	5.83093	5.80457	5.85299	6.22642	5.78539	5.91174	5.94419	5.89448	5.79855	5.2108	5.72727
ACH-000615	SKMEL28	Skin	Melanoma			6.75111	6.11583	5.86271	5.60282	5.98573	5.73137	5.7058	5.88312	5.98148	6.08308	6.15966	5.88398	5.90352	6.98913	5.52034	6.12906	6.22795	6.16456	5.44218	5.85033	5.71004	6.00411	5.89517	5.64036	7.4821	5.83094	5.97034	6.8724	5.88361	6.05565	5.70218	5.91299	5.94127	5.79529	5.72369	6.19944	6.00918	5.85943	5.82754	5.71272	5.64855	6.15482	5.73054	6.06611
ACH-000423	SKMEL3	Skin	Melanoma			5.99175	6.15967	5.37262	5.64146	6.13468	5.75823	5.92748	6.07423	6.07581	6.03177	5.94135	6.66877	6.43882	6.40305	6.37706	6.01751	5.92101	5.99217	5.92636	6.04509	6.16327	6.30214	6.17847	6.90211	6.52652	5.86151	5.47926	6.42701	6.10829	5.92511	5.13084	6.087	6.19289	5.96578	5.72129	6.25873	6.25013	5.7555	5.76464	5.81148	4.99181	6.15473	6.27718	6.1283
ACH-000810	SKMEL30	Skin	Melanoma			5.97591	5.87271	5.29902	5.62544	5.81597	5.86669	5.58158	6.0637	5.70989	5.71955	5.67955	5.75958	5.12511	5.9596	6.00755	6.22513	5.88949	5.95978	6.01062	6.00829	5.72331	5.87521	5.9464	5.38871	6.00048	5.86094	5.33433	5.86947	5.88398	5.82271	5.74027	5.99781	5.88969	5.76691	5.81161	5.87762	6.01058	6.01414	5.91995	5.95358	5.99418	5.84955	5.72161	5.96527
ACH-000640	SKMEL31	Skin	Melanoma			5.90539	6.27363	5.39813	5.67715	6.23972	5.87813	5.88399	5.85797	5.87538	6.27906	6.09861	5.65529	5.93776	6.6269	5.86315	6.0447	5.76295	5.66599	5.72567	5.68896	5.93675	5.86581	5.89546	5.70762	6.67155	5.7057	6.25199	6.54455	6.3136	5.85856	5.24769	5.65117	6.00299	6.06117	5.78962	6.17909	6.07338	5.57387	5.78586	5.9427	5.45104	5.75154	5.78937	6.20161
ACH-000730	SKMEL5	Skin	Melanoma			5.88899	5.9649	6.00699	6.28833	6.07052	6.4469	5.71012	5.93136	6.19605	5.89207	6.01163	6.06479	6.04261	6.31258	5.96775	5.67333	6.09819	6.04061	5.89144	5.87629	5.939	6.47037	6.18728	6.31735	6.4724	5.88613	5.75007	5.99589	6.56252	5.86008	5.84437	5.98829	5.81231	6.17481	5.74513	5.79641	6.11623	5.87017	5.83883	5.79593	5.6549	5.70078	5.9418	6.08637
ACH-000665	SKMES1	Lung	NSCLC	NSCLC Squamous		5.88648	5.65589	5.97511	6.45795	5.56015	5.7166	5.98485	5.73855	5.87763	5.60603	5.76034	5.41881	5.87763	5.16956	5.84438	6.14863	5.79187	5.86475	6.29985	5.7939	6.0081	6.7086	6.42807	5.78362	6.02122	5.97391	5.88781	6.0712	6.00363	6.10148	6.14886	5.67259	5.83577	6.18794	5.89438	5.81953	5.53009	6.0818	6.02361	6.26868	6.08184	6.03369	5.78358	5.6527
ACH-000363	SKMM2	Plasma Cell	Multiple Myeloma			6.12032	5.43656	5.44558	6.37327	5.30996	6.02217	6.11156	5.78634	6.22373	5.37793	5.55719	5.805	5.95833	5.46684	5.90715	5.50937	5.99633	5.76348	5.71535	5.97225	5.75923	5.94052	5.78368	6.18173	5.46742	5.69597	6.74945	5.96792	6.07165	5.45219	6.41656	5.52158	5.83491	5.70051	6.32283	5.75084	5.7618	5.37314	5.75256	5.6459	6.39226	6.25784	6.05606	5.57292
ACH-000260	SKNAS	Peripheral Nervous System	Neuroblastoma			6.04984	6.07867	6.18331	6.38262	6.14217	5.77226	6.31177	5.66853	5.99259	6.03248	6.04553	5.8669	6.35907	6.3224	5.41403	5.55312	5.42916	5.52029	6.27958	5.99125	5.74358	6.10789	5.81534	6.04708	6.26799	6.15121	6.44888	6.0702	6.84205	5.93408	6.06019	6.00736	5.63969	5.84913	6.10212	6.41878	6.06433	6.09162	5.80061	6.33228	6.25267	5.78159	5.81782	5.77369
ACH-000312	SKNBE2	Peripheral Nervous System	Neuroblastoma		MYCN Amp	5.68437	5.88626	6.05591	5.56826	5.8233	6.08947	5.9059	5.83276	5.87144	5.87352	5.87002	5.76549	7.05152	5.1573	6.17258	5.92679	5.75785	5.63448	5.8473	5.87765	5.76958	5.78435	5.63513	5.83824	5.13927	5.9878	6.11271	5.72494	5.84404	5.6264	5.71915	5.92649	5.7133	5.93564	5.92434	6.35934	6.24776	5.99377	5.88366	5.96479	5.51612	5.75277	5.83286	5.98964
ACH-000366	SKNDZ	Peripheral Nervous System	Neuroblastoma		MYCN Amp	5.63244	6.0603	5.94161	5.89844	5.72183	6.06029	6.01952	5.81085	5.86996	5.84463	5.82289	5.62397	7.17183	5.6829	6.1971	5.8285	5.99304	5.96335	6.18466	5.9742	5.9852	5.82846	5.71816	5.7354	5.53508	5.63414	5.13048	5.76254	5.76816	5.89056	5.66068	5.97949	5.77567	5.75205	5.86722	6.18313	5.78331	6.08115	5.69693	5.85477	5.80343	5.67644	5.7353	5.6325
ACH-000341	SKNFI	Peripheral Nervous System	Neuroblastoma			6.90862	5.93745	5.54526	5.50195	5.75907	5.78007	6.02905	5.8733	6.1334	5.80608	5.79436	5.97046	6.50411	6.74712	5.69733	5.81134	6.23802	6.28902	6.31369	5.93413	5.87614	5.56857	5.49172	5.92698	6.6877	5.82412	6.36996	6.62257	6.04556	5.96728	5.85913	5.8949	5.80054	5.78304	6.01896	6.17548	5.8916	5.97094	5.87674	6.07298	5.90534	5.64918	5.97792	5.66819
ACH-000039	SKNMC	Bone	Ewing Sarcoma		EWS_FLI	6.93704	5.65168	6.2314	5.46242	5.76956	5.74409	5.76207	5.72557	5.91392	5.56022	5.6295	6.09102	6.68568	5.74331	6.04101	5.74083	5.62131	5.40314	5.658	5.87618	5.41595	5.42599	5.67112	5.64169	6.02726	5.63799	5.14598	5.4964	5.73021	5.70034	5.75308	5.86212	5.43586	5.74379	5.85489	6.12235	5.84949	5.58887	5.79301	5.89893	5.9928	5.65532	5.909	5.47653
ACH-000149	SKNSH	Peripheral Nervous System	Neuroblastoma			6.1711	6.00048	5.88005	6.13441	5.99792	4.99139	5.87302	5.9628	5.34702	6.17758	6.12649	5.28734	6.12833	6.29192	5.78627	5.65159	5.56963	5.54206	5.97843	5.74819	5.90581	5.68079	5.33807	5.56516	5.73914	6.1193	6.50651	6.00681	5.74333	5.84156	6.09112	5.77644	5.50329	5.87385	5.69978	5.57061	5.4698	5.49245	6.00169	6.09216	5.88067	5.71704	5.70738	5.50422
ACH-000811	SKOV3	Ovary	Ovary Adenocarcinoma	Endometrioid		5.92293	6.00643	5.74299	5.87739	5.64627	5.30776	5.87139	5.7712	5.72552	5.72664	5.77459	5.80432	5.56026	5.17053	5.62344	5.92936	6.00086	5.83863	6.15852	5.82076	6.13964	6.23245	6.29184	5.79462	5.79745	5.93312	5.16531	5.49453	7.31444	5.64459	7.79327	5.70086	5.9947	6.32281	5.95787	6.04108	5.4638	5.90255	5.83503	5.76654	7.09811	6.40548	5.76481	6.1906
ACH-000939	SKUT1	Soft Tissue	Leiomyosarcoma			5.98205	5.9261	6.5092	5.56786	5.77297	5.8486	5.84844	6.35562	5.77002	5.79872	6.03637	5.80176	6.45654	5.50042	5.80315	5.83602	5.5017	5.43853	5.40829	5.88708	5.68563	5.57902	5.78331	5.54725	5.85252	5.81967	5.83628	5.81931	5.93101	5.94898	5.67441	5.96558	5.74342	5.45717	5.70595	6.03367	6.10003	5.79763	5.84288	5.97692	5.70765	6.45941	5.28423	5.84093
ACH-000504	SNB75	Central Nervous System	Glioma			5.96771	5.93149	5.62054	5.95526	5.93524	5.38467	5.95589	6.23966	5.52762	5.9734	6.06436	5.94361	6.29108	6.14918	6.09645	6.19966	5.76462	5.83118	6.02403	6.02843	5.9637	5.83347	5.88578	5.50774	6.06937	5.92301	4.99331	5.84023	6.0982	6.13266	6.60354	6.02581	5.70536	5.75702	5.85789	5.13988	5.9338	6.01756	5.89471	5.9003	6.36715	6.13893	5.42354	5.98038
ACH-000974	SNGM	Uterus	Endometrial Adenocarcinoma			6.09834	6.13998	6.16236	6.54895	6.07913	5.81344	5.92173	6.35684	5.66997	5.26417	5.47736	5.52511	5.6097	5.28931	5.63309	6.29599	6.18705	5.98893	6.02281	5.91586	6.29047	5.64091	5.59009	5.94263	5.7449	6.28484	6.29384	6.14742	5.90403	6.04585	6.03864	5.998	5.7724	6.05997	5.95573	6.14788	6.29662	6.06415	6.21217	6.08462	5.89953	6.70453	5.67673	5.94978
ACH-000932	SNU1	Gastric	Gastric Adenocarcinoma			5.81426	5.81415	4.98142	6.03271	5.92126	6.68615	5.98173	6.2401	6.18204	6.07926	6.13627	5.87251	5.20854	6.33173	5.5519	5.86159	5.55051	5.6588	5.9073	6.27351	5.81714	6.14085	6.04772	5.99368	6.31533	5.72667	6.3107	5.62102	5.9891	6.09971	5.46525	6.33641	6.03487	6.22822	6.26338	6.12302	5.99852	5.38907	5.86319	5.80291	5.75828	5.74484	6.20191	5.71487
ACH-000286	SNU1033	Colorectal	Colorectal Adenocarcinoma			5.44347	6.12992	5.768	5.72443	6.1811	5.8893	6.08453	5.97241	5.60564	6.38293	5.94313	5.85961	5.6706	5.20952	5.86508	5.8963	5.88398	5.88851	6.05345	5.99266	5.65465	5.90436	5.82201	5.55817	5.5504	5.8203	5.97439	5.89843	5.74364	5.69297	5.92925	5.94555	5.48939	6.32475	5.77136	5.99175	5.81488	5.74697	5.82393	6.21775	5.84878	6.08894	5.58173	5.93031
ACH-000999	SNU1040	Colorectal	Colorectal Adenocarcinoma		MSI	5.9633	5.60877	5.46048	6.05132	5.58959	6.02852	6.10702	5.37311	5.58522	5.45558	5.54242	5.54609	5.25407	6.6675	5.42097	5.07091	5.7305	5.6041	6.14421	5.41166	5.63711	5.19569	5.41744	5.80609	5.64923	5.85345	6.36096	5.94408	5.70985	5.55731	5.68091	5.37156	5.43367	5.80377	5.86019	5.26999	5.45527	5.27827	5.99737	5.84997	5.77072	6.41619	5.549	5.45664
ACH-000618	SNU1041	Upper Aerodigestive	Upper Aerodigestive Squamous	Hypopharyngeal		5.88758	6.11076	6.25585	6.09379	6.11266	5.59712	6.0089	5.83763	6.0097	6.10781	6.00894	6.17487	6.14918	5.70876	5.85094	5.9196	6.07614	6.08924	5.57627	6.27706	6.0433	6.21767	6.19726	5.93341	5.69215	5.89688	5.36583	5.58233	6.20838	6.17002	5.79367	6.38349	6.2757	6.35052	5.67335	5.76602	6.09436	6.20791	5.89935	6.00251	5.58467	5.79185	5.76465	6.07423
ACH-000682	SNU1066	Upper Aerodigestive	Upper Aerodigestive Squamous			5.92553	6.05364	4.8718	6.13092	5.98694	6.19718	5.98588	6.08585	5.81397	5.92487	5.97465	5.88696	5.82473	5.42005	5.6036	5.89374	5.74448	5.67361	5.91702	6.06423	5.78636	6.40682	6.30799	5.69622	5.78159	5.8794	6.23427	5.91258	7.31082	5.99522	5.9624	6.1204	5.84829	6.05312	5.8256	5.43467	6.21499	6.10526	5.87492	5.73756	5.70357	5.95131	5.91384	5.92434
ACH-000549	SNU1076	Upper Aerodigestive	Upper Aerodigestive Squamous	Laryngeal		6.05309	6.1746	5.4448	5.7119	6.16063	5.32103	6.09775	5.99186	5.68555	6.06135	6.12939	5.49266	5.69701	4.94785	5.52212	6.22842	6.1445	6.11371	5.79649	5.95277	6.05327	5.89954	6.09395	5.7251	5.68675	5.99539	5.98015	5.61529	7.36677	6.16527	5.85858	5.93131	6.08062	5.99355	5.72916	5.69313	6.26832	6.22741	5.93372	5.85543	5.7035	5.70086	5.37775	5.92645
ACH-000302	SNU1077	Uterus	Mullerian Carcinoma			5.88452	6.17674	6.20078	5.87054	6.03545	5.71226	5.94767	6.43778	5.7568	5.72374	6.04214	5.54928	5.14998	5.94396	5.60043	5.8053	6.32777	6.32164	5.80668	6.14044	5.80458	5.4055	5.75027	5.75396	5.71732	5.56261	5.80837	5.46339	5.47218	6.01313	5.86139	6.19336	6.13005	5.78879	5.66953	5.78298	6.20927	6.21592	5.90148	5.60909	5.75786	5.8345	5.65517	6.14788
ACH-000209	SNU1079	Bile Duct	Cholangiocarcinoma	Intrahepatic		5.72488	5.52859	5.19022	6.26929	5.71953	5.51482	6.00181	5.71746	5.3977	5.64718	5.67634	5.30937	5.46167	5.91054	5.82888	5.81797	5.82791	5.65476	6.22764	5.78004	5.98106	5.42931	5.52687	5.35189	5.5264	6.05033	5.86263	5.83365	5.80656	5.66947	6.09374	5.63363	5.36662	5.60011	6.02797	5.72402	5.56578	5.55371	6.03616	5.91478	5.91221	6.01242	5.33077	5.34622
ACH-000368	SNU1105	Central Nervous System	Glioma	Glioblastoma		5.83664	5.60398	5.54353	5.9842	5.9058	5.92706	6.08129	5.75019	5.4487	5.70185	5.80434	5.31175	5.47283	6.1899	5.89696	5.68202	5.86219	5.74349	6.18039	5.7441	5.96462	5.75755	5.74821	5.50198	5.93439	6.07231	5.52822	5.86128	5.36913	5.71058	6.1746	5.6934	5.61052	5.82928	5.99923	5.89325	5.56639	5.79731	6.02154	5.95494	5.90539	5.9056	5.31283	5.66496
ACH-000635	SNU119	Ovary	Ovary Adenocarcinoma	High Grade Serous		5.70845	5.94086	5.50228	6.22701	6.08569	5.822	5.72926	5.89873	5.66296	5.99906	6.01632	6.0394	7.14265	5.83502	5.47223	6.1138	6.1668	6.03276	5.8083	5.7197	6.09648	5.49128	5.87352	5.63357	5.54178	5.79081	5.18933	5.39397	5.94391	5.9831	5.61627	5.73091	5.85282	5.44993	5.88398	5.79748	6.01997	5.97045	5.90093	5.71561	5.65872	6.08986	5.77629	5.78624
ACH-000461	SNU1196	Bile Duct	Cholangiocarcinoma	Extrahepatic		5.64853	6.25246	6.06983	5.90327	6.20868	5.53008	5.59645	5.57857	5.96957	6.21957	6.009	5.6105	5.09788	5.13713	5.686	5.57499	5.96324	5.87817	5.70967	5.93362	6.03126	5.96216	6.15471	6.12453	5.86757	5.59975	5.01198	5.34275	5.96364	5.84012	5.82923	5.89723	6.26176	6.50341	5.65079	6.0196	6.25166	5.71193	5.73142	5.72132	5.89669	5.71837	6.00881	6.05697
ACH-000715	SNU1214	Upper Aerodigestive	Upper Aerodigestive Squamous	Laryngeal		6.27034	6.51815	4.68742	6.15726	5.52943	6.10682	6.01351	5.66949	5.52987	5.64454	5.6766	5.98893	6.56043	4.89992	6.29919	6.42908	5.84857	5.78901	5.26736	5.87469	5.48885	5.17535	5.29237	5.65298	5.70489	5.30699	5.95267	6.29188	6.31705	5.6175	5.63459	5.58258	5.53568	5.79862	6.13703	4.81086	6.4152	6.13244	5.25478	5.33924	5.51325	6.23382	5.69758	5.21555
ACH-000513	SNU1272	Kidney	Renal Cell Carcinoma	Clear Cell		5.87003	6.02861	5.94017	6.4998	5.94401	5.89668	5.94844	6.31752	5.69772	5.89933	6.0742	5.26751	5.06328	5.83143	5.47091	6.40396	6.05971	5.86854	6.01211	5.81022	6.225	5.63634	5.70353	5.66381	5.91566	5.84956	5.93625	5.80808	5.28348	6.04511	6.33985	5.80289	5.926	5.63694	6.00323	5.74947	6.2269	6.1532	5.98808	5.76134	5.93016	6.00664	5.40888	5.91155
ACH-000581	SNU16	Gastric	Gastric Adenocarcinoma			5.15711	6.31876	6.34483	6.09062	5.49828	5.79845	5.68154	5.64483	6.53037	5.59046	5.4533	6.533	6.01197	6.27411	5.91803	6.00382	5.51228	6.13924	4.8272	5.84538	5.99135	6.0511	6.09556	6.42413	6.59987	4.87085	6.30566	6.28856	6.21008	5.57277	5.32908	5.73786	6.05694	6.03849	5.88421	5.86725	6.54592	6.39167	5.11	5.44464	5.34743	5.7329	7.20822	6.14285
ACH-000989	SNU175	Colorectal	Colorectal Adenocarcinoma	Mucinous	MSI	5.96178	5.31942	6.38725	6.26371	5.47042	6.50426	5.59796	5.62989	7.79321	5.56717	5.68406	7.52189	5.52408	7.12391	6.45392	5.43462	5.70861	5.17912	4.96767	5.69588	5.9241	6.20304	6.3919	7.42231	5.93548	5.5244	7.18711	6.35887	6.15015	5.24581	4.68947	5.73061	6.39739	6.11958	5.86594	6.23208	5.41284	5.2018	4.909	5.75099	5.36306	5.5268	7.80916	6.04717
ACH-000483	SNU182	Liver	Hepatocellular Carcinoma			5.74235	5.78277	5.45428	6.01948	5.83635	5.4813	5.87696	5.92432	5.66131	5.89298	5.91851	5.7182	5.62805	5.78083	5.88122	5.85658	5.73034	5.93468	6.02723	6.01031	5.87338	5.69284	5.61107	5.54181	5.70587	5.7335	6.7507	5.97062	6.13667	5.87102	5.8969	6.02394	5.67685	5.58051	6.05204	5.38645	6.06284	5.85343	5.9488	5.89718	5.76393	5.85442	5.4984	6.00455
ACH-000623	SNU201	Central Nervous System	Glioma	Glioblastoma		6.04606	5.80958	5.63707	5.89346	6.03002	6.04551	6.26716	6.14535	5.60509	6.06674	6.11684	5.34557	5.72698	6.3023	6.0268	6.03428	5.95085	5.77442	6.19041	5.99999	5.94293	6.03188	5.98732	5.65984	5.85555	5.94475	4.87126	5.98772	6.38302	6.00439	6.51589	5.91893	6.03031	5.97919	5.92042	6.1323	5.41299	5.96459	6.05601	6.02394	6.02411	6.16938	5.56901	5.89785
ACH-000266	SNU213	Pancreas	Exocrine	Exocrine Adenocarcinoma		6.0805	6.60317	6.20601	6.27381	6.38278	5.80006	5.89913	6.08737	5.90153	6.30028	6.22425	5.89797	5.44185	5.05754	5.65494	6.42569	6.18743	6.215	5.92343	6.27182	6.25847	6.29897	6.25129	6.09578	5.81138	5.88995	4.80427	5.76863	6.14863	6.14512	5.97481	6.28969	6.25916	6.76985	5.88319	5.55954	6.53623	6.19887	6.08861	5.85149	5.972	6.10347	5.89883	6.36588
ACH-000466	SNU216	Gastric	Gastric Adenocarcinoma	Tubular		5.84353	5.96734	6.01923	5.91176	5.87967	6.41144	5.93781	5.78182	5.45902	5.73002	5.78278	5.43121	5.2448	6.24917	5.53569	5.68147	6.09857	6.15119	6.12003	5.79679	5.81973	5.31254	5.58325	5.50092	5.86666	5.7273	5.8544	5.47787	5.85985	5.52986	5.70409	5.83624	5.89816	5.84173	5.90495	5.54249	5.99483	5.65044	5.87781	5.90449	5.73781	6.1232	5.55173	5.83445
ACH-000268	SNU245	Bile Duct	Cholangiocarcinoma	Extrahepatic		5.7375	6.02161	5.38365	6.09215	5.89296	6.23787	5.86744	5.88273	6.43353	5.80043	5.75496	6.17384	5.22222	5.98653	6.12951	5.50388	5.86186	5.82145	5.40577	5.79888	5.88398	5.97529	5.81255	6.45264	6.03307	5.24784	5.74667	5.69379	5.45928	5.70814	5.53787	5.84306	5.99878	5.96098	5.99463	5.43331	6.00674	5.60406	5.4605	5.49841	5.63858	5.65682	6.36823	5.61572
ACH-000708	SNU283	Colorectal	Colorectal Adenocarcinoma			5.46963	5.68366	5.48844	6.20157	5.53591	6.20048	5.83436	5.61396	6.61221	5.51522	5.40023	6.54908	4.81342	6.08523	6.09312	5.61127	5.78073	5.58822	5.38891	5.64549	5.63047	5.63432	5.7356	6.66804	6.05775	5.30237	5.9531	6.10295	6.04507	5.32409	5.15217	5.64421	6.06182	5.63849	5.99697	6.15758	5.69404	5.34105	5.39848	5.32166	6.0818	5.83204	6.54509	5.79508
ACH-000141	SNU308	Bile Duct	Gallbladder Adenocarcinoma			5.71952	6.07289	6.46208	5.76457	6.04111	6.30615	5.95007	5.94513	5.72029	5.63439	5.80143	5.74838	5.27137	5.80753	5.21049	5.9306	6.42108	6.21965	5.68162	5.63711	6.31486	6.95888	6.24189	5.86342	5.74344	5.88425	5.15639	5.4061	5.62639	6.06004	5.83079	5.67572	6.17707	7.01408	5.6657	5.45305	6.0231	5.91091	5.98388	5.81453	5.86865	6.05003	5.74877	6.05349
ACH-000933	SNU324	Pancreas	Exocrine	Exocrine Adenocarcinoma		6.20086	5.84032	6.11367	6.13317	6.42604	5.59692	5.79552	5.87735	5.84866	6.14999	6.24211	5.92452	6.29042	5.93311	5.60356	5.60992	5.99118	6.09597	5.97988	5.81336	5.78563	5.97721	6.17781	5.98872	6.3148	5.75004	4.8823	5.98111	5.48118	5.75646	5.69209	5.85888	6.2267	6.42436	5.93208	5.73261	5.56417	5.79114	5.94682	5.8011	5.84825	5.3905	5.85478	5.9277
ACH-000907	SNU349	Kidney	Renal Cell Carcinoma	Clear Cell		6.08816	5.81721	5.53424	6.4749	5.93213	5.73749	6.08474	6.07751	5.69203	5.82825	5.97612	6.04246	5.23923	5.59849	5.98282	6.41455	6.08492	5.86651	5.84216	5.85338	5.90463	5.47835	5.63512	5.66604	6.09551	5.87974	6.19477	6.10063	5.47344	6.13661	6.02017	5.86669	6.04791	5.69392	6.12343	5.50291	5.647	6.17211	6.05717	5.94962	6.06495	5.93377	5.64708	5.85031
ACH-000478	SNU387	Liver	Hepatocellular Carcinoma			6.13143	5.34062	4.78512	6.3846	4.56713	6.27138	6.37392	4.77088	5.25419	4.86594	5.11192	6.036	5.24301	6.28164	6.33836	5.3027	5.61107	5.0027	5.03967	5.03168	5.58586	5.06437	4.96923	5.38976	6.14864	5.5892	6.57845	6.22461	6.52871	5.18403	5.12405	4.77151	4.94362	5.48352	6.35999	5.3872	5.74055	5.22527	4.99149	5.25136	5.86832	6.24389	5.68987	4.65135
ACH-000221	SNU398	Liver	Hepatocellular Carcinoma			5.68856	6.40569	6.14859	5.88785	5.48595	5.85235	5.88025	5.88398	6.5106	5.49602	5.64758	6.79449	6.43601	5.36937	5.46522	6.17193	5.92851	5.90574	5.1982	5.94595	5.88643	5.80581	5.74388	6.7168	5.40696	5.37933	5.10536	6.05413	5.38138	5.86177	5.31023	5.9108	5.70924	5.72796	6.17023	5.79629	6.78414	5.89295	5.65126	5.43792	6.28823	6.02249	6.88712	5.97359
ACH-000955	SNU407	Colorectal	Colorectal Adenocarcinoma		MSI	5.73088	6.37619	5.71891	5.26495	6.23705	5.39401	5.83091	5.71069	5.96756	6.37906	6.16641	6.13337	6.3086	5.40993	5.46367	5.86622	6.30751	6.17913	5.99112	5.98988	5.59555	6.10505	6.13361	5.96402	5.56999	5.91044	4.62366	5.45674	5.918	5.74986	6.18904	6.01558	5.82019	6.51415	5.69039	6.05675	6.00296	6.3709	5.79963	5.90635	5.85413	6.11337	5.87043	6.03112
ACH-000517	SNU410	Pancreas	Exocrine	Exocrine Adenocarcinoma		5.68859	5.70273	5.1164	6.30039	5.55657	4.88355	5.99112	5.58244	5.1409	5.56734	5.64347	5.56592	5.19002	5.58644	5.51716	5.7678	5.64091	5.42877	6.21958	5.65347	5.92157	5.2979	5.55078	5.15805	6.0438	6.09516	4.8541	5.71206	5.54818	5.70367	6.1893	5.59032	5.53706	5.73508	5.97743	5.66697	5.48445	5.23455	6.04457	5.93533	5.88718	6.19303	4.8693	5.47903
ACH-000493	SNU423	Liver	Hepatocellular Carcinoma			5.6202	6.01949	6.20845	5.68133	5.76948	5.69129	5.74665	5.80635	5.65424	5.76767	6.01932	5.3311	5.37256	4.94253	5.79824	6.0796	5.96313	5.8522	6.1862	5.8237	5.76356	5.85273	5.74742	5.52792	5.97739	6.12295	6.00181	6.1534	5.69484	5.90387	6.1898	5.87487	5.84464	5.71098	5.74413	5.74717	6.12899	5.86937	5.97307	5.95068	5.91157	6.0523	5.4273	5.56347
ACH-000420	SNU449	Liver	Hepatocellular Carcinoma			5.71605	6.0526	5.98195	5.66145	6.08948	5.98928	5.85436	6.09489	5.71025	5.99736	5.85013	5.76123	5.69577	6.06424	5.82462	6.06817	5.63758	5.80946	6.05288	5.82326	5.75806	6.30822	6.05606	5.76	5.64632	6.20635	5.86275	5.85287	5.76289	6.03187	6.79149	5.85914	5.85656	6.05672	5.73428	5.9363	6.12777	5.93675	6.01676	6.00541	6.1868	5.80883	5.70539	6.04649
ACH-000500	SNU46	Upper Aerodigestive	Upper Aerodigestive Squamous	Laryngeal		6.22522	5.9918	5.94001	5.97289	6.18796	5.84827	5.6443	5.92712	5.70037	6.20729	6.36658	5.66281	6.17499	6.96046	5.66999	5.66056	5.93662	5.83874	5.47525	5.8607	5.96174	5.74709	5.81875	5.82955	6.09723	5.90598	6.23944	5.793	6.87607	5.98205	6.07375	5.84725	5.82347	5.49081	5.75258	5.10309	6.19278	5.722	5.7384	5.82703	5.69049	5.67488	5.69404	6.00398
ACH-000289	SNU466	Central Nervous System	Glioma	Glioblastoma		6.09641	6.04457	5.58056	5.95156	5.93715	6.25123	5.74338	6.17841	5.61105	5.68634	6.01921	5.73776	5.69747	6.19088	5.32692	5.71858	5.83335	5.98697	6.00949	5.82356	5.81418	5.61153	5.78767	5.77248	5.76568	5.68637	4.91551	5.41295	5.59388	5.87444	5.82503	5.87073	5.98944	5.862	5.78282	5.85872	6.05129	6.0095	5.88398	5.77338	5.946	6.15244	5.75494	6.29288
ACH-000422	SNU475	Liver	Hepatocellular Carcinoma			5.87027	5.95672	6.56808	5.51703	5.88587	5.99419	5.79413	5.91334	5.69576	5.91801	5.79387	5.7268	5.55451	5.34554	5.61964	6.06025	5.89563	5.70554	6.00262	6.00796	5.86468	6.75437	6.57138	5.87904	5.67812	6.1173	5.75784	5.77467	5.99005	5.90663	6.05626	5.99898	5.80703	6.66693	5.82149	5.94981	5.98274	6.06754	6.00715	5.92812	5.71043	6.14465	5.74732	6.30865
ACH-000377	SNU478	Bile Duct	Cholangiocarcinoma	Extrahepatic		5.59859	6.09682	5.26602	4.97024	5.96239	5.56687	5.96307	5.88285	5.67258	5.9677	5.93105	5.71983	6.1054	4.91185	5.60493	6.23161	5.8712	5.85841	5.93185	5.91999	5.78373	5.64914	5.89176	5.76529	5.40834	5.96657	5.0644	5.49433	5.67615	5.98043	5.93343	5.95043	5.93267	5.80636	5.83897	6.06947	6.1262	6.05116	5.88334	6.05414	5.72517	6.39441	5.65514	5.90924
ACH-000543	SNU489	Central Nervous System	Glioma	Glioblastoma		6.19608	5.95738	5.98773	6.19839	6.02013	5.94993	5.78786	5.93754	5.44311	5.83892	6.09094	5.5697	5.21359	6.07484	5.93893	5.61484	6.12029	6.01567	6.08632	5.79611	5.75833	5.51695	5.6972	5.65935	5.98748	5.65944	4.83978	5.58022	5.60948	5.91807	5.96969	5.80887	6.09029	5.97546	5.8659	5.38129	5.65476	5.87422	6.00637	5.76233	5.89717	5.917	5.45877	5.5876
ACH-000303	SNU5	Gastric	Gastric Adenocarcinoma			5.89935	5.81919	6.42298	5.99958	5.5968	5.63775	5.45864	5.4329	6.26975	5.64934	5.77582	6.1139	6.05042	5.69793	5.47225	5.69719	6.32617	6.3302	5.18579	5.94361	6.35685	6.13625	6.15817	6.22767	5.81259	5.48527	6.2583	6.41643	6.0154	6.21847	5.40323	5.91911	6.56431	6.35866	5.50409	5.74877	6.07617	5.8311	5.63066	6.03963	5.57608	5.24782	6.19936	6.32876
ACH-000683	SNU503	Colorectal	Colorectal Adenocarcinoma			5.55766	5.90965	5.6569	6.56054	6.14892	6.11847	5.77856	5.9082	6.12835	5.90598	5.90341	5.70894	5.69606	5.90303	5.66278	6.28682	6.20427	6.14896	5.80285	5.83548	6.13595	6.3315	6.0709	5.99014	5.47264	5.67742	6.14402	6.05367	5.94783	6.02282	5.7518	5.82538	5.91328	6.35434	5.85596	5.15167	6.15505	6.06014	5.87457	5.79075	5.5636	5.82811	5.8143	5.68068
ACH-000908	SNU520	Gastric	Gastric Adenocarcinoma			5.57763	5.46623	5.80844	6.06741	5.17573	6.12694	6.03554	5.14938	6.20707	5.01172	4.81423	6.13755	4.96732	6.54159	6.102	5.57935	5.77749	5.19208	5.29535	5.54568	5.65145	5.52691	5.7663	6.216	5.96492	5.1863	5.66115	5.84972	5.96178	5.27543	4.61176	5.54026	5.81089	5.92624	6.01424	5.58389	5.74013	5.17038	5.28024	5.19939	5.47984	6.22667	6.1814	5.46627
ACH-000736	SNU601	Gastric	Gastric Adenocarcinoma	Signet Ring Cell		5.79308	6.54116	5.63042	5.43896	6.35133	5.46376	5.90417	6.21094	6.19402	6.31255	6.1841	6.28596	4.92384	5.35903	5.56404	6.5088	6.1126	6.12921	5.97838	6.12877	5.76737	5.81935	6.02573	5.90248	5.35739	5.84659	6.04153	5.62786	5.53318	5.93089	5.98019	6.15311	5.97578	6.55406	5.64071	5.89007	6.08	6.27205	5.85089	6.56238	5.78339	6.12274	6.12753	5.81679
ACH-000532	SNU61	Colorectal	Colorectal Adenocarcinoma			5.79792	6.29253	5.53143	5.83837	6.20433	5.49836	5.92916	5.90265	5.86389	6.35655	5.93132	6.03415	5.61501	5.2068	5.93561	5.74457	6.02876	5.9902	6.1584	5.89891	5.75454	5.75465	5.8707	5.82415	5.44472	5.92779	5.66417	5.78437	5.74455	5.76568	6.01699	5.89187	5.81374	6.2683	5.56572	6.02758	6.14103	6.63123	5.90463	6.40502	5.87438	6.37628	5.81396	5.85463
ACH-000325	SNU620	Gastric	Gastric Adenocarcinoma			5.49189	5.8444	5.9505	6.14153	5.43137	5.72137	5.6087	5.79766	6.70078	5.89059	5.70378	6.81818	5.17955	5.61342	5.8508	5.61468	5.54471	5.4979	4.79887	6.04141	6.28524	5.91335	6.14631	6.71985	5.93074	4.84763	5.44973	5.30161	6.27954	5.79885	5.27537	6.0807	6.22916	6.25235	5.79309	6.26281	5.83823	5.37176	4.97984	5.93032	5.23661	6.07665	6.75481	5.73772
ACH-000370	SNU626	Central Nervous System	Glioma	Glioblastoma		6.04938	5.67185	5.81707	5.97315	5.78601	5.99674	5.88188	5.70702	5.5897	5.56724	5.70145	5.43135	5.89781	6.36278	6.00198	5.78488	5.64752	5.7075	6.07886	5.89313	5.62855	5.65836	5.91506	5.68082	5.79722	5.6986	4.93369	5.53016	6.02822	5.63592	5.9369	5.90432	6.03907	5.89169	5.81491	5.37344	5.39711	5.78406	5.94559	5.7789	5.86828	6.60845	5.58031	5.91314
ACH-000344	SNU668	Gastric	Gastric Adenocarcinoma	Diffuse Gastric		5.74155	5.99539	5.74402	5.48143	6.45567	6.12763	5.89041	6.15156	5.76564	6.49574	6.36356	6.00592	5.76276	5.30934	5.57573	6.08854	6.2347	6.45454	6.13089	5.90199	5.8295	6.18834	6.02189	6.0333	5.11105	5.90094	5.62989	5.36787	5.52487	5.45577	5.91039	5.90539	6.09304	6.5815	5.64238	5.97196	5.86584	5.9344	6.12686	5.90301	5.89278	5.77954	5.78062	5.9949
ACH-000407	SNU685	Uterus	MMMT			5.80989	6.2188	6.13534	5.66965	6.19757	5.21129	5.88583	6.00358	5.59041	6.24328	6.26557	5.72121	5.48562	5.48038	5.51009	6.00278	5.82557	5.87713	6.05317	5.9895	5.86441	5.82516	5.86932	5.55702	5.92054	5.96403	5.76246	5.93837	5.94708	6.07632	6.12431	6.00267	5.83123	6.31827	5.73777	6.0132	5.8157	6.60191	5.92127	5.81977	6.03282	5.56061	5.61995	6.05567
ACH-000898	SNU719	Gastric	Gastric Adenocarcinoma	Tubular		5.8293	6.49933	6.34456	5.80758	6.03213	5.71484	5.84717	5.99058	5.94882	6.21514	5.82896	5.69766	5.31961	5.49184	5.48683	6.4535	6.26859	6.09726	5.94143	5.98697	5.59001	6.00622	6.10373	5.90375	5.59774	5.78631	5.32004	5.31642	5.48809	5.91786	6.05525	5.97625	5.99339	6.70265	5.62097	6.179	6.1476	6.04873	5.80326	6.12557	5.77116	6.27285	5.92482	5.88575
ACH-000807	SNU738	Central Nervous System	Glioma	Oligodendroglioma		5.79896	5.83747	5.50149	6.55039	5.74868	5.89259	5.96873	6.3281	5.358	5.73159	5.77486	5.27487	5.45622	4.92802	5.35804	6.01288	5.9489	5.80043	6.11461	5.76607	5.94021	5.43505	5.53151	5.58425	6.3177	5.90242	4.88321	6.09023	5.68932	5.8939	6.186	5.7467	5.65705	5.64871	5.92134	5.72813	6.02912	6.26339	5.95172	5.89037	5.96924	5.97971	5.5017	5.73328
ACH-000537	SNU761	Liver	Hepatocellular Carcinoma			5.76032	6.11948	6.14406	6.04698	5.77768	5.94765	5.97038	5.90803	5.69092	5.59934	5.75159	5.12397	5.09567	5.96076	5.40326	6.19615	5.88486	5.74655	5.67464	5.84688	6.26025	5.35416	5.56974	5.33836	5.79179	5.62509	4.98378	5.59098	5.36948	6.12572	5.5586	5.86404	5.98759	5.95578	5.95689	5.37585	6.19696	5.6943	5.94664	5.89224	5.8732	6.20721	5.57638	5.82013
ACH-000460	SNU8	Ovary	Ovary Adenocarcinoma	High Grade Serous		5.97941	6.00836	5.62874	6.18692	6.15267	5.66672	5.6453	5.82085	5.70738	6.07164	6.2271	5.67012	5.84077	4.94386	5.76729	6.02261	5.98291	5.96498	5.92271	6.06693	6.07232	5.91818	5.89617	5.65603	5.80735	6.21647	5.0768	5.86222	6.57738	5.93114	6.24275	6.06481	5.93537	5.84246	5.85739	5.66367	5.8556	5.82055	5.97488	5.93414	5.96766	6.38082	5.86752	6.08331
ACH-000991	SNU81	Colorectal	Colorectal Adenocarcinoma			5.72341	6.17522	5.8012	5.80715	6.20825	6.27772	6.14611	6.07017	5.70021	6.15181	6.0492	5.77699	5.88401	5.37584	5.73395	5.62149	6.24635	6.18964	6.00085	5.80245	5.97285	5.94763	5.94166	5.86028	5.64374	5.90889	5.31403	5.47108	7.58046	5.84683	5.9713	5.70113	6.01729	6.07126	5.84001	5.822	6.43226	6.00948	5.86491	5.88398	5.70076	6.62244	5.99283	6.42728
ACH-000280	SNU840	Ovary	Brenner Tumor			5.60554	5.65609	5.61419	6.34326	5.79351	5.48032	5.9709	5.97633	5.6619	5.98576	5.92785	5.88009	5.29628	5.07409	5.85414	5.76258	6.02875	6.15122	5.90289	6.0502	6.06276	5.79611	5.88978	5.61854	5.89392	6.04287	5.35543	5.73178	5.60195	5.83361	6.06475	6.09221	5.9381	5.82875	6.02383	6.16682	5.56702	6.08796	5.8093	5.88932	6.62259	5.74282	5.96123	6.14886
ACH-000182	SNU869	Bile Duct	Cholangiocarcinoma	Extrahepatic		5.5765	6.50018	6.1902	6.02285	5.82074	5.64329	5.8028	6.17303	6.03605	5.9975	5.99456	5.88625	5.59192	5.51226	5.31451	6.39153	5.87548	5.94087	5.59665	6.08113	6.06262	6.15582	6.19186	5.95017	5.95711	5.87948	5.26453	5.79331	5.62878	6.05182	5.83123	6.08403	6.10309	6.30404	5.88758	5.82703	6.10455	6.09423	5.78938	6.08915	5.83723	6.19916	5.95122	6.09762
ACH-000686	SNU878	Liver	Hepatocellular Carcinoma			5.9961	5.89263	6.69635	6.33156	5.27784	6.05985	5.94029	5.11731	5.76735	4.65159	4.92432	5.71017	6.34733	5.46714	5.66892	6.35166	5.5277	5.58591	5.05435	5.35287	5.98175	4.67411	5.05646	5.73603	5.29721	5.60948	5.89588	6.42637	6.43153	5.77604	6.01138	5.31753	5.47065	5.22313	6.14811	5.93897	5.91104	5.64067	5.27952	5.19801	5.95235	6.02554	6.13709	5.23959
ACH-000316	SNU886	Liver	Hepatocellular Carcinoma			5.69887	5.88186	5.92507	6.40384	6.08021	6.06046	5.97004	6.11065	5.3555	5.87105	6.01259	5.57367	5.34963	5.96665	5.84571	5.88659	5.90041	5.78958	6.12891	5.76448	6.11696	5.13606	5.13609	5.47686	5.5916	5.96018	6.7858	5.77749	6.33646	5.88812	6.18111	5.78504	5.8785	5.84636	5.87454	5.78393	5.68446	5.93856	6.07271	5.95103	5.89764	6.29	5.78485	6.04986
ACH-000692	SNU899	Upper Aerodigestive	Upper Aerodigestive Squamous	Laryngeal		5.71883	6.18447	5.2401	5.78126	6.16245	5.93494	5.94983	5.79477	5.46274	6.26651	6.27057	5.62124	5.87042	5.46033	5.47061	6.14484	6.01584	6.10103	5.88753	5.8743	5.66159	5.84221	5.78893	5.69084	5.66284	5.84511	5.21827	5.85303	6.10416	5.88398	5.87168	5.91014	6.00615	6.26167	5.84027	5.6701	6.04317	6.23975	5.78503	5.71126	5.59769	5.7769	5.41548	5.82391
ACH-000722	SNUC1	Colorectal	Colorectal Adenocarcinoma			5.70177	5.44102	6.22862	5.94963	5.54279	5.93108	5.68974	5.86031	6.68388	5.83718	5.81128	6.59176	5.73682	5.58704	5.41686	5.69998	5.95539	6.07072	4.93921	5.93897	6.12739	6.15991	6.11083	6.65881	5.64279	4.68338	5.34619	5.62503	6.5587	5.88505	5.09867	5.96845	5.99111	5.62576	5.93383	6.10996	5.26084	5.61297	4.89468	5.85963	5.19026	5.62616	6.9015	5.83791
ACH-000967	SNUC2A	Colorectal	Colorectal Adenocarcinoma		MSI	5.63688	5.57826	5.60102	5.67058	5.81647	4.77446	5.83522	5.71417	6.00563	5.82979	5.88265	5.3406	5.76583	5.59253	5.47275	6.27506	6.16415	6.1725	6.05066	5.78113	5.71528	6.00491	5.86273	5.67493	5.42841	5.91895	5.58046	5.7754	6.52032	5.67811	5.58629	5.75704	5.89141	6.12234	5.82075	6.01467	5.45846	6.26647	5.71687	5.73063	5.69422	6.34416	5.69335	5.64168
ACH-000959	SNUC4	Colorectal	Colorectal Adenocarcinoma		MSI	5.78053	5.78835	5.13224	5.77988	5.90327	5.57077	6.06211	6.01488	5.63141	5.8782	5.82613	5.6605	5.49072	5.88659	5.96638	5.9402	5.92963	5.72392	6.17016	5.94221	6.02533	5.83135	5.99009	5.59711	5.51066	6.02868	5.41441	5.65143	6.04756	5.87747	6.00814	5.90238	5.82344	5.79513	5.86317	5.91687	5.80447	6.4736	5.98151	5.99801	5.71487	5.81737	5.60953	5.76374
ACH-000970	SNUC5	Colorectal	Colorectal Adenocarcinoma			5.76818	5.95704	5.34204	5.95033	5.75986	5.75488	6.0032	5.79082	5.39985	5.6441	5.31268	5.76272	5.18047	5.32195	5.53989	6.03411	5.93158	5.91353	6.11272	5.8175	5.61743	5.85009	5.71575	5.74848	6.00162	6.1106	4.98878	5.69246	5.92337	6.03588	6.05333	5.79096	5.60836	5.8967	5.84044	6.09162	5.39193	6.6156	6.00493	5.95934	5.82599	6.418	5.70247	5.7776
ACH-000553	SQ1	Lung	NSCLC	NSCLC Squamous		5.78662	6.03322	5.84113	5.47437	5.84325	5.7899	5.96128	5.74615	5.78911	5.77643	5.43442	6.01281	5.0191	5.79315	5.76311	5.83428	5.9592	5.90192	5.57404	5.67768	6.01142	5.97062	5.74302	6.02306	5.69855	6.09814	6.27564	5.48569	5.8497	6.18877	6.05741	5.67238	5.85595	6.43955	5.55537	5.65601	6.23755	5.89982	5.9463	6.03138	6.08229	5.59937	6.48737	5.95338
ACH-000338	SR786	Lymphocyte	Non Hodgkin Lymphoma	T-cell ALCL		6.24938	5.77455	6.75416	6.04547	6.00506	6.1259	5.67633	5.77209	7.1222	5.88398	6.06972	6.90013	5.61198	6.72922	6.14603	5.63861	5.32108	5.1153	4.49318	5.91599	6.02403	6.10306	6.06705	6.94967	7.17588	5.57426	6.40731	6.90024	6.52384	5.97847	5.28221	5.98341	6.19423	5.88517	5.69652	5.83264	5.93839	5.47109	5.51847	5.38026	5.14609	5.28064	6.9797	5.74806
ACH-000567	ST486	Lymphocyte	Non Hodgkin Lymphoma	B-cell Burkitt		6.23999	6.05998	6.93495	6.12439	5.45623	6.2641	6.22783	5.71265	6.20722	5.32961	5.06997	6.30756	5.79622	5.55297	5.98113	5.8575	5.86264	5.69045	5.6202	6.13875	5.91077	5.3887	5.28249	6.31897	6.16627	5.40077	5.31889	5.7459	5.62599	5.8297	6.53283	5.88498	5.54845	5.96669	6.28019	5.13422	6.07585	5.69754	5.83495	5.88194	6.43213	6.28173	6.30948	5.40448
ACH-000114	SU8686	Pancreas	Exocrine	Exocrine Adenocarcinoma		5.61398	5.80459	5.69447	6.04757	6.11493	5.91025	5.8259	5.95079	5.83522	6.13484	6.18225	5.67873	5.6651	5.15761	5.63401	5.42058	5.62171	5.90639	5.35597	5.8489	6.05093	5.95552	5.91308	5.80284	5.99452	5.9434	4.83026	5.85147	6.98618	6.1275	5.94148	5.93687	6.32911	5.67271	5.67026	5.24268	6.1186	5.63566	5.89719	5.73719	6.05496	6.22931	5.70558	5.81669
ACH-000664	SUDHL1	Lymphocyte	Non Hodgkin Lymphoma	T-cell ALCL		5.68205	5.78567	7.42691	5.94137	5.83118	5.94891	5.57536	5.5586	7.30796	5.87148	6.02644	6.88934	4.98196	6.70267	6.0046	5.52952	5.44944	5.12181	4.16599	5.90513	5.9869	5.82753	5.86177	7.09309	5.59332	5.3738	5.07759	5.2813	6.22489	5.93532	4.84514	6.01741	6.54314	5.72119	5.80106	5.74799	6.28454	5.45564	5.14488	5.55868	5.17792	5.18723	7.08838	5.76384
ACH-000271	SUDHL10	Lymphocyte	Non Hodgkin Lymphoma	DLBCL		6.07283	5.41878	7.01694	6.35783	6.02077	5.76497	5.84682	5.88481	7.73685	5.92465	5.97928	7.35519	5.71596	7.54672	6.4598	5.71399	5.73901	5.43342	4.67008	6.00602	5.57409	5.72084	5.85307	7.61888	5.53966	5.98801	5.49614	5.51696	5.18075	6.20316	5.34231	6.02749	6.37546	5.85865	5.94306	6.73373	5.85119	6.14216	5.75063	5.89763	5.50628	5.99988	7.43645	6.10266
ACH-000365	SUDHL4	Lymphocyte	Non Hodgkin Lymphoma	DLBCL		6.2048	5.35372	7.02918	5.24623	5.75538	6.04813	5.72678	5.84245	6.76969	5.76805	5.77482	6.56683	6.41708	7.23088	5.88695	5.57703	5.78704	5.65114	4.88984	6.04413	5.58767	5.56397	5.68595	6.15327	6.04206	5.32259	5.33644	6.1546	6.3144	5.88269	5.07086	6.12029	5.83062	5.58843	5.78742	5.92951	5.92255	6.56223	5.58514	5.80202	5.55082	5.65534	6.7116	5.85199
ACH-000660	SUDHL5	Lymphocyte	Non Hodgkin Lymphoma	DLBCL		5.66107	5.41446	6.76265	6.27322	5.6123	6.25564	5.97035	5.90112	7.01182	5.53098	5.56781	7.17334	5.95004	6.84275	6.43072	5.59932	5.88499	5.74757	4.74738	5.99754	5.89297	5.27837	5.40745	6.76041	5.79983	5.20476	6.60691	5.90542	6.46784	5.59501	4.95688	5.96997	5.73469	5.56657	6.15989	5.02212	5.61214	5.52782	5.34567	5.49677	4.97489	6.07201	6.84985	6.02175
ACH-000611	SUDHL6	Lymphocyte	Non Hodgkin Lymphoma	DLBCL		6.15188	5.19618	7.27563	5.66019	5.8697	6.40236	5.95857	5.91971	7.14684	5.87142	5.87706	6.98277	5.42113	6.9523	6.36324	5.28028	3.96256	5.06173	5.58688	6.03226	5.65064	5.71715	5.85937	6.71377	6.05672	5.72275	6.05627	5.95507	6.19317	5.72529	5.49262	6.07641	6.01946	6.07431	6.07107	5.86804	5.69369	6.55609	5.87941	5.86157	5.67326	5.88307	7.11967	6.05103
ACH-000656	SUDHL8	Lymphocyte	Non Hodgkin Lymphoma	DLBCL		5.83192	5.61911	7.02265	6.27318	6.08571	6.54958	5.8159	5.89618	6.62119	6.0067	6.16045	6.60251	5.31438	5.88969	6.10972	5.98423	5.65909	5.77443	5.17244	6.16665	6.09838	5.84079	5.98032	6.5656	5.80613	5.54203	6.42897	5.77743	5.88847	6.13923	5.29453	6.25881	5.95188	6.02746	6.12128	5.99771	5.59554	5.88026	6.16194	6.10921	5.38852	5.82645	6.81722	6.04249
ACH-000652	SUIT2	Pancreas	Exocrine	Exocrine Adenocarcinoma		5.7345	6.53832	5.85825	6.17897	6.16857	5.36176	5.8147	6.18254	5.7777	6.17294	5.99794	6.06233	6.23833	5.65926	5.75946	6.4196	5.6632	5.71636	5.93759	5.97256	6.2045	6.36331	6.10951	5.94124	5.72936	5.92269	6.08717	5.75165	5.44535	5.81383	5.9488	6.05076	5.93747	5.88717	5.70179	6.06219	6.09303	5.93141	5.78403	5.88816	6.02805	6.04699	5.85773	6.19217
ACH-000059	SUPB15	Blood	ALL	B-cell		6.10873	5.74872	5.27569	6.29752	5.55372	5.65746	5.96191	5.7602	6.49472	5.51576	5.15191	6.06762	6.02497	5.6419	6.12708	5.60326	5.96134	5.48806	5.89004	6.2057	5.56054	5.90302	5.74821	6.16197	6.32258	5.61317	6.35258	5.86817	5.76638	5.64491	5.41124	6.03979	5.42192	6.05709	6.10227	5.71321	5.94302	5.39047	5.95353	5.96147	5.84096	6.17161	6.2847	5.38875
ACH-000226	SUPM2	Lymphocyte	Non Hodgkin Lymphoma	T-cell ALCL		6.29859	5.68841	5.40327	6.58529	5.15351	6.41635	5.846	5.11578	5.65822	4.80607	5.12323	6.06884	6.8547	6.56004	6.38443	5.65672	5.83518	4.79124	5.50838	5.17143	5.15985	4.87772	4.55786	5.6795	6.00366	5.84111	6.35013	5.94933	6.48947	5.71445	5.36853	4.90968	4.54931	5.54426	6.4243	5.18315	5.89836	5.60352	5.47013	5.40113	5.69966	6.37664	5.29927	3.71605
ACH-000953	SUPT1	Blood	ALL	T-cell		6.07457	5.97614	6.84654	6.17211	5.95275	6.65584	6.10847	6.00149	5.98897	5.91783	5.69878	6.05038	5.48492	6.29794	5.75103	5.83082	6.15137	5.64628	5.49126	5.99343	5.6843	6.02278	5.73995	5.82701	5.35893	5.22677	7.15886	5.88398	5.35215	5.87226	6.00362	5.72877	5.78379	5.35716	6.16782	5.34057	6.19207	5.64015	5.72186	5.26845	5.91738	6.1297	6.40489	6.04988
ACH-000122	SUPT11	Blood	ALL	T-cell		6.11671	5.9156	5.93561	6.48688	5.33864	6.44995	6.06905	5.75845	5.75368	5.73956	5.8053	6.04543	5.21632	6.35299	6.48941	5.88276	6.02907	5.62377	5.94839	5.76031	5.68333	5.6154	5.34511	5.66302	6.33154	5.92017	5.87196	6.31015	6.54853	5.40526	5.12872	5.73004	5.68881	5.75135	6.64983	6.12491	5.73384	5.59535	5.79481	5.75239	6.13595	6.38162	5.7977	5.45636
ACH-000437	SW1088	Central Nervous System	Glioma	Astrocytoma		5.84783	6.12113	6.02689	5.65672	6.16274	6.12336	5.9437	6.0371	5.72557	6.06949	6.216	5.43764	5.59004	6.08056	5.6903	5.79228	6.37773	6.29132	5.70834	5.96012	6.09978	6.27338	6.06182	5.87578	5.70347	5.92453	5.05061	5.72509	6.10238	6.06014	5.75403	5.98989	6.1239	6.30734	5.73557	5.88398	5.97925	6.10474	6.00357	5.78999	5.63088	5.8861	5.6926	6.01694
ACH-000489	SW1116	Colorectal	Colorectal Adenocarcinoma			5.57741	5.72705	5.11147	6.07325	5.80249	5.82447	5.88882	5.76838	5.76078	5.91474	5.67197	5.6583	5.20682	5.90812	5.82258	5.06843	6.27626	6.32399	5.82199	5.72353	5.58741	5.46993	5.37436	5.83803	5.49849	5.90151	6.12802	5.59469	5.74019	5.58498	5.58368	5.66974	5.65509	5.4779	5.80678	5.65344	5.92428	5.54809	6.09442	5.91471	5.48833	5.91578	5.88257	5.42825
ACH-000890	SW1271	Lung	SCLC			6.29832	5.7417	5.10842	5.88398	5.88766	5.93847	5.89367	6.05707	5.48081	5.79697	5.86841	5.78581	5.02297	6.00934	5.66195	5.69163	6.12325	5.91891	6.00315	5.62091	5.6615	5.69188	5.61845	6.33535	6.06497	6.40989	6.1222	5.8113	6.15028	5.51255	5.98731	5.41656	5.60639	5.53991	5.7429	6.28646	6.10105	5.38613	6.54902	5.96037	6.29791	5.79833	5.72206	5.36749
ACH-000418	SW1353	Bone	Chondrosarcoma			6.13637	5.99035	5.95056	5.9394	5.99558	5.91048	5.75258	6.00674	5.73218	5.81559	5.94073	5.77696	5.98343	6.06226	5.75759	5.70016	6.0165	5.96327	6.01798	5.83754	5.9548	5.67304	5.66495	5.57983	5.89015	5.80459	5.60807	5.73522	6.21167	5.68058	6.0583	5.82823	5.88985	5.62996	5.83685	4.95467	5.67136	5.87833	5.9763	5.76053	6.05381	5.7573	5.64136	6.17743
ACH-000236	SW1417	Colorectal	Colorectal Adenocarcinoma			5.64565	5.71776	4.74793	5.37053	5.92804	5.62662	5.80994	5.7646	5.6647	6.12683	5.85194	5.38354	5.3454	5.16422	5.86455	5.93361	6.40018	6.50311	5.86295	5.62093	5.62351	5.60054	5.43642	5.69447	5.65996	6.12948	6.40288	6.06575	6.05387	5.45407	5.77694	5.48958	5.74668	5.4886	5.8732	6.18567	5.97755	5.63019	6.21803	5.77549	6.23758	5.95475	5.43279	5.61824
ACH-000470	SW1463	Colorectal	Colorectal Adenocarcinoma			5.64355	6.48335	6.80593	5.86004	5.84564	5.91373	5.95137	5.80423	5.86117	5.96172	5.95668	5.81675	5.36927	6.04778	5.77026	5.81847	6.33499	6.32269	5.93712	5.66874	5.9024	6.07196	5.84749	6.00154	5.21502	5.95387	5.18505	5.34437	5.57421	5.77932	5.45046	5.65693	5.90211	5.61226	5.7958	6.25725	6.75044	5.93276	5.80133	5.88882	5.521	6.0541	5.83579	5.94658
ACH-000677	SW1573	Lung	NSCLC	NSCLC Adenocarcinoma		5.79705	6.13774	5.72949	5.9075	6.41145	5.73311	5.77155	6.46891	6.09657	6.18467	6.37764	6.43203	6.06927	5.71939	5.91958	5.3329	6.32812	6.44693	5.80646	6.27515	6.05437	5.94341	5.94376	6.7769	5.21004	5.90694	5.37718	5.68188	5.80209	5.66489	5.02194	6.28877	5.97577	5.78263	5.81449	5.87784	6.50626	5.34641	6.371	5.91532	4.78759	6.18097	6.26312	6.24649
ACH-000566	SW1710	Urinary Tract	Bladder Carcinoma	Bladder Transitional Cell		6.03835	5.88398	5.75156	6.08093	5.87116	5.82912	5.97861	6.03763	5.84209	5.92178	5.97117	5.7191	5.44724	6.33115	5.8794	6.10333	5.93741	5.98839	6.03579	5.8835	5.9441	5.85779	5.97697	5.88783	6.47594	5.96745	5.99522	6.18605	5.47368	5.84363	6.24113	5.88316	6.02243	5.69625	5.91062	6.32136	6.017	5.84541	5.88026	5.85882	6.16414	5.91771	5.70705	5.99637
ACH-000883	SW1783	Central Nervous System	Glioma	Astrocytoma		5.79936	5.92081	6.11846	5.77877	5.9905	5.56728	5.98761	5.87415	5.45276	5.82977	5.96739	5.2469	5.36215	5.90534	5.27004	5.89418	5.98972	5.93165	5.94171	5.84001	5.90039	5.86462	5.74013	5.56902	6.28032	6.04754	6.121	6.0709	5.87248	6.02158	5.82816	5.83088	5.90669	5.66073	5.85894	5.96022	5.81652	5.92302	5.98341	5.80761	5.87245	5.74935	5.22987	5.82674
ACH-000155	SW1990	Pancreas	Exocrine	Exocrine Adenocarcinoma		5.70501	6.28035	5.89156	5.8062	6.16926	5.40381	5.97425	5.75116	5.77901	6.03916	6.10446	5.45703	5.4999	4.8578	5.87933	6.58851	6.03085	6.21656	5.7895	6.098	5.77374	5.85375	5.79864	5.45801	5.58472	6.05401	5.70288	5.55454	7.13093	6.12058	5.70134	6.12551	5.98887	5.90022	5.92093	5.86668	5.99642	6.38788	5.96397	5.77443	5.59552	6.16176	5.57945	6.04745
ACH-000820	SW403	Colorectal	Colorectal Adenocarcinoma			5.82384	6.2404	6.28167	5.58002	5.94116	5.90909	5.8707	5.72859	6.08946	6.10189	5.88398	6.1131	5.14653	5.88106	5.67573	5.4419	6.17401	6.22015	5.71716	5.80418	5.88229	6.28425	6.1898	6.0419	5.37965	6.07737	5.32944	5.41136	5.62539	5.09839	5.75142	5.76938	5.92227	6.18203	5.87964	6.13454	6.50434	5.80341	5.85965	5.80082	5.85356	5.602	6.23897	6.02331
ACH-000958	SW48	Colorectal	Colorectal Adenocarcinoma		MSI	5.72662	5.30601	5.31564	5.94093	5.24961	5.91216	5.89733	5.3599	5.41748	5.33745	5.44438	5.22107	5.11374	5.45983	6.04161	5.47248	5.49648	5.76449	5.96934	5.65332	5.54602	5.28202	5.19054	5.34884	5.19977	6.19546	6.69575	6.10292	6.8877	5.48058	5.93433	5.30652	5.23643	5.23812	6.13207	6.07176	5.59736	5.21397	6.04451	5.87601	5.88398	5.99688	4.94605	4.7053
ACH-000842	SW480	Colorectal	Colorectal Adenocarcinoma			5.89693	6.23536	5.58795	5.74083	6.54623	5.65577	5.94111	5.97729	6.04339	6.24237	6.32981	5.93141	5.83728	6.06539	5.64414	5.69471	6.41535	6.53126	5.83342	6.08341	6.01732	6.20093	6.00344	6.6012	5.88052	5.93365	6.40618	5.75652	5.9247	5.69794	5.14396	6.13165	6.11959	5.81651	5.81675	6.29398	6.38664	5.44742	5.84339	5.85923	4.85137	6.41679	6.06948	6.22151
ACH-000163	SW579	Thyroid	Thyroid Squamous	Papillary		6.02685	6.21554	6.17157	6.01485	6.30981	6.09661	5.76625	6.01474	5.99659	6.23988	6.18523	6.14746	7.20321	6.18311	6.22288	6.64224	6.03721	6.16861	5.85728	5.88398	6.42503	5.89233	5.78508	6.76293	6.30509	5.75833	5.67909	6.24706	7.91671	6.18243	6.13982	5.90149	6.16065	5.98535	5.74781	5.82041	6.02493	6.28099	6.28233	5.6425	6.07827	5.64039	5.67933	6.16866
ACH-000651	SW620	Colorectal	Colorectal Adenocarcinoma			5.36362	6.27146	5.71618	5.4964	6.22477	6.02318	6.1009	6.09502	5.72499	6.14511	6.23607	5.75457	5.80854	5.18106	5.67751	6.19743	6.27014	6.38088	6.04186	6.12337	5.57613	6.36172	5.94547	5.56182	5.52288	6.00098	4.93821	5.56655	5.89369	5.94456	5.98018	6.18231	5.70775	5.78515	5.83383	6.28628	6.27371	6.39747	5.65008	6.17709	6.09851	5.62479	5.99102	6.06957
ACH-000384	SW780	Urinary Tract	Bladder Carcinoma	Bladder Transitional Cell		6.28595	6.18756	5.07083	6.12621	5.73316	6.73587	5.89132	5.53226	5.8048	5.95965	5.82082	5.92543	6.37292	5.43603	5.71578	5.63617	6.0455	6.1165	5.85063	5.93085	6.11223	6.00533	6.05875	5.88367	5.72811	6.05136	6.09695	6.09109	5.72253	5.69715	5.82997	5.92448	6.01188	5.92544	5.87894	5.88398	6.44849	5.74583	6.59867	5.83442	6.16545	5.70535	5.72818	5.93706
ACH-000421	SW837	Colorectal	Colorectal Adenocarcinoma			5.69736	5.91052	5.85305	5.80009	5.83212	5.76313	5.39268	5.59494	5.61241	5.88924	5.8024	6.05278	5.10755	4.8123	5.82483	5.72594	5.54748	5.88547	6.0557	5.96488	5.7348	5.51451	5.69339	5.80616	5.68033	5.85762	5.34615	5.30725	6.82326	5.58306	5.99789	5.95945	5.6478	6.01678	5.78902	5.22676	5.68726	5.60598	5.87178	5.6918	5.87107	6.57768	5.66663	6.09183
ACH-000669	SW900	Lung	NSCLC	NSCLC Squamous		5.73521	5.80553	4.70796	5.60281	5.70422	5.94225	5.9833	5.61572	5.62884	5.69272	5.72012	5.51857	5.56874	5.07754	5.92499	5.30202	6.19888	6.11692	5.78823	5.6212	5.46702	5.63513	5.59514	5.66882	5.68929	5.87372	4.88373	5.30992	6.32047	5.44823	5.34536	5.55562	5.88398	5.87431	5.94281	5.64234	5.68325	5.51857	6.53193	5.78679	5.41423	5.92877	5.50217	5.62031
ACH-000680	SW948	Colorectal	Colorectal Adenocarcinoma			5.88733	6.35673	5.59604	5.67143	6.0485	5.35583	5.95743	5.73798	5.80404	6.0752	5.80081	5.7678	5.33905	5.60288	5.16643	5.55565	6.06885	6.36707	5.84651	5.74217	6.1263	6.0345	6.04122	5.77189	5.33159	6.22931	5.57568	5.714	5.8017	5.31233	5.87353	5.72598	5.79889	5.88857	5.81578	6.32986	6.4994	5.64056	5.96872	5.94154	5.83802	5.5815	5.77158	5.7584
ACH-000529	T173	Fibroblast	Fibroblast Bone			5.88398	5.68298	5.32222	6.58541	5.79272	5.76686	5.79385	5.41051	5.62357	5.42459	5.54922	5.95758	6.01722	6.37796	5.97644	5.6717	5.52101	5.10691	6.27544	5.38706	5.87228	5.56759	5.29086	5.65625	6.24503	6.18313	6.70865	6.50468	5.74262	5.78833	6.34479	5.38682	5.43759	5.61367	5.90016	5.92967	5.79402	5.5382	5.83261	5.82765	6.2471	5.91985	5.75978	5.62797
ACH-000018	T24	Urinary Tract	Bladder Carcinoma			6.21736	6.0729	5.82108	6.21427	6.27706	5.98231	5.74585	6.45681	5.78483	6.00337	6.29193	6.0112	5.85686	5.79517	5.62831	6.89731	6.38975	6.20416	5.78712	6.09903	6.11574	5.92747	6.03401	5.81576	6.03902	5.85264	4.97963	5.89522	6.86412	6.03288	5.70832	6.06033	6.1001	5.97977	5.95147	5.61439	6.3915	6.46952	5.91142	5.61158	6.11935	6.48916	5.62235	6.06052
ACH-000813	T3M10	Lung	NSCLC	NSCLC Large Cell		5.93198	5.79756	5.92443	6.12279	6.15884	5.38704	5.7506	5.72312	6.2386	5.8378	5.96743	6.14261	6.03641	5.61987	5.62879	5.5356	5.72159	5.73094	5.81668	5.59674	5.90706	5.70389	5.71177	6.34143	5.68294	5.76793	6.89553	6.08416	6.30767	5.86948	7.80048	5.5408	5.84033	6.34353	5.88398	5.9351	5.79408	5.7815	5.96778	5.81941	7.35401	6.07277	6.30474	5.80998
ACH-000085	T3M4	Pancreas	Exocrine	Exocrine Adenocarcinoma		6.82414	5.57004	5.44242	5.79616	5.84297	6.28889	5.86099	5.81968	5.99485	5.96983	5.80455	5.60988	5.94304	5.90539	5.85478	6.1872	5.6367	5.63145	5.74631	6.05169	6.06319	5.62638	5.76773	5.55774	6.34582	6.01959	7.02558	6.29537	6.26045	5.84946	6.12194	6.02437	5.84321	5.39112	5.8248	5.89046	5.73722	5.89021	6.03324	5.94911	6.16334	6.83834	5.89846	5.78972
ACH-000147	T47D	Breast	Breast Ductal Carcinoma	ERpos HER2neg	Luminal	5.59578	5.95524	7.0281	5.42742	5.99355	5.75124	5.73649	6.09378	6.05351	5.85411	5.86498	6.14235	5.44436	6.15854	5.75347	5.99946	5.69213	5.72844	5.84204	6.15685	5.70603	5.75879	5.8552	5.71738	5.65199	5.6649	5.82316	5.8301	5.90823	5.82379	5.72943	6.1549	5.75171	5.47723	5.66022	5.64836	6.10902	6.2813	5.74755	5.77218	5.84373	5.89634	6.13085	5.86841
ACH-000381	T84	Colorectal	Colorectal Adenocarcinoma			5.82617	5.97807	6.00804	5.9798	5.79893	5.85927	6.07054	6.0338	6.11168	5.90636	5.81504	6.11085	5.17164	5.0907	5.80603	6.69183	6.14674	6.09066	6.28809	6.07582	5.89339	6.36928	6.256	6.0841	5.69146	5.61871	6.03578	5.81558	6.18013	5.81624	6.03878	6.08309	6.10104	6.17738	6.04477	6.08235	5.89185	6.67098	5.71282	6.08259	5.83591	6.41188	6.13588	6.03597
ACH-000571	T98G	Central Nervous System	Glioma	Glioblastoma		6.77257	5.90238	5.56381	6.28249	6.27168	5.81826	5.76442	6.2525	5.96295	6.20454	6.30458	5.82287	6.25164	6.38337	5.71433	5.2885	5.63479	5.35575	5.07993	5.86094	5.84851	6.36673	6.38556	6.40287	6.02772	5.75081	5.75221	5.88237	5.80201	5.95889	5.80523	5.8745	6.16251	6.56076	5.93175	5.81848	5.92098	5.05835	5.73259	5.73779	5.68853	5.66166	5.8355	5.87006
ACH-000197	TALL1	Blood	ALL	T-cell		6.18983	5.88005	6.80622	6.66726	5.37659	5.56929	6.16456	5.38777	6.39147	5.34449	5.36224	6.19371	6.92103	5.73991	6.39506	5.54646	5.62176	4.97691	5.55908	5.68963	5.04994	5.54114	5.70825	5.67368	6.40567	5.91762	5.7255	5.80809	6.48568	5.69431	5.60397	5.67876	5.84964	5.74695	6.40256	5.50836	5.95276	5.34566	5.43867	5.59314	5.86604	6.31338	6.27712	5.88398
ACH-000424	TC71	Bone	Ewing Sarcoma			5.9961	6.23715	7.15951	5.65242	6.17613	6.16287	5.75098	5.83213	6.12121	6.07731	6.00297	5.96965	6.96285	5.81349	6.05914	6.68995	6.15624	6.19238	5.94913	5.9088	5.75067	6.0504	6.00273	6.02826	5.97629	5.85228	4.99034	5.79674	4.82874	6.16012	5.9642	5.956	6.08417	6.13772	5.60075	6.1405	6.16583	6.78648	5.86548	5.84575	5.70695	6.00914	6.15662	6.18359
ACH-000502	TCCPAN2	Pancreas	Exocrine	Exocrine Adenocarcinoma		5.66205	5.88815	5.21348	5.67284	5.44168	7.70263	5.73121	5.87139	5.93003	5.81979	5.83578	6.02875	5.35621	4.73137	5.82309	5.87794	6.21866	5.99887	6.02357	6.00037	5.88272	6.32823	5.78437	5.87471	6.25866	5.58808	6.50957	5.57406	5.72158	5.13487	6.10343	5.86806	6.03103	6.44929	5.79981	5.21149	5.55329	5.69851	5.72446	5.59975	6.13084	5.7521	5.99362	6.32902
ACH-000720	TCCSUP	Urinary Tract	Bladder Carcinoma	Bladder Transitional Cell		5.79748	6.21302	5.77623	4.96072	6.0585	6.01806	6.03961	6.07864	5.69829	5.99865	6.11741	5.61805	6.34195	5.59642	5.84881	5.87558	5.9337	5.95141	5.7374	6.24657	5.78394	6.10535	5.97907	5.61746	5.58111	5.97302	6.03094	5.85107	6.51866	5.93777	5.55799	6.25327	5.98906	6.03793	5.86015	5.99467	6.25237	5.79138	6.14243	5.8913	5.5709	5.98578	5.56947	5.92083
ACH-000561	TDOTT	Esophagus	Esophagus Squamous			5.72425	5.45809	5.58125	6.29812	5.8633	5.31889	5.93772	5.88242	5.8734	5.85858	5.88287	6.10344	6.44622	5.63175	5.9795	5.86378	6.2169	6.48999	6.04236	5.94135	6.03657	6.34937	6.33769	5.80604	5.95784	6.12342	6.3539	5.8943	5.74092	6.02904	5.97628	5.95567	6.04228	5.76882	5.73016	6.01072	5.42947	5.94465	5.84534	5.86714	6.1043	6.24457	5.85718	5.97004
ACH-000647	TE1	Esophagus	Esophagus Squamous			6.11918	6.24243	6.30387	5.54231	6.21815	6.31723	5.73298	5.79578	6.03634	6.09787	5.96444	5.95627	5.73127	5.34754	5.76789	6.13407	5.9976	6.19441	5.9328	6.46184	6.05142	6.35255	6.21628	5.67082	6.23019	5.63117	5.50462	5.72235	6.14791	5.67981	6.48842	6.39994	6.1343	6.31577	5.82275	5.84958	6.13939	5.97472	5.86328	5.79913	6.38109	5.78274	5.82216	6.47193
ACH-000318	TE10	Esophagus	Esophagus Squamous			5.7916	5.99924	5.54576	6.40585	6.00864	6.03934	6.05571	5.96953	5.99336	5.9345	5.8935	6.08619	5.49051	5.5759	5.83704	5.94032	5.88071	5.73893	5.60088	6.11404	6.03186	6.25146	6.16668	6.08765	5.89661	5.86778	4.81162	5.61726	5.92319	6.262	6.03469	6.1689	6.23949	6.48885	5.66165	5.48872	5.88951	5.97067	5.89037	5.7726	5.66787	5.57563	6.0241	6.29099
ACH-000488	TE11	Esophagus	Esophagus Squamous			5.47549	5.48996	5.72735	5.65443	6.03317	5.64502	5.93867	5.79591	5.93061	5.84966	5.76125	5.28828	5.89178	5.38446	5.33106	5.80417	6.02672	5.9834	5.51436	5.62625	6.01824	6.29338	6.20889	5.95739	5.24904	6.01339	5.60531	5.27768	5.82652	6.16972	5.6951	5.58364	6.10191	6.84748	5.70025	5.62037	5.34759	5.95671	5.88714	5.80443	5.57436	5.2416	5.61035	5.77187
ACH-000079	TE125T	Fibroblast	Fibroblast Soft Tissue			6.28058	5.40325	5.15266	5.70135	5.67362	6.16839	6.16716	5.38971	4.93105	5.32072	5.39088	6.03575	5.45289	6.56253	6.0106	5.04029	4.98773	4.91039	6.01018	5.66336	5.64056	4.77029	4.94259	5.29386	6.02318	5.96085	6.54192	5.94242	5.48752	5.56861	5.97094	5.54197	5.08579	5.19356	5.93075	5.38595	5.52626	4.92273	6.00792	6.1618	6.0065	6.05141	5.49861	5.38239
ACH-000726	TE14	Esophagus	Esophagus Squamous			5.66585	5.75314	5.1077	6.20122	5.98976	6.50693	5.95104	5.83051	5.54858	5.97089	5.93431	5.6576	5.52666	5.47769	5.57162	5.81395	5.80538	5.93695	6.12951	5.6591	5.76377	6.31743	6.30993	5.54202	5.62057	6.02778	5.50279	5.60884	6.51037	5.75185	6.00527	5.48635	5.78666	6.17805	5.91713	5.37731	5.24487	5.86616	5.91625	5.86913	5.89218	5.94351	5.40584	5.67356
ACH-000353	TE15	Esophagus	Esophagus Squamous			6.26155	5.99416	5.62965	5.57446	5.91528	5.94639	5.74653	6.05887	5.91185	5.89061	5.89572	5.55159	5.78095	5.95653	5.37658	6.17634	6.07732	5.92971	5.4613	5.95131	5.97007	6.23739	6.13799	5.88705	5.4456	5.96385	4.71725	5.3309	5.65494	6.11984	5.89243	5.98302	5.99722	6.33557	5.58284	5.69747	5.9119	7.03714	5.86365	5.96225	5.56546	5.49987	5.75584	5.91851
ACH-000917	TE4	Esophagus	Esophagus Squamous			5.62698	5.64631	5.69391	6.0845	6.1026	5.77645	5.9622	5.98905	5.71537	6.10394	5.9127	5.86821	6.16687	5.27928	5.85575	5.50027	5.87834	5.88004	6.17076	5.76994	5.86608	5.87295	5.86196	5.70685	5.75585	6.13662	4.85271	5.77058	5.82217	5.87541	6.2781	5.79728	5.96034	5.96024	5.73357	5.62616	5.31757	5.76145	5.98013	5.97945	5.96269	6.12556	5.9533	5.99697
ACH-000772	TE441T	Soft Tissue	Rhabdomyosarcoma			6.2406	5.95876	5.92954	5.09085	5.63264	6.29073	5.42615	6.0856	6.34044	5.81362	5.87363	6.26495	6.57031	6.76138	6.01475	5.81166	5.79349	6.0018	5.53847	6.03717	5.55913	5.16163	5.176	6.1811	6.8495	4.96044	5.10262	6.25665	5.96869	5.43255	5.75869	6.08548	5.36724	5.35954	5.8707	5.90154	6.31974	6.11485	5.72045	5.4139	6.23418	5.75505	6.31561	5.73047
ACH-000408	TE5	Esophagus	Esophagus Squamous			5.67363	6.4164	5.3742	5.51872	6.10197	5.87469	5.71637	5.80371	5.84718	5.90564	5.88778	6.23253	5.54924	5.5874	6.12097	6.14119	5.74178	5.81559	5.88992	6.10456	6.08594	6.19632	6.15021	5.54937	6.00068	5.93147	5.57801	5.60517	5.86454	5.81204	5.80077	6.11658	6.16983	6.27279	5.59899	5.15189	6.15707	6.03931	5.76741	5.85346	5.95068	5.84416	5.66439	6.10353
ACH-000605	TE6	Esophagus	Esophagus Squamous			6.0987	6.03338	5.87948	6.11708	5.84274	6.23967	5.74543	5.74738	6.14866	5.9513	5.74404	5.81126	6.2624	5.8468	5.63647	6.16684	5.97005	5.93067	5.71141	5.96664	5.8711	6.66835	6.62587	6.11427	5.78858	5.90384	5.28933	5.50779	5.37149	5.98659	5.64471	5.90382	5.87225	6.81659	5.78004	5.61777	5.52881	5.75213	5.99462	5.80335	5.75902	5.56948	5.94564	5.85371
ACH-000051	TE617T	Soft Tissue	Rhabdomyosarcoma			5.63655	5.24772	5.38888	5.74195	5.6469	5.47003	6.04016	5.80436	5.7364	5.54021	5.45272	5.38949	6.26476	6.40544	5.67363	5.74442	5.59121	5.64059	6.43639	5.74941	5.81996	5.80373	5.59056	5.47256	5.9683	5.91018	6.20316	5.89667	5.98782	5.64305	6.15947	5.45778	5.43648	5.40812	6.05931	5.9897	5.36904	5.49161	5.86323	6.02531	6.16649	6.17158	5.82934	5.70953
ACH-000452	TE8	Esophagus	Esophagus Squamous			5.71058	5.82549	5.77084	6.14181	5.82919	5.82933	6.16796	5.95001	5.89109	5.91935	5.91574	5.72089	5.60866	5.64508	5.86815	5.71046	6.02491	5.76026	6.06478	5.97803	5.68775	5.75564	5.79206	5.95901	5.93036	6.00864	5.7039	5.88096	5.60087	5.94965	6.13097	6.01947	5.71901	5.98582	5.8953	5.55643	5.64178	6.0411	5.94663	5.83589	5.86287	6.0655	5.81969	5.99651
ACH-000694	TE9	Esophagus	Esophagus Squamous			5.80868	6.40407	5.44698	5.59053	5.93447	5.63298	6.0287	6.01526	6.06567	5.97825	5.80381	6.03213	6.10015	4.90087	5.87978	6.3593	6.05749	5.94851	5.88661	6.16027	5.65237	6.34177	6.17613	6.1375	5.44047	6.09831	5.80114	5.66118	5.6746	6.20133	6.01879	6.13628	6.04965	6.52246	5.79048	5.77987	6.14122	6.39017	5.90213	5.95464	5.72083	5.60586	6.07585	6.22329
ACH-000397	TEN	Uterus	Clear Cell Carcinoma			6.09121	5.75843	6.0726	6.48325	5.75376	5.2243	5.99443	5.29885	5.73197	5.67793	5.67571	5.60147	5.37812	5.87188	5.77431	6.04717	5.39739	5.68375	5.93858	5.74781	5.87945	5.48008	5.43668	5.64367	5.8485	6.18451	6.67915	6.37914	6.11062	5.78282	6.15301	5.73654	5.60111	5.85161	6.0256	5.86504	5.41516	5.54039	6.00891	6.07052	6.02651	6.08862	6.02713	5.49368
ACH-000387	TF1	Blood	AML			5.20044	5.94253	7.24058	6.25636	5.72981	6.04966	5.65868	5.62636	7.73474	5.89457	5.86353	7.60105	5.50631	7.54907	6.60311	5.76294	5.91121	5.88398	4.81102	5.99666	5.49888	5.86253	6.03735	7.45768	5.52961	5.6815	6.44943	6.12247	5.79625	6.00977	4.97704	5.99249	6.09881	6.00021	5.9507	6.7676	5.88777	5.79235	5.07827	5.87834	5.37409	5.59241	7.87579	6.19921
ACH-000949	TGBC11TKB	Gastric	Gastric Adenocarcinoma			4.93364	5.31577	5.38027	6.15509	5.3372	5.85098	5.56302	5.51159	6.27433	5.73918	5.429	6.4479	6.15657	5.98929	5.31251	5.31559	5.61592	5.44059	4.79314	5.64268	5.57578	5.47372	5.74124	6.19326	5.56369	4.84639	5.94953	5.77041	5.46994	5.52775	4.54972	5.52126	5.75267	5.8819	5.73997	5.51837	5.13946	5.07411	4.41776	5.39193	6.20507	5.61126	6.45597	5.55782
ACH-000146	THP1	Blood	AML	M5		5.91836	5.50798	6.30538	6.34635	5.8177	5.90981	6.02682	5.38307	6.22932	5.78678	5.8167	6.16815	6.22415	5.52555	6.24695	5.69002	5.80218	5.48259	4.86359	5.79101	6.02256	6.40921	6.20545	6.10965	5.36194	5.52088	6.9478	6.06414	6.33381	5.72251	5.17813	5.79042	5.75737	6.05863	6.33131	6.24796	5.6975	5.29103	5.69109	5.24279	5.86191	6.18203	5.92563	5.88398
ACH-001208	TK10	Kidney				5.8752	6.0569	5.83113	6.10159	5.88961	6.0452	6.10109	6.46501	5.75749	5.94944	6.03163	5.83525	5.21333	5.47435	6.05727	6.20177	5.88589	5.9367	5.94746	6.09871	5.97872	5.99971	6.1398	5.67494	5.83913	5.68155	6.24572	5.76891	5.99885	6.06066	6.1973	6.06965	6.1541	6.20068	5.86461	5.61558	5.92372	6.11047	6.15159	5.98509	6.33939	5.84213	5.92555	6.22357
ACH-000592	TM31	Central Nervous System	Glioma			6.72776	5.93541	5.62157	5.43812	5.7798	6.33097	5.90516	5.90873	5.97246	5.81852	5.82108	5.82389	6.50755	6.38727	6.12473	5.32311	5.84946	5.72932	5.34334	5.89053	5.83122	5.97796	5.82868	6.16735	5.96865	6.057	5.52742	6.00985	6.00929	5.97244	5.72427	5.91252	5.9747	6.24693	5.95693	6.11237	6.07137	5.74378	6.07434	6.09567	5.46538	5.65214	5.78253	5.29826
ACH-000125	TO175T	Fibroblast	Fibroblast Lymphocyte			6.45917	5.50062	5.82374	6.12805	5.34952	5.1699	6.02391	5.47715	5.48749	5.57577	5.52572	5.89471	5.7233	5.85493	6.0089	5.35078	5.88034	5.67847	6.32105	5.58455	5.68528	5.50147	5.50711	5.42008	6.50772	6.05751	6.1139	6.43398	5.87004	5.76443	6.23297	5.43804	5.66698	5.8245	5.83508	5.93466	5.26147	5.83306	5.86043	5.87001	6.04649	5.99395	5.36052	5.99822
ACH-000285	TOLEDO	Lymphocyte	Non Hodgkin Lymphoma	DLBCL		6.0274	5.51764	6.93187	6.41282	5.51066	6.01824	5.88398	5.86311	5.99514	5.67969	5.69524	6.39403	6.86814	6.36093	6.40341	5.78042	6.08401	5.47666	4.9349	5.99361	5.24963	5.1317	5.15035	5.63938	6.18799	4.97805	7.20525	6.35341	6.50354	4.65859	5.86523	5.96172	5.46456	5.6621	6.32395	5.45451	5.92757	5.26657	5.58296	5.49687	7.33087	5.6062	5.92621	5.59556
ACH-000048	TOV112D	Ovary	Ovary Adenocarcinoma	Endometrioid		6.12318	6.14416	5.6747	5.51764	5.84568	5.802	6.05246	6.01889	5.85957	5.90793	5.85297	5.62997	6.26529	5.99516	5.46122	5.7967	5.77469	5.64594	5.75914	5.90275	5.45287	5.48617	5.65346	5.84038	6.03898	6.0561	5.91706	5.831	6.87382	5.6669	5.89403	5.9545	5.52644	5.92089	5.78772	5.97723	6.07478	5.77961	5.5552	6.04443	5.41522	5.64014	5.88074	5.99889
ACH-000885	TOV21G	Ovary	Ovary Adenocarcinoma	Clear Cell		6.29768	5.57117	5.54212	5.707	5.87981	5.75061	5.81423	6.0549	6.25143	5.76317	5.85739	6.01224	5.4109	6.02358	5.64729	4.89364	4.75239	4.6575	5.27516	5.86957	5.86183	5.36762	5.50186	6.02638	5.79154	5.87959	6.62134	5.77933	5.72222	5.98853	5.69755	5.92275	5.6628	5.50045	5.78261	5.89392	6.04413	4.64562	5.9376	6.01957	5.88767	5.8493	5.95943	4.99756
ACH-001321	TT	Thyroid	Thyroid Squamous	Medullary		5.94196	5.36931	5.48634	6.6421	5.96611	5.87069	6.18915	5.84593	5.74218	5.83305	5.89886	5.69658	5.66278	5.64241	5.62147	5.41746	5.62175	5.49681	6.39935	5.67387	6.33682	5.6166	5.61338	5.81141	6.22432	6.50684	7.53966	6.72136	5.81987	5.61575	5.9756	5.54528	5.56219	5.56929	6.11587	6.17502	5.44477	5.34565	6.25794	6.33289	6.06396	7.07249	5.99808	5.53409
ACH-000716	TT2609C02	Thyroid	Thyroid Carcinoma	Follicular		5.93284	6.00151	6.51724	6.1148	5.99651	5.77747	5.93862	5.66036	5.87713	5.88669	5.95499	5.82448	5.41651	4.86177	5.64068	6.30756	5.82509	5.69404	5.88685	5.71776	6.01965	6.00895	6.05643	5.85675	5.9291	6.0091	6.1201	5.89795	7.1868	5.81421	5.49091	5.68177	5.55974	6.11406	5.85329	5.70922	5.57804	5.80655	6.15595	5.95087	5.71493	6.32461	5.86533	5.81992
ACH-000459	TUHR10TKB	Kidney	Renal Cell Carcinoma			5.70087	5.69885	5.64257	6.05639	5.69688	5.59276	6.14634	6.12477	5.49247	5.61465	5.78021	5.76455	5.26073	5.75537	6.00702	6.24111	6.13943	5.98739	6.10352	5.67784	5.76907	5.94872	5.8795	5.60773	5.88398	6.08882	5.0876	6.04632	5.50493	6.0128	6.15666	5.63387	5.88013	5.87683	5.92337	6.05466	5.69939	6.25637	6.0094	5.85495	5.93388	6.15589	5.68248	5.90976
ACH-000317	TUHR14TKB	Kidney	Renal Cell Carcinoma			5.40444	5.78278	6.40593	6.14815	5.77974	5.87532	5.92311	5.88674	5.76482	5.82884	5.93346	5.40474	5.55883	6.06717	5.58605	6.05227	5.99644	5.88909	6.05083	5.89642	5.73951	5.69738	5.55666	5.80292	6.13796	5.92378	6.55085	6.09277	5.68803	5.81213	5.95029	5.70427	5.80164	5.88893	5.91369	5.69922	5.48739	6.01369	6.68972	5.83923	5.74937	6.13625	5.60055	5.84929
ACH-000495	TUHR4TKB	Kidney	Renal Cell Carcinoma			6.15575	6.21038	5.86507	5.92723	5.70238	5.8577	5.90994	6.46252	5.45417	5.88883	6.02102	5.67008	5.34745	6.36286	5.45992	6.34622	5.92736	6.13726	6.20767	5.89189	6.22199	6.20686	6.06401	5.84312	6.755	5.96734	5.91986	6.58994	5.75653	6.13869	6.83923	5.95775	6.09201	5.77637	5.96934	6.1365	6.12231	6.32673	5.99482	5.96268	6.50645	5.64633	5.40351	5.76951
ACH-000430	TYKNU	Ovary	Ovary Adenocarcinoma	High Grade Serous		6.01469	6.02084	5.61247	6.43229	6.05882	5.50158	5.91981	6.18965	5.73527	5.8846	5.99039	5.57386	6.51976	5.56253	5.85123	6.18819	5.85642	5.70143	5.63372	5.90591	5.94408	5.90798	6.00643	5.47759	5.46152	5.98568	6.15942	5.71079	5.69001	6.04329	6.24929	5.91812	5.84031	5.9107	5.89993	6.13653	6.31083	5.96656	6.02583	5.98528	5.76988	6.19934	5.4519	5.68182
ACH-000040	U118MG	Central Nervous System	Glioma	Astrocytoma		6.30788	5.66118	5.66523	6.40836	5.64837	5.73462	6.30288	5.66953	5.64256	5.76331	5.90359	5.67287	5.62338	5.95823	5.97379	6.19228	5.83944	5.91595	6.21808	5.66118	6.15094	5.51151	5.63578	5.61369	6.52735	6.24704	6.58752	6.20879	5.71946	5.99995	6.08393	5.60673	5.53343	5.73302	5.98752	6.10584	5.82244	5.96072	5.97738	6.05896	6.33951	5.9722	5.65105	5.54193
ACH-000232	U251MG	Central Nervous System	Glioma	Astrocytoma		6.79862	5.9124	5.34822	6.41527	6.08484	5.68065	6.07114	6.01836	5.67578	5.97723	6.03496	5.74102	6.50297	6.21215	5.66231	6.15958	5.70866	6.0021	5.73806	6.10989	5.89266	5.8279	5.95908	6.0738	5.98991	6.19387	6.28742	6.0517	5.80008	5.998	5.7829	6.10378	5.91871	5.78512	5.93879	6.09164	5.45754	5.82922	6.06602	5.995	5.76983	5.54697	5.8862	5.7754
ACH-000626	U266B1	Plasma Cell	Multiple Myeloma	Plasmacytoma		5.84304	5.59597	6.5436	5.17972	5.80347	6.35	6.19644	6.13983	6.34968	5.88244	6.00351	6.62502	6.14253	6.19001	6.0426	5.43896	6.11241	5.94302	5.30238	6.1872	5.40146	5.80594	5.9825	6.38104	6.04073	5.31134	5.48191	6.22339	5.611	4.81177	5.35218	6.12965	6.0939	6.20677	6.13866	5.29296	5.74699	5.71283	6.62848	5.46309	5.5792	5.90505	6.48099	6.10481
ACH-000364	U2OS	Bone	Osteosarcoma			6.012	6.03203	5.75902	5.57573	6.13183	5.86459	5.98251	6.19426	5.77069	6.03158	6.21085	5.96816	5.2159	5.86519	5.9802	5.84707	6.08123	6.07951	6.12771	5.95293	5.74272	5.94375	6.04894	6.47394	5.6725	5.60555	6.53506	5.5058	5.78266	5.65523	5.8594	6.02123	5.90812	5.60142	5.88398	5.66912	6.00087	6.1232	5.39421	5.79939	5.61811	5.80949	6.07657	6.08112
ACH-000075	U87MG	Central Nervous System	Glioma	Astrocytoma		6.80028	6.12136	6.06129	5.73251	5.91874	5.74541	5.9368	5.82128	5.73423	5.81167	5.85978	5.95227	6.2405	5.89202	5.89209	6.34274	6.13458	6.13295	6.19062	5.38261	5.96432	6.15258	6.11169	5.90605	6.41053	5.84905	5.34397	6.14793	6.96132	6.00778	5.27461	5.29337	6.17678	6.0125	5.88224	6.01794	5.88938	5.85887	5.90978	5.82566	5.84682	6.09486	5.7568	5.98754
ACH-000406	U937	Blood	AML			5.9204	5.74116	5.96241	6.27943	5.91889	6.21278	6.10936	5.96629	6.65124	6.09152	6.07449	6.798	5.28139	6.40157	6.10559	5.61874	6.0869	6.02359	4.69045	6.1555	6.94555	6.18203	6.06741	6.52801	6.03792	5.42435	5.73363	6.00391	5.62087	5.79278	5.16256	6.16191	6.15195	6.63624	6.34763	6.62684	5.86828	5.35895	5.10234	5.63477	5.7013	6.13004	6.85193	6.22178
ACH-000579	UACC257	Skin	Melanoma			5.76509	5.63381	5.27279	6.27513	5.87254	5.7243	5.79618	5.877	5.86958	6.00615	5.87813	5.8308	5.4519	5.96029	5.49142	5.32979	5.93201	6.04486	5.98285	5.96707	5.80252	6.45383	6.16601	5.74628	6.33262	6.13075	5.1162	6.0059	5.89488	5.74963	5.87193	5.99835	6.02906	5.94865	5.87836	6.33228	5.73646	5.86042	5.82619	5.84843	5.8573	5.64048	6.02949	6.04591
ACH-000425	UACC62	Skin	Melanoma			5.75598	6.23101	6.07218	5.827	5.91912	5.8108	5.29447	6.13114	5.85839	5.84736	5.86017	5.93206	5.67576	6.00743	6.30192	6.59329	5.99276	5.86535	5.7944	6.01701	5.88398	5.76964	5.87818	5.38355	6.26948	5.72978	4.848	5.98878	5.95998	5.99254	5.91605	5.97863	5.70585	6.01331	5.8721	5.97955	6.14381	6.12795	5.85819	5.57924	5.85404	5.72635	5.78026	6.23386
ACH-000568	UACC812	Breast	Breast Ductal Carcinoma	ERpos HER2pos	Luminal	5.985	5.37104	6.389	6.40605	5.81271	6.70717	5.82754	6.0628	5.58675	5.87627	5.82669	5.56396	5.97147	5.9833	5.43927	5.30965	5.83362	5.65856	6.00335	5.78746	6.09153	4.76843	4.99092	5.74387	5.80242	6.44241	6.85207	6.23896	5.88997	5.7122	5.85897	5.76783	5.5505	4.8881	5.63919	5.76675	5.5448	5.41092	6.02434	6.01977	5.9466	6.40483	5.71653	5.12889
ACH-000554	UACC893	Breast	Breast Ductal Carcinoma	ERneg HER2pos	HER2 Amp	5.93325	5.51212	5.63219	5.45912	5.33926	5.66739	6.10037	5.60168	5.94872	5.09772	5.22078	6.28199	4.86572	5.45144	5.88644	5.60419	6.12498	6.03081	5.13098	5.74996	5.25771	5.06818	5.55976	6.12137	6.16796	5.31136	5.69207	5.47378	6.31846	5.08344	5.41651	5.70986	5.45716	5.66671	5.96198	5.4805	5.90691	5.13037	5.34235	5.53135	5.65316	5.89039	6.11113	5.26004
ACH-000741	UBLC1	Urinary Tract	Bladder Carcinoma	Bladder Transitional Cell		5.4422	5.74876	5.55228	5.45212	5.61448	6.38046	5.96284	5.70236	5.74642	5.48283	5.58607	5.91051	5.2153	5.24764	5.79714	6.04792	5.553	5.77966	6.07904	5.72041	5.85536	5.42581	5.32649	5.55355	5.94514	5.805	6.21998	6.17093	5.49932	5.72601	5.84474	5.65926	5.42915	5.23891	5.77673	5.49919	5.94029	6.31755	5.91526	6.01349	6.14224	6.18857	5.79998	5.5322
ACH-000834	UMUC1	Urinary Tract	Bladder Carcinoma	Bladder Transitional Cell		5.91803	5.46541	5.14171	5.78329	5.61815	5.99447	6.00867	5.2433	5.05356	5.33733	5.51714	5.90886	5.3492	5.70322	5.84452	5.51525	5.58582	5.14872	6.08399	5.57673	5.87369	5.13371	5.37764	5.34524	5.89148	5.90919	6.55999	5.98494	5.73683	5.40715	6.14882	5.50683	5.36593	5.32754	5.8976	5.31212	5.56656	5.08089	6.00512	6.09618	6.01179	6.09961	5.15883	5.42458
ACH-000522	UMUC3	Urinary Tract	Bladder Carcinoma	Bladder Transitional Cell		5.89201	6.03933	6.30956	5.64586	5.50154	5.97517	5.90745	5.18005	7.00526	5.43557	5.62286	6.53217	6.39887	6.72287	6.02404	5.50611	5.56396	5.30311	4.24669	5.42813	5.29127	5.09362	5.59396	6.63612	6.61667	5.16772	6.48274	6.83801	6.1004	5.25505	5.18419	5.45687	5.57116	5.32685	5.83123	5.07529	5.93479	5.37665	5.0072	5.20612	5.67458	5.96625	6.54127	5.07815
ACH-000428	UO31	Kidney	Renal Cell Carcinoma			6.0956	6.05281	5.89405	6.12232	5.7999	5.52505	5.94733	6.14875	5.76345	5.80892	5.93193	5.75846	5.91328	5.42737	6.06326	6.58442	5.72699	5.93495	5.93341	6.01867	5.97658	5.90643	6.04234	5.72862	6.38351	5.79394	5.26642	6.03139	5.58072	6.11275	6.33041	6.05356	5.96473	5.92819	5.88524	5.63155	6.16221	6.07201	6.09471	5.73726	6.19424	5.7649	5.67187	5.93243
ACH-000115	VCAP	Prostate	Prostate Adenocarcinoma			6.02341	5.65156	5.27659	6.3622	5.74726	6.03632	5.74474	5.48093	6.08975	6.15847	5.4583	5.87477	6.60781	5.74158	6.23492	5.31404	5.95389	5.63594	5.62925	5.48953	6.24074	5.50309	5.77923	6.14527	6.08158	5.44243	5.75867	6.65387	5.9754	5.54996	5.24124	5.5366	5.88311	5.64587	6.19309	5.78253	5.75219	5.07509	5.32229	5.30034	5.69076	6.16539	6.07739	5.22544
ACH-000545	VMCUB1	Urinary Tract	Bladder Carcinoma	Bladder Transitional Cell		6.09523	6.37825	5.46908	6.02822	6.1217	5.9382	5.85901	6.33574	5.93484	6.13488	6.10238	5.87206	5.68262	5.25634	6.03786	6.71848	6.09274	6.16487	6.0253	6.1263	5.96812	6.41142	6.39027	6.39273	5.74363	5.87061	5.47467	5.66372	5.92913	6.11717	6.25084	6.08402	6.24744	5.97558	5.85835	6.04424	6.17555	6.53875	5.72067	5.71092	6.24925	5.49343	5.85412	6.32258
ACH-000484	VMRCRCW	Kidney	Renal Cell Carcinoma			5.79467	6.25915	5.96924	5.57032	6.22483	5.72948	6.02537	6.30612	5.85432	5.91862	6.05973	5.71946	6.28533	5.82726	5.90792	6.18894	5.72387	5.76974	5.64314	5.84993	6.01266	5.90462	6.06983	5.66089	5.80247	5.76547	5.18539	5.91474	5.7609	5.735	4.94085	5.89073	5.9264	6.06583	5.87598	6.0822	6.18097	5.7198	5.74687	5.7328	5.33873	5.56796	5.72951	6.02231
ACH-000171	VMRCRCZ	Kidney	Renal Cell Carcinoma			6.18683	5.88131	5.62518	5.55901	5.66272	5.48151	5.91175	6.27093	5.79407	5.70022	5.84486	6.02376	5.7317	5.96075	5.8353	6.19624	5.77153	5.90382	5.7692	5.77178	5.9297	5.80696	6.0913	5.68503	6.01703	5.80727	5.47092	5.96774	6.00209	5.73013	5.88537	5.73969	5.85519	5.84265	5.93262	5.6444	5.91818	5.75506	6.19498	6.22483	6.13715	5.5413	5.33955	5.76979
ACH-000304	WM115	Skin	Melanoma			6.72542	6.03879	5.35413	6.20804	6.09505	5.66347	5.68886	6.02827	5.59482	6.35051	6.18936	5.52352	6.10795	6.39842	5.69763	6.13523	5.77016	5.86296	5.70264	5.74688	6.15482	6.1379	5.87029	6.25287	6.70181	6.03787	6.12758	6.52475	5.46106	5.9071	6.02296	5.78216	5.97325	6.33838	5.90743	6.12596	6.04958	6.03867	5.83966	5.89511	5.67531	5.65582	5.67308	6.12376
ACH-000661	WM1799	Skin	Melanoma			5.8061	5.88807	5.34773	6.26989	5.90043	5.99636	6.29939	5.94395	5.96168	5.79177	6.11348	5.75005	5.50839	6.35551	5.61253	6.16209	6.03684	5.86993	5.97865	5.98047	5.77909	5.93837	5.88398	5.7043	6.36536	5.86247	6.0203	6.02403	5.52361	5.93183	6.18372	5.9977	5.68358	6.05183	6.3392	6.16023	5.72506	6.16308	5.68143	5.98308	6.01811	6.03102	5.62252	5.92066
ACH-001239	WM2664	Skin	Melanoma			6.08597	5.91225	5.93642	6.15655	6.05683	5.32653	5.99899	6.13701	5.51896	6.15041	6.10386	5.69365	6.16972	6.6493	5.41289	6.17314	5.73657	5.43022	5.65333	5.8086	6.0491	5.71347	5.86573	5.6633	7.01354	6.03657	5.78211	6.27513	5.78741	6.0393	5.76335	5.8274	5.9357	5.91018	6.00157	6.25205	5.97913	5.96064	5.90248	5.86666	6.18176	5.50784	5.63825	6.07224
ACH-000827	WM793	Skin	Melanoma			5.73802	6.26452	5.52785	6.10961	6.02945	5.88047	6.06309	5.95867	5.7943	6.0175	6.06335	5.92017	5.70349	6.08704	5.67485	6.37328	5.88377	5.91513	5.85843	5.96215	5.85756	6.30662	6.10962	6.26096	5.7896	5.9985	5.58567	5.77669	5.5721	5.85712	5.82094	5.95923	5.9486	6.25705	6.05818	5.87722	6.16604	6.14909	5.84668	6.03465	6.32451	5.74334	5.63215	5.93919
ACH-000899	WM88	Skin	Melanoma			5.72099	6.08277	5.88615	5.69055	5.9315	5.74052	5.76022	6.17172	5.6818	6.0392	6.12921	5.55873	5.43869	5.89665	5.59012	5.74667	6.16496	6.10477	6.15268	5.7853	5.98604	5.97703	5.85847	5.83772	6.27551	6.09908	5.47915	5.80162	5.66746	5.86166	5.90221	5.86431	5.88398	6.03688	5.93878	6.28066	6.18329	5.99234	5.97188	5.98436	5.88402	6.10036	5.68127	6.07315
ACH-000765	WM983B	Skin	Melanoma			5.80537	6.20724	5.95268	5.52299	6.00226	6.25783	5.78913	5.93637	5.79795	6.04799	6.00783	5.75413	6.40572	6.0656	5.69834	6.23367	6.24531	6.17365	5.9425	5.86718	5.80358	6.26992	6.1391	6.24249	6.24981	6.14024	5.52902	5.94168	5.65429	6.10658	5.81525	5.88398	5.91669	6.29708	5.71352	6.26534	5.93767	6.43447	6.00428	6.0062	5.70883	5.65593	5.97008	6.18094
ACH-000534	WSUDLCL2	Lymphocyte	Non Hodgkin Lymphoma	DLBCL		6.11232	5.42308	4.86732	5.58958	5.58917	5.35655	6.23786	5.07204	5.18357	5.32089	5.49987	6.05127	5.42763	6.57283	5.72528	4.63024	5.06407	4.39896	5.32021	5.5572	5.70559	5.03141	4.8736	5.87223	6.17666	6.00552	5.53847	5.66141	5.89857	6.21801	5.59319	5.51203	4.24947	5.23475	6.01014	4.88518	5.49533	5.15566	6.08734	6.07735	5.84002	6.2	5.4902	4.23163
ACH-000332	YAPC	Pancreas	Exocrine	Exocrine Adenocarcinoma		5.72134	5.77168	5.39762	5.97557	5.80422	5.66674	5.87991	5.54444	6.14557	5.87579	5.96619	6.19589	6.12802	5.93168	5.6581	5.95558	6.14891	6.21978	5.69281	5.89339	5.89337	5.92428	6.0791	6.11947	6.06119	5.65855	5.69418	6.11116	5.90209	5.93736	5.64557	5.96414	5.98626	6.22718	6.01002	5.25932	5.77955	5.90816	5.61839	5.71689	5.9015	5.76656	6.19035	6.05725
ACH-000723	YD10B	Upper Aerodigestive	Upper Aerodigestive Squamous	Tongue		5.83977	5.82954	4.97455	6.49028	5.92269	5.54305	5.91899	5.81778	5.65256	5.78851	5.79873	5.39305	5.36887	4.64899	5.86983	6.30269	6.00002	5.911	5.96719	6.0037	6.1769	6.13249	6.21588	5.63015	5.64044	5.81218	6.39917	5.73004	5.95305	6.11941	6.02021	6.01413	5.76321	5.69402	5.76689	5.34954	5.38541	6.07913	5.94683	5.97781	5.82357	6.34323	5.65864	6.01842
ACH-000836	YD15	Upper Aerodigestive	Upper Aerodigestive Squamous	Tongue		5.93947	5.67331	5.065	6.38578	6.0463	6.02074	5.92449	5.93227	5.66408	6.00813	6.00613	5.27003	5.33998	5.05838	5.30423	5.88682	5.8401	5.91297	6.03631	5.88088	6.13606	5.91908	5.94782	5.83006	5.89164	5.88398	5.15531	5.65829	5.24737	5.9452	6.11404	5.85359	5.9389	5.89746	5.87493	5.43363	5.77158	5.73458	5.90954	5.96733	5.84244	5.84978	5.65289	5.90915
ACH-000762	YD38	Upper Aerodigestive	Upper Aerodigestive Squamous			5.88703	6.0928	5.04764	6.33997	5.88682	6.10014	5.8825	5.98118	5.73242	5.86531	5.81973	5.39088	5.12511	5.77104	5.51619	6.28662	5.99426	5.8162	6.02191	5.92033	6.1775	5.91384	6.05139	5.54275	5.79186	5.93116	4.75127	5.81538	5.93195	6.09293	6.04435	5.95828	5.98727	6.23632	5.89854	5.53994	5.9793	6.01144	5.95733	5.96866	5.83329	6.36775	5.58242	5.99941
ACH-000630	YD8	Upper Aerodigestive	Upper Aerodigestive Squamous	Tongue		5.92667	6.04217	5.78819	6.1067	6.14859	6.1619	5.84788	5.91103	5.58849	6.06264	6.26124	5.35163	5.17012	5.07372	5.2321	5.71563	6.08369	6.02415	5.96762	5.81021	5.9264	5.63411	5.86995	5.89014	5.78076	5.6285	4.7447	5.52596	5.74384	5.65389	5.58239	5.85902	5.95106	5.92943	6.01861	5.05617	5.89083	5.74484	5.9022	5.75368	5.99493	6.19036	5.68111	6.06008
ACH-000469	YH13	Central Nervous System	Glioma	Glioblastoma		6.04494	5.64548	6.18176	6.18776	6.13014	5.5994	5.91883	5.79835	5.44253	6.22047	6.18965	5.66543	5.99935	5.83689	5.93164	5.53707	5.81632	5.78794	5.78167	5.8138	5.82913	5.43099	5.44933	5.51417	6.31896	6.08743	5.18802	5.96256	6.01589	5.86619	5.40715	5.79621	5.66931	5.52366	5.79042	6.11047	5.1059	5.60766	6.01969	6.00859	5.35973	5.74984	5.46887	5.90136
ACH-000570	YKG1	Central Nervous System	Glioma	Glioblastoma		5.97365	5.74596	5.60187	5.62594	5.84485	6.21282	5.87512	5.79749	5.85456	5.86978	5.93593	5.98197	5.97724	5.88515	6.17432	6.02191	5.96676	6.1361	6.23565	5.88127	5.87	6.51718	6.11363	6.24438	5.97555	5.81316	5.51573	5.87942	6.9247	5.75096	5.99289	5.94256	5.99845	6.32938	5.84929	6.09441	5.71875	6.02241	5.85874	5.83424	5.92274	5.5982	6.06705	5.79455
ACH-000097	ZR751	Breast	Breast Ductal Carcinoma	ERpos HER2neg	Luminal	5.66609	6.21281	6.22312	6.11661	6.0216	6.0185	5.87538	6.0976	6.60824	5.94025	6.0797	6.01442	5.35612	6.26427	5.71457	6.13067	6.02346	6.02284	5.5832	5.99208	5.59112	5.83259	6.03767	6.43307	5.89988	5.8085	5.95474	5.71134	5.16026	5.98449	5.75592	6.02001	5.9972	5.86719	5.86681	5.57598	6.25395	6.28863	5.62027	5.79347	6.0112	6.256	6.33685	5.90466
ACH-000828	ZR7530	Breast	Breast Ductal Carcinoma	ERpos HER2pos	HER2 Amp	5.90813	5.85881	6.51476	6.09423	5.54701	5.28802	6.04625	5.59373	6.09976	5.62809	5.61884	5.5962	5.367	5.47294	5.43492	5.82824	5.88398	5.96345	6.03104	5.55711	5.74597	5.82984	5.66212	6.10776	5.5024	5.96313	6.10732	5.74251	5.08541	5.83625	6.03175	5.52594	5.75594	5.95096	5.86172	6.00567	5.98847	5.89442	5.83645	6.34798	6.14226	5.99162	6.00471	5.61383
[truncated: 181 more columns]

## Sheet: Supplementary Table S8
Supplementary Table S8. Metabolites whose levels significantly change (p<0.05) between the PTC cell lines and the other thyroid cancer cell lines. The relative raw data are reported in the Suplementary Table S4.
	PTC vs others	pVal	fold change
2-aminoadipate	-0.0830505	0.281647
3-phosphoglycerate	0.268952	0.112954
alpha-glycerophosphate	-0.0474936	0.438869
4-pyridoxate	-0.0403059	0.392114
aconitate	0.175908	0.064307
adenine	0.2631	0.00765354	3.80084
adipate	0.0216921	0.423643
alpha-ketoglutarate	0.216037	0.0523915
AMP	0.111383	0.145849
citrate	0.16466	0.0541044
isocitrate	0.201749	0.0228707	4.95665
CMP	0.318545	0.0137085	3.13927
cystathionine	0.337734	0.208336
cytidine	-0.375955	0.160072
dCMP	0.19889	0.157572
DHAP/glyceraldehyde 3P	0.320449	0.149417
erythrose-4-phosphate	0.113594	0.205379
F1P/F6P/G1P/G6P	0.213247	0.094419
hexoses (HILIC neg)	-0.0248148	0.443698
fumarate/maleate/alpha-ketoisovalerate	0.131612	0.0847737
glucuronate	0.295726	0.0263976	3.38151
glutathione oxidized	0.13032	0.238333
glutathione reduced	0.111778	0.114047
GMP	0.356949	0.110089
guanosine	0.189691	0.158189
hippurate	-0.040854	0.399027
hypoxanthine	-0.304544	0.226702
inosine	0.0625292	0.381707
kynurenine	0.397425	0.241359
lactate	0.155452	0.0843706
lactose	-0.056925	0.352915
malate	0.154697	0.0831208
NAD	0.309422	0.021177	3.23184
NADP	-0.0767636	0.380622
oxalate	-0.0173427	0.433041
pantothenate	0.270179	0.0631986
PEP	0.423975	0.0274995	2.35863
ribose-5-P/ribulose5-P	0.208712	0.167592
sorbitol	-0.0933679	0.297417
succinate/methylmalonate	-0.0794792	0.276173
sucrose	0.100541	0.238166
thymine	-0.410836	0.0737402
UMP	0.0182792	0.432327
UDP-galactose/UDP-glucose	0.202356	0.0858841
uracil	-0.344108	0.124865
urate	-0.201573	0.101356
uridine	0.0608671	0.412171
xanthine	-0.0718218	0.265241
taurocholate	0.0606191	0.399845
glycodeoxycholate/glycochenodeoxycholate	-0.119754	0.230195
taurodeoxycholate/taurochenodeoxycholate	0.632225	0.134849
phosphocreatine	-0.0643035	0.408965
3-methyladipate/pimelate	-0.0800993	0.242651
6-phosphogluconate	0.383207	0.0391669	2.60956
alpha-hydroxybutyrate	-0.0554024	0.296114
2-hydroxyglutarate	0.138014	0.159205
inositol	-0.377601	0.0315801	-2.6483
malondialdehyde	0.126227	0.179915
glycine	0.14684	0.11731
alanine	-0.0118656	0.472107
serine	0.0489819	0.417563
threonine	0.0869558	0.339448
methionine	0.108721	0.139008
aspartate	0.056686	0.381179
glutamate	0.135658	0.0531913
asparagine	-0.0739437	0.432972
glutamine	0.0703831	0.331652
histidine	-0.0771598	0.288505
arginine	-0.1472	0.185477
lysine	0.0469167	0.419883
valine	0.122814	0.30038
leucine	0.0779654	0.155093
isoleucine	0.146053	0.170412
phenylalanine	0.0825658	0.326105
tyrosine	0.0813383	0.319089
tryptophan	-0.324662	0.113807
proline	-0.103871	0.2607
cis/trans-hydroxyproline	-0.0837779	0.415167
ornithine	-0.334231	0.170011
citrulline	-0.119785	0.21796
taurine	-0.312365	0.0127386	-3.20138
5-HIAA	-0.426971	0.0651128
serotonin	-0.191297	0.26148
GABA	-0.252242	0.118459
acetylglycine	0.0242689	0.414224
dimethylglycine	-0.12745	0.219164
homocysteine	0.275983	0.144817
SDMA/ADMA	-0.0709303	0.261307
NMMA	-0.0709368	0.264244
allantoin	-0.0739733	0.252648
anthranilic acid	0.423109	0.0338398	2.36345
kynurenic acid	-0.180998	0.148684
5-adenosylhomocysteine	0.259962	0.0939604
carnosine	-0.187354	0.141087
N-carbamoyl-beta-alanine	0.293462	0.206042
thiamine	0.14005	0.149797
niacinamide	0.20547	0.150014
betaine	-0.0878441	0.164083
choline	-0.108884	0.312149
alpha-glycerophosphocholine	-0.140983	0.32753
acetylcholine	-1.21401	0.0701925
creatine	-0.221274	0.126653
creatinine	-0.145594	0.0938461
thyroxine	-0.0804457	0.226669
trimethylamine-N-oxide	-0.0288638	0.408485
hexoses (HILIC pos)	0.146456	0.335176
adenosine	0.27358	0.292915
thymidine	-0.400077	0.0828231
xanthosine	-0.035926	0.376452
2-deoxyadenosine	0.342791	0.17588
2-deoxycytidine	-0.393681	0.167167
cAMP	0.374865	0.0309666	2.66763
cotinine	0.105854	0.274059
pipecolic acid	0.0813566	0.351456
pyroglutamic acid	0.0252547	0.359099
1-methylnicotinamide	0.920197	0.135668
butyrobetaine	-0.279421	0.0319033	-3.57883
putrescine	-0.02302	0.434131
methionine sulfoxide	0.0807606	0.250679
carnitine	-0.371629	0.0217308	-2.69085
acetylcarnitine	-0.416101	0.0162703	-2.40326
propionylcarnitine	-0.110917	0.308298
malonylcarnitine	-0.283556	0.0735779
butyrylcarnitine/isobutyrylcarnitine	-0.401312	0.0190345	-2.49183
valerylcarnitine/isovalerylcarnitine/2-methylbutyroylcarnitine	-0.313262	0.16145
hexanoylcarnitine	-0.128668	0.103216
heptanoylcarnitine	-0.0133836	0.464026
lauroylcarnitine	-0.147006	0.156806
myristoylcarnitine	-0.362788	0.106989
palmitoylcarnitine	-0.426466	0.137301
stearoylcarnitine	-0.355698	0.217766
oleylcarnitine	-0.412646	0.0398477	-2.42339
arachidonyl_carnitine	0.203717	0.0267339	4.90876
sarcosine	-0.111843	0.235229
beta-alanine	-0.0856271	0.336905
anserine	-0.172847	0.126414
C14:0 LPC	0.0331841	0.375439
C16:1 LPC	0.00274233	0.491574
C16:0 LPC	0.0178927	0.456419
C18:2 LPC	0.166618	0.0325644	6.00175
C18:1 LPC	0.187004	0.0832941
C18:0 LPC	-0.0113117	0.460801
C20:4 LPC	0.1934	0.0651372
C20:3 LPC	-0.0412524	0.348468
C22:6 LPC	0.00334486	0.486705
C16:0 LPE	0.0668068	0.370359
C18:1 LPE	0.112905	0.234583
C18:0 LPE	0.0824665	0.359709
C20:4 LPE	-0.0102009	0.469715
C22:6 LPE	0.144076	0.241724
C32:2 PC	0.137519	0.226849
C32:1 PC	0.0572387	0.291022
C32:0 PC	-0.106704	0.280978
C34:4 PC	0.178045	0.018271	5.61655
C34:3 PC	0.213452	0.0692653
C34:2 PC	0.0590386	0.230155
C34:1 PC	-0.0475085	0.135471
C36:4 PC-A	0.208469	0.0211923	4.79688
C36:4 PC-B	0.0466931	0.316197
C36:3 PC	0.120107	0.0160066	8.32591
C36:2 PC	0.0832028	0.0996882
C36:1 PC	-0.0753407	0.108671
C38:6 PC	0.113649	0.216951
C38:5 PC	0.0872169	0.198425
C38:4 PC	0.0755145	0.200325
C38:2 PC	-0.0351978	0.371263
C40:6 PC	0.073578	0.279556
C14:0 SM	0.0176691	0.428478
C16:1 SM	0.0101978	0.454296
C16:0 SM	-0.0912359	0.073239
C18:2 SM	-0.026654	0.399401
C18:1 SM	-0.0945936	0.191053
C18:0 SM	-0.332084	0.0134057	-3.01129
C22:1 SM	0.152371	0.0659558
C22:0 SM	0.110126	0.106866
C24:1 SM	-0.0570972	0.330353
C24:0 SM	-0.101232	0.272216
C34:2 DAG	-0.475027	0.116332
C34:1 DAG	0.3208	0.0756253
C36:2 DAG	0.412513	0.0335062	2.42417
C36:1 DAG	0.0866893	0.27224
C14:0 CE	0.030322	0.303583
C16:1 CE	0.0342446	0.334597
C16:0 CE	-0.138905	0.00955403	-7.19915
C18:3 CE	-0.000156867	0.499368
C18:2 CE	-0.00774392	0.470935
C18:1 CE	0.0249732	0.361479
C18:0 CE	-0.118892	0.0888921
C20:5 CE	-0.0775355	0.221209
C20:4 CE	-0.032625	0.367963
C20:3 CE	-0.0279131	0.387131
C22:6 CE	0.0470095	0.283642
C46:2 TAG	-0.169741	0.0953619
C46:1 TAG	-0.189732	0.123147
C46:0 TAG	-0.269241	0.00638857	-3.71414
C48:3 TAG	-0.138025	0.26066
C48:2 TAG	-0.0706639	0.364212
C48:1 TAG	-0.217705	0.0881815
C48:0 TAG	-0.236837	0.0981372
C50:3 TAG	-0.0741603	0.344414
C50:2 TAG	-0.0660514	0.331467
C50:1 TAG	-0.176148	0.079101
C50:0 TAG	-0.291557	0.139509
C52:5 TAG	-0.203334	0.113916
C52:4 TAG	-0.153827	0.127498
C52:3 TAG	-0.078031	0.276291
C52:2 TAG	-0.0757826	0.270597
C52:1 TAG	-0.217728	0.112282
C54:7 TAG	-0.165016	0.198878
C54:6 TAG	-0.189982	0.0905209
C54:5 TAG	-0.129662	0.259439
C54:4 TAG	-0.152185	0.214976
C54:3 TAG	-0.0356543	0.405034
C54:2 TAG	-0.264654	0.0503239
C54:1 TAG	-0.376842	0.0539343
C56:8 TAG	-0.0183702	0.450489
C56:7 TAG	-0.00555517	0.485766
C56:6 TAG	-0.118428	0.283753
C56:5 TAG	-0.201474	0.238607
C56:4 TAG	-0.290655	0.127959
C56:3 TAG	-0.26099	0.0566096
C56:2 TAG	-0.44944	0.00899723	-2.22499
C58:8 TAG	-0.235417	0.234322
C58:7 TAG	-0.261225	0.229498
C58:6 TAG	-0.344056	0.135946
